# Supplementary material for: An electrogenetic interface to program mammalian gene expression by direct current
Source: Nat Metab. 2023 Jul 31;5(8):1395–407. doi: 10.1038/s42255-023-00850-7 (PMC10447240; doi:10.1038/s42255-023-00850-7)
Supplement: Supplementary file 3 — Supplementary List. Excel file containing four tabs. List S1: gene expression profile for mRNA-seq data (gene analysis information for Extended Data Fig. 4a–f); List S2: overall heat map list, top 500 (gene analysis information for Extended Data Fig. 4e); List S3: antioxidant-related genes in humans (gene analysis information for Extended Data Fig. 4a–f); and List S4: clustering list of expression levels among antioxidant-related genes (gene analysis information for Extended Data Fig. 4f). [file 42255_2023_850_MOESM3_ESM.xls]

## Sheet: List S1-Gene expression profile
	logFC	logCPM	LR	PValue	FDR	V1	V2	V3	T1	T2	T3	T4	T5	T6	WT1	WT2	WT3
ENSG00000100292	1.87651	7.3182	276.766	3.8e-62	2.34e-57	ENSG00000100292	HMOX1	protein_coding	3567.2	2702.2	2155	6060.2	7629.6	7820	765	679	698
ENSG00000163659	1.00531	4.92324	82.1225	1.28e-19	3.93e-15	ENSG00000163659	TIPARP	protein_coding	973	675	613	883	888	904	359	330	361
ENSG00000138061	1.30897	3.133	66.8159	2.98e-16	6.11e-12	ENSG00000138061	CYP1B1	protein_coding	334	286	210	156	209.2	197.25	125	89	101
ENSG00000023909	0.987276	6.93491	61.8774	3.66e-15	5.62e-11	ENSG00000023909	GCLM	protein_coding	3342.4	1925.3	1720.2	4625.4	4758.2	4840.75	1127	1040.08	1080
ENSG00000178538	0.562473	6.75601	54.4993	1.56e-13	1.91e-09	ENSG00000178538	CA8	protein_coding	3416.5	2479.33	2624.5	2314	2503	2443	1897.53	1777	1735
ENSG00000115738	-0.689964	6.27448	52.5584	4.18e-13	4.28e-09	ENSG00000115738	ID2	protein_coding	1682	1506.5	1537	833	1082.5	999	2532	2376	2308.5
ENSG00000117318	-1.53488	4.35793	46.2375	1.05e-11	9.2e-08	ENSG00000117318	ID3	protein_coding	211	339	374	84	116	138	953	812	843
ENSG00000137834	-0.905667	4.40353	43.5132	4.21e-11	3.24e-07	ENSG00000137834	SMAD6	protein_coding	377	374.75	434	216	259	264.5	742	740	634
ENSG00000254202	-0.799088	3.19748	39.6897	2.98e-10	2.03e-06	ENSG00000254202	havana		205.65	194.4	156.2	85.9	100.2	96.53	326.1	277.5	309.95
ENSG00000120693	-0.614082	4.23441	34.7725	3.71e-09	2.28e-05	ENSG00000120693	SMAD9	protein_coding	389.2	320	337	339	355.2	383	519.5	497.5	492
ENSG00000115461	-0.696138	4.02634	32.4666	1.21e-08	6.78e-05	ENSG00000115461	IGFBP5	protein_coding	357	300	374	162	176	164	547	500	535
ENSG00000198431	0.475249	8.65142	30.9325	2.67e-08	0.000136894	ENSG00000198431	TXNRD1	protein_coding	11032.6	7328.45	7137.9	12421	12140.8	12403.1	6128.6	5403.4	5555.53
ENSG00000140465	1.15669	1.75492	27.7993	1.35e-07	0.000628887	ENSG00000140465	CYP1A1	protein_coding	93	83	86	63	106	102	41	28	42
ENSG00000078814	-4.23155	-2.03345	27.6792	1.43e-07	0.000628887	ENSG00000078814	MYH7B	protein_coding	1	0	0	1	1.67	2	7	9	8
ENSG00000107731	-0.770704	5.53387	25.5842	4.23e-07	0.00173593	ENSG00000107731	UNC5B	protein_coding	790	917	903	497	744	762	1506.5	1373	1387
ENSG00000151012	0.615252	6.24329	24.6042	7.04e-07	0.00270531	ENSG00000151012	SLC7A11	protein_coding	1922.2	1129.7	1058.83	2638.2	2808.4	3047.53	951	797.2	737.9
ENSG00000125968	-1.57077	1.40161	24.171	8.82e-07	0.00318832	ENSG00000125968	ID1	protein_coding	29	51	34	6	28	17	139	103	86
ENSG00000132205	-0.790853	3.24059	23.1759	1.48e-06	0.00505017	ENSG00000132205	EMILIN2	protein_coding	156.7	145	195	154.2	151.5	189.7	294	234.65	290.5
ENSG00000183691	-1.04272	0.716747	22.4649	2.14e-06	0.00692602	ENSG00000183691	NOG	protein_coding	25	32	31	14	13	14	63	56	53
ENSG00000181019	0.620381	4.10278	21.3458	3.83e-06	0.011789	ENSG00000181019	NQO1	protein_coding	522	338.45	318	515	478	486.4	223.5	241.2	247
ENSG00000106031	-0.538591	4.86682	21.1127	4.33e-06	0.0126794	ENSG00000106031	HOXA13	protein_coding	753	526	527	364	505	516	867	818	768
ENSG00000113083	-0.620975	2.90642	20.6515	5.51e-06	0.0153978	ENSG00000113083	LOX	protein_coding	167	131	139	100	127	141	241	187	206
ENSG00000101665	-0.635706	3.42427	19.8569	8.35e-06	0.0223125	ENSG00000101665	SMAD7	protein_coding	193	193	216	160	206	203	313	297.2	279
ENSG00000134107	-0.563014	4.56308	18.9795	1.32e-05	0.033851	ENSG00000134107	BHLHE40	protein_coding	503	453	540	292	287	360	719	639	741
ENSG00000131149	-0.444419	6.05083	18.7274	1.51e-05	0.0370884	ENSG00000131149	GSE1	protein_coding	1428.25	1232	1353	1022	1321	1294.67	1868	1726	1579
ENSG00000172201	-0.44596	5.31135	18.6373	1.58e-05	0.0373873	ENSG00000172201	ID4	protein_coding	946	728	736	632	859	708	1133	968	988
ENSG00000272438	-0.788316	2.41471	18.4886	1.71e-05	0.0389249	ENSG00000272438	havana		90	110	106	52.33	70	80	177	178	149
ENSG00000253508	-0.598384	3.17628	18.227	1.96e-05	0.0430577	ENSG00000253508	havana		196	179	195	87	130	125	284	270	263
ENSG00000180730	0.77244	3.72396	17.6773	2.62e-05	0.0554921	ENSG00000180730	SHISA2	protein_coding	426	365	342	167	319	327	243	195	189
ENSG00000185432	-0.544962	2.84833	17.2605	3.26e-05	0.0667951	ENSG00000185432	METTL7A	protein_coding	183.4	131	154	74.2	94	99	238.5	196.2	208.7
ENSG00000122787	1.93864	-0.808752	16.8939	3.95e-05	0.0784019	ENSG00000122787	AKR1D1	protein_coding	28.6	12	11.5	7	10	12.4	6.65	3.7	2
ENSG00000181291	-0.920797	1.34927	16.8226	4.1e-05	0.0788591	ENSG00000181291	TMEM132E	protein_coding	36	40	58	30	32	38	85	83	74
ENSG00000068078	-0.654748	5.2362	16.7364	4.29e-05	0.0800238	ENSG00000068078	FGFR3	protein_coding	615	793	686	514	746	728	1187	943	1042
ENSG00000186352	-0.852589	1.3003	16.5059	4.85e-05	0.0861831	ENSG00000186352	ANKRD37	protein_coding	38	51	39	36	40	37	68	78	73
ENSG00000278041	-0.451127	4.95722	16.457	4.98e-05	0.0861831	ENSG00000278041	havana		719	625	686	380	455	486	923	905	798
ENSG00000120093	-0.418746	5.56329	16.4308	5.05e-05	0.0861831	ENSG00000120093	HOXB3	protein_coding	1017	872	937	788.33	936	1032	1205.5	1202	1160.5
ENSG00000139832	-0.665746	1.80134	16.0416	6.2e-05	0.102978	ENSG00000139832	RAB20	protein_coding	73.2	69.5	52	62	56	56	101	92	98
ENSG00000286874	-4.99628	-2.36184	15.9292	6.58e-05	0.1064	ENSG00000286874	havana_tagene		0	0	0	2	5	2	5	2	4
ENSG00000223979	-4.99676	-2.60902	15.8186	6.97e-05	0.10991	ENSG00000223979	SMCR2	lncRNA	0	0	0	1	0	2	2	4	5
ENSG00000272512	-0.870418	1.6213	15.5633	7.98e-05	0.12265	ENSG00000272512	havana		44	52	61	43	45	60	102	99	73
ENSG00000283360	1.53838	0.861629	15.3892	8.75e-05	0.131132	ENSG00000283360	havana		62	52.87	68.3	8.4	37.13	48.92	25.23	17.53	17.13
ENSG00000038427	-0.334311	6.01712	15.3447	8.96e-05	0.131132	ENSG00000038427	VCAN	protein_coding	1679	1361	1462.33	830	889	909	1942	1781	1635
ENSG00000115194	-0.619448	2.77906	15.1973	9.68e-05	0.138477	ENSG00000115194	SLC30A3	protein_coding	120	129	129	110	137.5	136	201.5	153.2	198
ENSG00000289609	-1.01037	0.737036	14.8846	0.00011429	0.159712	ENSG00000289609	havana_tagene		25.75	24.65	43.7	11	8.2	11	66.7	61	53.25
ENSG00000187634	-0.84411	4.50769	14.6546	0.000129116	0.176421	ENSG00000187634	SAMD11	protein_coding	313	501	445.5	199	355.73	333	756.7	740	693
ENSG00000150551	-0.635384	2.27146	14.5222	0.000138517	0.185152	ENSG00000150551	LYPD1	protein_coding	97	86	110	54	61	78	162	131	139
ENSG00000226874	-4.8633	-2.65504	14.4813	0.000141556	0.185188	ENSG00000226874	havana		0	0	0	1	2	0	3	4	3
ENSG00000055732	-0.456978	3.39997	14.4208	0.00014618	0.187253	ENSG00000055732	MCOLN3	protein_coding	252	198	193	168	196	197	283	290	256
ENSG00000177108	-0.554091	3.51943	14.2659	0.000158714	0.19916	ENSG00000177108	ZDHHC22	protein_coding	227	214	265	141	181	183	360	324	303
ENSG00000143847	-0.529975	3.84607	14.163	0.000167633	0.206145	ENSG00000143847	PPFIA4	protein_coding	300	295	345	151	173	195	429.83	425	436
ENSG00000250215	2.42693	-1.42227	13.9915	0.000183641	0.214631	ENSG00000250215	CIR1P2	processed_pseudogene	23	6	14	1	1	3	0	5	2
ENSG00000279048	1.82943	-1.18581	13.9886	0.000183921	0.214631	ENSG00000279048	havana		16	12	7	6	9	9	5	1	3
ENSG00000005961	-0.603819	2.85551	13.9776	0.000185006	0.214631	ENSG00000005961	ITGA2B	protein_coding	134.2	147	148	87	125	121	205	199	216
ENSG00000170608	-0.782659	0.842573	13.9084	0.000191938	0.21855	ENSG00000170608	FOXA3	protein_coding	35	29	23	31.4	35	37.33	50	44	47
ENSG00000178522	0.831892	1.21788	13.8091	0.000202359	0.226226	ENSG00000178522	AMBN	protein_coding	79	57.2	52.2	42	43	65.2	38	25.2	36
ENSG00000131196	-0.466107	3.35841	13.7258	0.000211528	0.232254	ENSG00000131196	NFATC1	protein_coding	213	182	195.2	180	221	215	292	246	233
ENSG00000116396	-0.560353	4.18572	13.689	0.000215714	0.232695	ENSG00000116396	KCNC4	protein_coding	360	381	410	190	243	282	533	565.5	518
ENSG00000121966	-0.439353	3.4522	13.6155	0.000224321	0.237808	ENSG00000121966	CXCR4	protein_coding	271	209	210	190	181	166	331	268	282
ENSG00000205611	-0.869878	0.507886	13.4837	0.000240649	0.250793	ENSG00000205611	LINC01597	lncRNA	28.5	28.23	17.78	17.03	17.78	21.25	39.53	44.87	43.85
ENSG00000163508	-0.587383	1.9748	13.4225	0.000248624	0.254786	ENSG00000163508	EOMES	protein_coding	84	85	63	55	66	64	119	105	105
ENSG00000145284	-0.450735	3.99614	13.2902	0.000266791	0.268921	ENSG00000145284	SCD5	protein_coding	379.4	271	293.53	259.25	306.7	368.2	422	405	383
ENSG00000246523	-1.34514	-0.94464	13.1938	0.000280882	0.278558	ENSG00000246523	FZD4-DT	lncRNA	6	7.2	6.33	5	5.33	6.2	14.4	18.33	14.5
ENSG00000134864	-0.675575	1.44212	13.09	0.000296872	0.289742	ENSG00000134864	GGACT	protein_coding	55	47	44	36	52	57.5	84	67	69
ENSG00000286670	-4.71679	-2.48042	13.0333	0.000306001	0.293986	ENSG00000286670	havana_tagene		0	0	0	3	2	3	4	2	3
ENSG00000173334	-0.346237	4.8654	12.9535	0.00031932	0.298226	ENSG00000173334	TRIB1	protein_coding	647	522	501	672	660	664	720	653	625
ENSG00000259713	1.81406	-0.753721	12.9489	0.000320115	0.298226	ENSG00000259713	havana		22	11.25	19	3	15.9	13.2	7.4	2	4.33
ENSG00000081479	-0.397701	4.48947	12.8458	0.00033824	0.310409	ENSG00000081479	LRP2	protein_coding	576.2	397.2	484.4	353.4	339.2	384.2	623	616.7	562.5
ENSG00000160606	-0.435268	4.09278	12.7909	0.000348312	0.310495	ENSG00000160606	TLCD1	protein_coding	368	340	374	245	287	280	483	414	491
ENSG00000110455	-0.521343	2.84497	12.7834	0.000349713	0.310495	ENSG00000110455	ACCS	protein_coding	150	140	165	86	110	102	224	203.7	192
ENSG00000140961	1.50855	0.178587	12.7633	0.000353484	0.310495	ENSG00000140961	OSGIN1	protein_coding	19	19	14	29	57	49	6	4	7
ENSG00000171954	-0.849288	0.872843	12.702	0.000365261	0.312696	ENSG00000171954	CYP4F22	protein_coding	26	24	32	30.5	43	43.5	54	48	38
ENSG00000164362	-0.485297	3.41951	12.6781	0.000369956	0.312696	ENSG00000164362	TERT	protein_coding	233	211	237	127	170	171	324	305.5	274
ENSG00000250734	4.774	-2.75253	12.6716	0.000371246	0.312696	ENSG00000250734	havana		5	4	1	0	0	1	0	0	0
ENSG00000251611	-1.80198	-1.21613	12.5599	0.000394112	0.32747	ENSG00000251611	FHIP1A-DT	lncRNA	4	2	5	4	6	8	12	7	18
ENSG00000285565	0.598392	4.07285	12.4604	0.000415676	0.340782	ENSG00000285565	havana		450.33	211	260.33	616	589.2	635.5	210	196.4	155.2
ENSG00000137098	-0.984459	0.0729131	12.3935	0.000430838	0.348565	ENSG00000137098	SPAG8	protein_coding	15	12	21	13	17	19	34	26	30
ENSG00000254631	4.94125	-2.65662	12.348	0.000441468	0.352527	ENSG00000254631	havana		7.78	1.78	2	0	0	1.45	0	0	0
ENSG00000135063	-0.751602	0.690666	12.0525	0.000517237	0.407735	ENSG00000135063	FAM189A2	protein_coding	30	27.5	25	25	32	26	46	43	42
ENSG00000268388	-0.475503	2.81575	11.9711	0.000540334	0.420551	ENSG00000268388	FENDRR	lncRNA	185	131	151	77	92	102	232	202	177
ENSG00000128710	-0.393638	6.44328	11.919	0.000555637	0.427056	ENSG00000128710	HOXD10	protein_coding	1949	1659	1720	1361	1651.33	1905	2268.5	2400	1935
ENSG00000092421	-0.349885	4.6392	11.8932	0.000563405	0.42768	ENSG00000092421	SEMA6A	protein_coding	624	501	499	375	403	466	681	647	619.33
ENSG00000287975	-2.53438	-1.95441	11.8224	0.000585208	0.438813	ENSG00000287975	havana_tagene		3	0	0	6	3.4	2	8	6	4
ENSG00000050628	-1.98767	-1.21088	11.777	0.000599665	0.444236	ENSG00000050628	PTGER3	protein_coding	3.4	2	2.2	10.2	6.73	12.6	6.4	15.4	7.4
ENSG00000081059	-0.392299	4.17694	11.7184	0.000618842	0.452985	ENSG00000081059	TCF7	protein_coding	393	390	376	282	289	307	523	466	455
ENSG00000065833	0.352485	5.68026	11.669	0.000635514	0.453299	ENSG00000065833	ME1	protein_coding	1500.2	1006.68	927.4	1411.4	1353.3	1381.55	884.6	812.75	807.1
ENSG00000158286	-0.509707	3.49425	11.6688	0.000635566	0.453299	ENSG00000158286	RNF207	protein_coding	236.7	239	260.2	118	135	170.2	328	339	328.25
ENSG00000118503	-0.491493	2.71073	11.634	0.000647565	0.453299	ENSG00000118503	TNFAIP3	protein_coding	149	99	115	126	139	152	151	157	170
ENSG00000164007	-4.72507	-2.85412	11.6306	0.00064876	0.453299	ENSG00000164007	CLDN19	protein_coding	0	0	0	0	0	0	1	3	5
ENSG00000178773	-0.651902	3.02289	11.591	0.000662726	0.457854	ENSG00000178773	CPNE7	protein_coding	147	161.5	173	77.5	132	140	242	259.83	219.2
ENSG00000223764	-0.690617	3.73245	11.491	0.000699351	0.471005	ENSG00000223764	LINC02593	lncRNA	202	305	292	136	148	203	421	424	400
ENSG00000286153	3.21457	-2.44012	11.4811	0.00070307	0.471005	ENSG00000286153	havana		5	4	4	3	1	0	0	1	0
ENSG00000282995	1.79614	-1.2189	11.4767	0.000704742	0.471005	ENSG00000282995	FRG1EP	unprocessed_pseudogene	20.22	8.6	8.48	6.8	3.1	9.17	1.77	4.32	3.6
ENSG00000285692	3.27599	-2.19289	11.3329	0.000761446	0.495353	ENSG00000285692	havana		3.53	3	7	2	5.2	3	0	1	0
ENSG00000265888	1.43759	-0.902754	11.329	0.000763063	0.495353	ENSG00000265888	DSCAS	lncRNA	16	14	18	5	7.5	9.5	1.45	9	6
ENSG00000223749	-0.64862	2.74593	11.3235	0.000765342	0.495353	ENSG00000223749	MIR503HG	lncRNA	128	168	131	48	72	89	225	194	221
ENSG00000104419	-0.313998	5.39474	11.0667	0.000878905	0.56293	ENSG00000104419	NDRG1	protein_coding	950	763	842	773	935	905	1047.5	939	1010
ENSG00000138650	-0.359937	4.74165	11.0244	0.000899188	0.564333	ENSG00000138650	PCDH10	protein_coding	615	525.5	559	399	478	531	741	639	683
ENSG00000227070	1.4158	-1.16658	11.0124	0.000905039	0.564333	ENSG00000227070	EPS15-AS1	lncRNA	19	8.8	12.2	5	4.25	6	3.25	6.2	4.4
ENSG00000198732	-0.307185	5.33833	11.0051	0.00090863	0.564333	ENSG00000198732	SMOC1	protein_coding	998.53	851.4	908.63	558.75	622.5	637.33	1127.28	1062.7	1035.17
ENSG00000101463	-1.09667	0.324554	10.9453	0.000938435	0.577015	ENSG00000101463	SYNDIG1	protein_coding	18.2	22.2	18	11.2	15.33	21.4	56	41	22.6
ENSG00000232743	-1.58818	-1.43837	10.8524	0.000986702	0.600687	ENSG00000232743	ELF2P3	processed_pseudogene	2	3	5	4	6	5	11	10	8
ENSG00000126856	-1.81515	-1.58516	10.8303	0.000998515	0.601918	ENSG00000126856	PRDM7	protein_coding	0.2	2.5	5.7	1.2	3	5.5	9	10.2	9.7
ENSG00000229474	-1.61952	-1.49393	10.7615	0.00103636	0.618664	ENSG00000229474	PATL2	protein_coding	3.2	2.2	4	3.73	3.2	7.07	11.4	6.53	9.98
ENSG00000119042	-0.288712	5.64399	10.7315	0.0010533	0.622732	ENSG00000119042	SATB2	protein_coding	1213.33	864	956	1005	1101	1114.25	1208.25	1163.33	1103
ENSG00000128652	-0.425833	3.84927	10.6882	0.00107823	0.625764	ENSG00000128652	HOXD3	protein_coding	317.67	291.75	316.5	226.5	198	239.25	427.53	403	349
ENSG00000176383	-0.643857	1.20133	10.6872	0.00107878	0.625764	ENSG00000176383	B3GNT4	protein_coding	45	46	43	38	33	26	71	58	69
ENSG00000102935	-0.537417	2.82757	10.627	0.00111449	0.629349	ENSG00000102935	ZNF423	protein_coding	140.25	126.83	150.7	88	137	141.7	212.2	180	183.53
ENSG00000162399	4.46947	-2.90926	10.6083	0.00112583	0.629349	ENSG00000162399	BSND	protein_coding	2	2	4	0	0	0	0	0	0
ENSG00000274400	4.46945	-2.61038	10.6082	0.00112586	0.629349	ENSG00000274400	havana		3	2	3	1	2	3	0	0	0
ENSG00000205625	4.46944	-2.75259	10.6081	0.0011259	0.629349	ENSG00000205625	havana		4	1	3	0	2	1	0	0	0
ENSG00000248727	-1.39191	-1.18297	10.525	0.00117772	0.652366	ENSG00000248727	LINC01948	lncRNA	9	5	2	4	3	5	18	12	10
ENSG00000260582	-2.15595	-2.11733	10.5084	0.0011883	0.652366	ENSG00000260582	TPST2P1	processed_pseudogene	2	0	2	1	1	3	7	6	5
ENSG00000224614	1.85135	-1.96578	10.4887	0.00120108	0.653545	ENSG00000224614	TNK2-AS1	lncRNA	8	8	8	1	0	1	3	3	0
ENSG00000250900	-1.33238	-0.992818	10.4671	0.00121517	0.655414	ENSG00000250900	TRIM7-AS1	lncRNA	8	4	4.33	6	12.4	6.2	15.2	11	13
ENSG00000184185	-0.378066	4.04445	10.4267	0.00124209	0.660447	ENSG00000184185	KCNJ12	protein_coding	395	345	336.83	215.5	280.33	286.17	454.5	449.17	416.33
ENSG00000258573	4.46978	-2.85519	10.4088	0.00125417	0.660447	ENSG00000258573	havana		3	4	1	0	1	0	0	0	0
ENSG00000177335	-0.464437	2.78131	10.3926	0.00126521	0.660447	ENSG00000177335	LINC02904	lncRNA	151.35	133.15	153.65	83.2	107.7	113.83	198.7	194	179
ENSG00000136297	-1.57704	-1.05138	10.38	0.00127385	0.660447	ENSG00000136297	MMD2	protein_coding	4	3.2	5	6	11.5	11.5	11	7	17
ENSG00000267731	-3.1307	-2.70243	10.3717	0.0012796	0.660447	ENSG00000267731	havana		1	0	0	0	0	0	4	4	3
ENSG00000278058	0.773217	0.836893	10.3583	0.00128895	0.660447	ENSG00000278058	havana		76	43	39	27	33	28	33	30	23
ENSG00000152192	-0.289044	5.94886	10.2958	0.00133336	0.660643	ENSG00000152192	POU4F1	protein_coding	1607	1256	1220	929	1101	1177	1713	1531	1447
ENSG00000132702	-1.73796	-1.49956	10.2948	0.00133403	0.660643	ENSG00000132702	HAPLN2	protein_coding	3	1	5	3	4	6	6	11	12
ENSG00000178038	-0.534518	1.94194	10.2905	0.00133719	0.660643	ENSG00000178038	ALS2CL	protein_coding	85	75	76	45	53	72	121	97	105
ENSG00000164850	-1.01906	0.313971	10.2884	0.00133867	0.660643	ENSG00000164850	GPER1	protein_coding	21	28	12	8	22	16	39	44	34
ENSG00000182378	-0.461888	5.5544	10.273	0.00134993	0.660643	ENSG00000182378	PLCXD1	protein_coding	1005.2	992.73	1093.43	454.4	680.53	738.43	1468.27	1313.03	1280.97
ENSG00000234199	4.53831	-2.34453	10.2677	0.0013538	0.660643	ENSG00000234199	LINC01191	lncRNA	5	0	3.5	2	6	4	0	0	0
ENSG00000287346	-4.56037	-2.85434	10.2503	0.0013666	0.660942	ENSG00000287346	havana		0	0	0	0	1	0	2	5	1
ENSG00000059804	-0.418595	3.15164	10.2378	0.00137591	0.660942	ENSG00000059804	SLC2A3	protein_coding	192.6	164.5	183	138.7	165.63	181.9	251.4	207.7	223.7
ENSG00000272461	-3.00119	-2.42371	10.2113	0.00139582	0.66531	ENSG00000272461	havana		0.9	0.4	0	2.6	0.6	1.6	6.8	3.6	1.9
ENSG00000122035	-0.445154	2.71324	10.197	0.00140669	0.665331	ENSG00000122035	RASL11A	protein_coding	143	139	126	91	114	117	194.5	168	163
ENSG00000155090	-0.356036	4.29273	10.1622	0.00143347	0.670862	ENSG00000155090	KLF10	protein_coding	439	334	370	425.5	396	457.5	519	447	413
ENSG00000232725	-1.35229	-1.21776	10.1536	0.0014402	0.670862	ENSG00000232725	havana		5	6	6	4	1.33	2	14.5	9	18
ENSG00000130066	0.365499	4.91915	10.0578	0.00151701	0.69398	ENSG00000130066	SAT1	protein_coding	865	651	550	772	745	849	535	518	446
ENSG00000170214	-1.50483	-1.33632	10.0556	0.00151887	0.69398	ENSG00000170214	ADRA1B	protein_coding	6	1	4	7	6	5.33	11	12	7
ENSG00000287757	-4.86796	-2.48025	10.0479	0.00152519	0.69398	ENSG00000287757	havana_tagene		0	0	0	1	2	4	2	0	8
ENSG00000184232	-0.392789	5.79015	10.0361	0.00153498	0.69398	ENSG00000184232	OAF	protein_coding	1134	1133	1224	762	1019	1026	1640	1316.5	1423
ENSG00000260793	-0.639732	0.965925	10.0207	0.00154793	0.694727	ENSG00000260793	havana		39	34	38	30	31	27	51	56	56
ENSG00000284610	-0.772642	1.04001	9.98948	0.00157437	0.701472	ENSG00000284610	havana		39.32	34.08	32.73	34.83	31.85	38.5	64.38	69.62	37.1
ENSG00000159753	-0.787581	2.30135	9.95504	0.0016041	0.709578	ENSG00000159753	CARMIL2	protein_coding	64	108	97	56	81	80	155	177	116
ENSG00000244300	-0.382089	4.54393	9.92929	0.00162669	0.714431	ENSG00000244300	GATA2-AS1	lncRNA	491	465	510	354	411	450	687	562	570
ENSG00000247095	-0.741401	1.22554	9.88245	0.00166863	0.727651	ENSG00000247095	MIR210HG	lncRNA	40	56	50	10	20	26	78	74	81
ENSG00000244668	-4.37185	-2.85441	9.84615	0.00170187	0.736246	ENSG00000244668	SNRPCP3	processed_pseudogene	0	0	0	1	1	0	1	2	4
ENSG00000257987	2.9271	-2.43942	9.83494	0.00171228	0.736246	ENSG00000257987	TEX49	protein_coding	5	4	3.2	0.2	2.7	1.73	1.2	0	0
ENSG00000068831	-0.745327	1.21847	9.80123	0.00174395	0.744654	ENSG00000068831	RASGRP2	protein_coding	38.5	47.83	36.7	34.25	43.75	37.5	66.5	47.5	82
ENSG00000110092	-0.302299	5.40894	9.7831	0.00176123	0.746847	ENSG00000110092	CCND1	protein_coding	989	883	893	673	783	765	1162	1081	984
ENSG00000117174	0.280301	6.35388	9.69817	0.00184452	0.776808	ENSG00000117174	ZNHIT6	protein_coding	2322	1560	1540	2127	2218.2	2153	1540	1321	1308.2
ENSG00000269113	-0.611307	1.91148	9.6738	0.00186915	0.778325	ENSG00000269113	TRABD2B	protein_coding	62	74	75.65	68	54	70.45	102	112	93.45
ENSG00000086159	-1.04205	-0.506019	9.66958	0.00187344	0.778325	ENSG00000086159	AQP6	protein_coding	10	14	8.25	5	7	12	22	23	18
ENSG00000153048	-0.286441	5.42352	9.62977	0.00191449	0.790041	ENSG00000153048	CARHSP1	protein_coding	974	828	874	780	914	865	1107	950	1029.2
ENSG00000110900	-0.65497	0.911454	9.55479	0.00199429	0.807704	ENSG00000110900	TSPAN11	protein_coding	41	27	37.33	25	27	35	49	53	54
ENSG00000253944	4.32466	-2.74247	9.54745	0.00200227	0.807704	ENSG00000253944	MTUS1-DT	lncRNA	3.2	3	1	1	2	1	0	0	0
ENSG00000287279	1.25001	-0.586883	9.54693	0.00200284	0.807704	ENSG00000287279	havana_tagene		20.7	16.2	21.7	3	12	15.5	6	9	8
ENSG00000149150	-0.351196	4.37414	9.53873	0.00201181	0.807704	ENSG00000149150	SLC43A1	protein_coding	466	385.2	408.2	341	447	451.4	517	499	498.5
ENSG00000188112	3.89323	-2.61127	9.52857	0.00202297	0.807704	ENSG00000188112	C6orf132	protein_coding	2	4.2	2.2	1.5	2.67	1.2	0.2	0	0
ENSG00000289143	-0.460702	2.94107	9.50805	0.00204572	0.811518	ENSG00000289143	havana		162.55	136.35	156.73	129.63	133.25	163.37	186.75	216.58	187.52
ENSG00000189060	-0.335981	6.68026	9.46354	0.00209596	0.822928	ENSG00000189060	H1-0	protein_coding	2504	2205	2445	1079	1423	1520	2993	2623	2949
ENSG00000139445	-0.466053	2.67305	9.45892	0.00210125	0.822928	ENSG00000139445	FOXN4	protein_coding	140	139	152	62	76	81	203	193.2	169
ENSG00000288271	-0.45174	2.66638	9.37223	0.00220298	0.84687	ENSG00000288271	havana		142	124.4	123.2	95	104	124.2	158.7	181.4	161.5
ENSG00000186453	-2.1057	-1.77704	9.36467	0.00221207	0.84687	ENSG00000186453	FAM228A	protein_coding	2	2	1	2	5.5	5.2	3	10.5	7.75
ENSG00000196968	-0.311557	4.57822	9.34291	0.00223849	0.84687	ENSG00000196968	FUT11	protein_coding	600.5	405	449.5	464.2	499	531.53	598.4	544.67	548.2
ENSG00000229807	-0.345604	11.8964	9.32869	0.00225594	0.84687	ENSG00000229807	XIST	lncRNA	101699	72034.5	73568	57599	62090.2	79658.9	99580.5	107689	86006.4
ENSG00000050555	-0.491254	3.66091	9.31558	0.00227213	0.84687	ENSG00000050555	LAMC3	protein_coding	243.33	260.33	256	158	249.5	247.15	336.5	336	343
ENSG00000157734	-0.41659	2.84121	9.29689	0.00229543	0.84687	ENSG00000157734	SNX22	protein_coding	169	137	146	97	124	133	188	181	199
ENSG00000172752	-1.0233	-0.334407	9.29597	0.00229659	0.84687	ENSG00000172752	COL6A5	protein_coding	15.25	5.5	8	18	19	16	19	19.2	17
ENSG00000249242	-0.435797	2.25192	9.29045	0.00230351	0.84687	ENSG00000249242	TMEM150C	protein_coding	112.2	88.5	86	79	94	85	134	118	113
ENSG00000133124	-0.239442	10.1643	9.28913	0.00230518	0.84687	ENSG00000133124	IRS4	protein_coding	30761	22970	23536	17562	20690	21771	30299	28708	26563
ENSG00000053108	-0.858167	-0.0110028	9.28849	0.00230598	0.84687	ENSG00000053108	FSTL4	protein_coding	14.4	16.53	15.2	14.9	13.9	21.4	29.4	23.25	26.5
ENSG00000242282	4.28607	-2.6108	9.28222	0.00231389	0.84687	ENSG00000242282	havana		4	1	2	2	2	3	0	0	0
ENSG00000149927	-0.506478	3.25964	9.23453	0.00237493	0.863631	ENSG00000149927	DOC2A	protein_coding	185.33	183	222.33	111.25	155.67	177.37	292.2	258.17	250.03
ENSG00000253882	-0.913155	-0.264836	9.21732	0.00239737	0.863631	ENSG00000253882	havana		13.5	11.83	11.17	14.03	13	15.83	19.53	22.4	23.03
ENSG00000162496	-0.514411	2.71518	9.21392	0.00240182	0.863631	ENSG00000162496	DHRS3	protein_coding	131.2	152	156.4	56	70	84.4	209.2	200.9	189
ENSG00000232187	0.328238	4.4032	9.17254	0.00245673	0.878123	ENSG00000232187	FTH1P7	processed_pseudogene	565.74	420.06	443.34	565.68	528.33	539.33	366.53	327.01	375.26
ENSG00000147852	-0.476422	2.70916	9.15492	0.0024805	0.878123	ENSG00000147852	VLDLR	protein_coding	139	100	108	125	144.2	189.2	171	137	146.2
ENSG00000101349	-0.950052	-0.339456	9.15163	0.00248497	0.878123	ENSG00000101349	PAK5	protein_coding	15.25	8	11	9	16	14.53	21.9	22	18.6
ENSG00000270605	-0.43961	2.39101	9.12309	0.00252404	0.882005	ENSG00000270605	havana		122.5	85.33	108.5	87.5	91	104.5	138	129	136.5
ENSG00000066248	-0.417429	2.98946	9.11696	0.0025325	0.882005	ENSG00000066248	NGEF	protein_coding	179.35	168.25	167.4	132.4	108	114	237	194.4	220
ENSG00000256995	2.09866	-1.18967	9.11228	0.00253899	0.882005	ENSG00000256995	havana		7.8	4.2	19.03	5.45	12.9	11.6	3.85	2.45	0.4
ENSG00000287168	-1.65381	-1.7249	9.02858	0.00265791	0.917427	ENSG00000287168	havana_tagene		1	1.5	6	2	2.5	2	7	10	9
ENSG00000253819	1.02479	0.353913	9.01974	0.0026708	0.917427	ENSG00000253819	LINC01151	lncRNA	43	19.2	32.4	32	25.5	37.2	8.4	12.58	22
ENSG00000196747	-2.35538	-2.04032	8.99663	0.00270477	0.919328	ENSG00000196747	H2AC13	protein_coding	2	0.5	0	2	4.5	7	5	3.5	5
ENSG00000230537	-1.59193	-1.43926	8.99506	0.0027071	0.919328	ENSG00000230537	havana_tagene		6.2	0	4	4	6.2	4.2	9	13.4	7
ENSG00000162510	0.889935	1.34276	8.98558	0.00272119	0.919328	ENSG00000162510	MATN1	protein_coding	55.33	82	92	28	57	42	35	37	47
ENSG00000006747	0.843076	0.424001	8.97208	0.00274137	0.921084	ENSG00000006747	SCIN	protein_coding	42.25	41	26	22	27	29	12.7	22.25	22
ENSG00000162761	-4.52844	-2.70312	8.95735	0.00276356	0.921528	ENSG00000162761	LMX1A	protein_coding	0	0	0	0	1	3	6	1	1
ENSG00000254929	-0.372339	5.08794	8.94585	0.002781	0.921528	ENSG00000254929	havana		814.86	608.1	702.06	532	585.3	756.65	850.23	916.8	815.71
ENSG00000126752	2.90626	-2.42682	8.94149	0.00278765	0.921528	ENSG00000126752	SSX1	protein_coding	4	6	2	3	0.4	1.73	0	0.2	1
ENSG00000289056	-1.1868	-1.23235	8.92627	0.00281098	0.924271	ENSG00000289056	havana_tagene		6	4	8	1	4	3	11	14	14
ENSG00000113739	-0.248266	6.49769	8.90757	0.00283991	0.928816	ENSG00000113739	STC2	protein_coding	1877	1563	1677	2142	2222	2396	1967	1890	1879
ENSG00000182796	-0.351419	3.5942	8.88445	0.00287609	0.935673	ENSG00000182796	TMEM198B	transcribed_unitary_pseudogene	294	223	257	192	201	231	338.5	304	288
ENSG00000181513	-0.496833	2.77586	8.84122	0.00294503	0.953058	ENSG00000181513	ACBD4	protein_coding	145	137	163	70	102	94	188	217.75	189
ENSG00000130270	-0.910022	0.626243	8.81847	0.00298197	0.95996	ENSG00000130270	ATP8B3	protein_coding	20	29.2	30.4	9	22	28	54	50.5	39
ENSG00000160307	4.44067	-2.75289	8.80613	0.0030022	0.960993	ENSG00000160307	S100B	protein_coding	5	3	0	0	1	2	0	0	0
ENSG00000279464	1.53217	-1.33683	8.7975	0.00301644	0.960993	ENSG00000279464	havana		14	7	11.2	3	5	9	3.2	6	1
ENSG00000101134	2.01648	-1.85989	8.78056	0.00304457	0.964956	ENSG00000101134	DOK5	protein_coding	5.73	12.53	5	2	3.33	2	1	2.2	2
ENSG00000197444	-0.394398	5.3538	8.70983	0.00316498	0.99227	ENSG00000197444	OGDHL	protein_coding	832	881	972.33	502	640	652.33	1167	1139	1066
ENSG00000149761	-0.520169	3.13267	8.70242	0.00317788	0.99227	ENSG00000149761	NUDT22	protein_coding	158	181	169	114	194	172	237	234	223
ENSG00000009950	-0.462332	3.36673	8.70168	0.00317916	0.99227	ENSG00000009950	MLXIPL	protein_coding	211	200.6	233.8	128.6	162.5	197.3	282	293.9	268
ENSG00000233191	-4.15901	-2.70264	8.68922	0.00320098	0.994033	ENSG00000233191	havana		0	0	0	3	1	2	1	2	3
ENSG00000174963	4.81711	-2.70277	8.64338	0.00328252	1	ENSG00000174963	ZIC4	protein_coding	2	0	8	0	1	1	0	0	0
ENSG00000005206	-0.486933	4.03478	8.61112	0.00334116	1	ENSG00000005206	SPPL2B	protein_coding	279	324	363	238	302	345	459	430.33	409
ENSG00000286074	0.913748	-0.0428702	8.58839	0.00338313	1	ENSG00000286074	havana		23.2	23	29	16.33	18.25	24.25	14.25	13.33	10
ENSG00000198483	4.17433	-2.89658	8.55308	0.00344937	1	ENSG00000198483	ANKRD35	protein_coding	1.25	3	2.2	0.25	1.2	0.33	0	0	0
ENSG00000173376	-0.395044	3.05339	8.54762	0.00345974	1	ENSG00000173376	NDNF	protein_coding	212	154	170	151	121	124	226	208	228
ENSG00000229453	-2.46535	-2.60893	8.54682	0.00346127	1	ENSG00000229453	SPINK8	protein_coding	0	1	1	0	0	0	5	3	4
ENSG00000185924	-0.741059	0.826908	8.52288	0.0035071	1	ENSG00000185924	RTN4RL1	protein_coding	36.6	35.8	30	15	26.4	21.4	65.45	60.6	36
ENSG00000136630	-0.694173	0.43841	8.51578	0.00352079	1	ENSG00000136630	HLX	protein_coding	24	26	22	17	22	25	38	38	34
ENSG00000167549	-0.524331	2.90604	8.51075	0.00353054	1	ENSG00000167549	CORO6	protein_coding	153	137	167	79	126	149	233	193	199
ENSG00000106133	-0.331334	5.51394	8.49412	0.00356296	1	ENSG00000106133	NSUN5P2	transcribed_unprocessed_pseudogene	961.7	952.72	949.47	729.7	868.17	941.9	1148.87	1171.27	1099.77
ENSG00000250133	-0.721905	0.68713	8.48619	0.00357852	1	ENSG00000250133	HOXC-AS2	lncRNA	25	35	30	16	21	27	45	44	52
ENSG00000186765	-1.98952	-1.99483	8.45883	0.00363276	1	ENSG00000186765	FSCN2	protein_coding	2	2	0	2	4	5	5	5	6
ENSG00000189375	-3.33829	-2.7267	8.44532	0.00365983	1	ENSG00000189375	TBC1D28	protein_coding	0	0	0.5	0.5	1	1.5	2	3	3
ENSG00000228242	1.31282	-1.21378	8.4196	0.00371197	1	ENSG00000228242	XPC-AS1	lncRNA	12	9	11.25	7	7	8	3	3	6
ENSG00000261442	4.32263	-2.70247	8.39204	0.00376867	1	ENSG00000261442	havana		0	3	4	2	2	1	0	0	0
ENSG00000244879	-0.315788	4.30719	8.39039	0.00377209	1	ENSG00000244879	GABPB1-AS1	lncRNA	464	376	388.5	336	391	436.33	500	480	460
ENSG00000205111	2.89341	-1.98642	8.38222	0.0037891	1	ENSG00000205111	CDKL4	protein_coding	3.33	3	4	5	8	7	0	0	1
ENSG00000224186	-0.618513	1.31	8.38051	0.00379266	1	ENSG00000224186	PITX1-AS1	lncRNA	49.5	30	39	45	68	64	64	60	47
ENSG00000005513	-0.3889	2.59454	8.37387	0.00380653	1	ENSG00000005513	SOX8	protein_coding	145	111	120	95	114	109	158	157	148
ENSG00000140932	2.41748	-2.17793	8.35442	0.0038475	1	ENSG00000140932	CMTM2	protein_coding	6	5	2	2	3	5.2	1	1	0
ENSG00000251432	-0.577114	1.74205	8.33502	0.00388881	1	ENSG00000251432	LINC02615	lncRNA	73	65	61.2	37.53	46.45	69.2	92.5	105.4	82
ENSG00000188693	0.99726	0.0450536	8.32461	0.00391116	1	ENSG00000188693	CYP51A1-AS1	lncRNA	25.78	30.5	18	17	24.5	33	14.03	8	13
ENSG00000226091	-0.505661	2.60293	8.31574	0.00393031	1	ENSG00000226091	LINC00937	lncRNA	125.63	103.53	144.35	77.93	87.55	118.65	171.88	173.4	157.03
ENSG00000166436	-0.386095	4.18628	8.29824	0.00396834	1	ENSG00000166436	TRIM66	protein_coding	386	344.2	391	264	351	387.5	473.83	461	453.2
ENSG00000289028	-1.86363	-1.80304	8.29761	0.00396972	1	ENSG00000289028	havana_tagene		5	0	0	4	4	7	6	6	6
ENSG00000173442	-0.402539	2.48991	8.2837	0.00400025	1	ENSG00000173442	EHBP1L1	protein_coding	122	107	112	102	102.75	103	143	145	137
ENSG00000161149	-3.14959	-2.52179	8.27822	0.00401234	1	ENSG00000161149	TUBA3FP	lncRNA	1	0	0	2	1	1	3	7	1
ENSG00000163734	-1.10782	-0.893387	8.26646	0.00403842	1	ENSG00000163734	CXCL3	protein_coding	5	6	9	9	9	8	13	12	16
ENSG00000188290	-0.584039	2.39758	8.25144	0.00407197	1	ENSG00000188290	HES4	protein_coding	96	120	105	47	91	84	156	155	148
ENSG00000272692	-0.571319	1.64019	8.24645	0.00408319	1	ENSG00000272692	havana_tagene		67	60	60	30	46	63	85	89	88
ENSG00000272980	1.32391	-0.525583	8.2329	0.00411377	1	ENSG00000272980	havana		20	17	9	11	26	18	7	8	2
ENSG00000236914	-1.15073	-0.923644	8.21641	0.00415132	1	ENSG00000236914	LINC01852	lncRNA	10	5	3	9	9	11	16	11	11
ENSG00000169116	-0.369505	3.16446	8.2083	0.00416993	1	ENSG00000169116	PARM1	protein_coding	230	156.7	171.25	137.2	185	173	241	217	218
ENSG00000280620	-3.00021	-2.70261	8.19397	0.00420298	1	ENSG00000280620	SCAANT1	lncRNA	1	0	0	1	0	0	4	1	5
ENSG00000219607	-0.79931	-0.0732314	8.19357	0.00420391	1	ENSG00000219607	PPP1R3G	protein_coding	21	13	15	11	12	15	34.5	22	24
ENSG00000156675	-0.225392	6.06255	8.18738	0.00421827	1	ENSG00000156675	RAB11FIP1	protein_coding	1645.5	1282.25	1350	1283	1366.5	1348.5	1646.83	1515.5	1543.5
ENSG00000152583	4.24198	-2.90515	8.17505	0.00424705	1	ENSG00000152583	SPARCL1	protein_coding	0.67	4	2	0.4	1	0	0	0	0
ENSG00000224394	4.12211	-2.99311	8.17085	0.00425691	1	ENSG00000224394	GPC6-AS2	lncRNA	1	3	2.2	0	0.33	0	0	0	0
ENSG00000180902	-0.486759	4.58034	8.16707	0.00426578	1	ENSG00000180902	D2HGDH	protein_coding	446	501	564	255	385	407.2	688.5	695	644
ENSG00000100906	-0.333345	3.62625	8.15794	0.00428731	1	ENSG00000100906	NFKBIA	protein_coding	290	263	223	214	235	235	314	304	303
ENSG00000237938	-4.15235	-2.96592	8.15041	0.00430514	1	ENSG00000237938	havana		0	0	0	0	0	1	4	1	1
ENSG00000227769	2.14668	-1.82326	8.13065	0.00435231	1	ENSG00000227769	havana		3.2	5	8.25	6	4	7.5	2	1	0.25
ENSG00000171462	-0.692205	1.29592	8.0916	0.0044471	1	ENSG00000171462	DLK2	protein_coding	38	53	44	27	53	36	72	74	62
ENSG00000111276	0.38928	4.5819	8.08301	0.00446822	1	ENSG00000111276	CDKN1B	protein_coding	656	464	496.5	481	693.5	748.7	425.5	386	346
ENSG00000114019	-0.38918	3.22601	8.08274	0.00446889	1	ENSG00000114019	AMOTL2	protein_coding	171	153	177	217	236	230	199	207	214
ENSG00000234261	1.49009	-1.35985	8.07083	0.00449835	1	ENSG00000234261	havana		7.9	9.73	10	6.3	10.7	4.43	4.45	2.53	2.08
ENSG00000129521	-0.310051	4.2551	8.04642	0.00455937	1	ENSG00000129521	EGLN3	protein_coding	468.13	389.1	346.18	336.5	404.4	348.47	517.25	452.4	435
ENSG00000248468	2.06614	-1.86545	8.02359	0.0046172	1	ENSG00000248468	havana		6	3.25	6.2	4	5	8	2	1.2	0
ENSG00000156925	-0.320929	4.40298	8.01495	0.00463926	1	ENSG00000156925	ZIC3	protein_coding	521	374	403	375	446	464	568	515	440
ENSG00000143816	-0.825137	0.855434	8.01184	0.00464724	1	ENSG00000143816	WNT9A	protein_coding	25	32	32	16	40	39	45	55	50
ENSG00000184163	-1.61998	-1.65491	8.00573	0.00466295	1	ENSG00000184163	C1QTNF12	protein_coding	1	4	2	3	5	8	9	6	6
ENSG00000085741	-0.413328	2.73572	7.9998	0.00467824	1	ENSG00000085741	WNT11	protein_coding	138	138	147	92	116	108	183	178	173
ENSG00000115507	-0.589458	1.24716	7.98507	0.00471647	1	ENSG00000115507	OTX1	protein_coding	48	38	37	36	56	56	54	55	65
ENSG00000233874	-1.62135	-1.58743	7.96016	0.00478181	1	ENSG00000233874	MFN1P1	processed_pseudogene	3	2	2	4	5	10	8	5	8
ENSG00000254788	4.07597	-2.85524	7.95636	0.00479188	1	ENSG00000254788	CKLF-CMTM1	protein_coding	2	3	1	0	1	2	0	0	0
ENSG00000289280	4.07597	-2.85525	7.95635	0.00479188	1	ENSG00000289280	havana_tagene		2	1	3	0	2	1	0	0	0
ENSG00000270333	4.07595	-2.90994	7.95631	0.00479201	1	ENSG00000270333	havana		3	2	1	0	1	1	0	0	0
ENSG00000119457	4.07595	-2.96645	7.95631	0.00479201	1	ENSG00000119457	SLC46A2	protein_coding	3	1	2	0	1	0	0	0	0
ENSG00000226676	4.07594	-2.56657	7.95626	0.00479213	1	ENSG00000226676	LINC02679	lncRNA	4	1	1	3	3	3	0	0	0
ENSG00000258090	1.66189	-1.63297	7.93166	0.00485773	1	ENSG00000258090	havana		7	7	7	6.5	6	5.5	2	2	2
ENSG00000152256	-0.266212	5.21507	7.92676	0.00487089	1	ENSG00000152256	PDK1	protein_coding	986.33	671	695	708	730	789	938.5	852	855
ENSG00000267184	0.879362	-0.0890814	7.92195	0.00488386	1	ENSG00000267184	havana		32	17	20	22	23	17	12	11	12
ENSG00000180264	-1.11145	-1.08452	7.90555	0.00492835	1	ENSG00000180264	ADGRD2	protein_coding	6	4	8	6	5	8	12	14	11
ENSG00000013619	-0.375677	3.45942	7.90052	0.00494205	1	ENSG00000013619	MAMLD1	protein_coding	250.73	224.33	230.2	141.7	198	206	294	283.5	287
ENSG00000224406	4.0764	-2.8288	7.89452	0.00495848	1	ENSG00000224406	LINC02052	lncRNA	2	2	2	0	3	0.5	0	0	0
ENSG00000236166	-4.38999	-2.90876	7.89217	0.00496493	1	ENSG00000236166	havana		0	0	0	0	0	1	0	2	5
ENSG00000224367	-4.27786	-2.9396	7.86568	0.00503818	1	ENSG00000224367	OACYLP	transcribed_unitary_pseudogene	0	0	0	0	0	1	0	4	2.45
ENSG00000279594	-2.85121	-2.56533	7.85814	0.00505923	1	ENSG00000279594	havana		1	0	0	1	1	3	3	3	3
ENSG00000201136	-2.8512	-2.65552	7.85811	0.00505931	1	ENSG00000201136	RNU6-353P	snRNA	1	0	0	1	1	1	4	2	3
ENSG00000286982	-2.85119	-2.56515	7.85805	0.0050595	1	ENSG00000286982	havana_tagene		0	1	0	1	3	1	4	2	3
ENSG00000166128	0.345487	4.30473	7.84285	0.00510221	1	ENSG00000166128	RAB8B	protein_coding	614	390	362	500	512	494	357.2	306	337
ENSG00000175711	-0.368228	3.2103	7.82939	0.00514035	1	ENSG00000175711	B3GNTL1	protein_coding	206.2	175	174	178	162	211.67	242.37	224.33	209.15
ENSG00000077092	-0.33023	3.33905	7.80769	0.00520243	1	ENSG00000077092	RARB	protein_coding	290.33	213	218.2	108.2	141.2	122.43	312.83	259.65	280
ENSG00000134207	-0.494276	1.89903	7.80712	0.00520408	1	ENSG00000134207	SYT6	protein_coding	89	63	83	47	59	54	132	89	92
ENSG00000257767	4.08659	-2.65542	7.77166	0.00530724	1	ENSG00000257767	havana		0	3	3	2	3	2	0	0	0
ENSG00000103449	-0.266994	5.21486	7.76598	0.00532393	1	ENSG00000103449	SALL1	protein_coding	872	692	705.5	770	735	869	892	848	829
ENSG00000286964	-0.409548	2.41612	7.75863	0.00534564	1	ENSG00000286964	havana_tagene		125	102	106	92	89	89	130	133	153
ENSG00000101004	-0.346278	4.53184	7.7523	0.00536441	1	ENSG00000101004	NINL	protein_coding	465	464	495.5	381	468	466.83	596.33	532.75	594
ENSG00000235770	1.66694	-1.76481	7.74967	0.00537222	1	ENSG00000235770	LINC00607	lncRNA	7.4	6	7	2.7	7	3.6	1.2	3.6	1
ENSG00000259096	0.789704	0.0339329	7.74235	0.00539406	1	ENSG00000259096	SHLD2P2	processed_pseudogene	34.75	22.58	21.33	18.67	18.75	23.67	15.5	11.83	15.25
ENSG00000143797	-0.28747	5.93491	7.73901	0.00540403	1	ENSG00000143797	MBOAT2	protein_coding	1641.43	1018.63	1025.7	1294.55	1423.1	1367.4	1527.05	1380.2	1276.28
ENSG00000182168	0.299483	4.66684	7.72915	0.00543364	1	ENSG00000182168	UNC5C	protein_coding	855.53	580.25	641	379	436.8	470.8	592.5	512.55	476.9
ENSG00000269482	-2.4644	-2.48022	7.72717	0.0054396	1	ENSG00000269482	havana		1	1	0	0	0	3	5	2	5
ENSG00000178233	-4.17325	-2.96542	7.70609	0.00550348	1	ENSG00000178233	TMEM151B	protein_coding	0	0	0	0	0	1	0	3	3
ENSG00000260458	-0.819185	0.147249	7.7011	0.00551871	1	ENSG00000260458	KCNJ18	protein_coding	15.5	20	16.83	11.5	21.83	24.67	28.5	32.67	26.33
ENSG00000225450	-0.423634	3.25195	7.69783	0.00552872	1	ENSG00000225450	havana		183	187	211	140	172	193	277	238	228
ENSG00000142552	-0.750201	0.396661	7.68305	0.00557418	1	ENSG00000142552	RCN3	protein_coding	19	27.2	26.2	12	22.4	15.4	37.65	35	43.2
ENSG00000223935	1.30754	-1.53371	7.67501	0.00559909	1	ENSG00000223935	LGALSL-DT	lncRNA	12.5	8	9	2	5	2	4	2	5
ENSG00000215712	0.282339	4.66848	7.66476	0.00563098	1	ENSG00000215712	TMEM242	protein_coding	701	504	500	639	663	655	451	447	414
ENSG00000270798	3.76751	-2.55415	7.65202	0.00567087	1	ENSG00000270798	havana		3	3.67	1	3.2	0	4.2	0	0.2	0
ENSG00000001084	0.237916	6.25791	7.64961	0.00567846	1	ENSG00000001084	GCLC	protein_coding	2163.45	1496.58	1519	1900	1886	1941.45	1446	1358	1300
ENSG00000116044	0.307319	5.97259	7.64211	0.00570212	1	ENSG00000116044	NFE2L2	protein_coding	1751	1129	1093	1922	1662	1824	1005.2	955	1022.2
ENSG00000261971	-0.361126	3.81499	7.58266	0.00589326	1	ENSG00000261971	MMP25-AS1	lncRNA	301.5	313	295.2	212.5	225.17	248	389.67	387.2	332.5
ENSG00000227368	-3.26019	-2.56415	7.5821	0.00589508	1	ENSG00000227368	CDK8P2	processed_pseudogene	0	0	1	2	0	0	2	8	2
ENSG00000186462	0.351681	3.46648	7.56305	0.0059577	1	ENSG00000186462	NAP1L2	protein_coding	329	244	249	200	270	250	215	178	212
ENSG00000125845	-0.417017	2.82936	7.5518	0.00599503	1	ENSG00000125845	BMP2	protein_coding	167	125	127	167	131	123	177	174	174
ENSG00000134030	-0.393292	4.19761	7.53026	0.00606711	1	ENSG00000134030	CTIF	protein_coding	359	369	392.5	264.2	362	387	499.2	453.45	450
ENSG00000100079	4.52286	-2.7516	7.52929	0.00607039	1	ENSG00000100079	LGALS2	protein_coding	1	6	1	0	0	3	0	0	0
ENSG00000231770	-0.461252	2.35979	7.52639	0.00608018	1	ENSG00000231770	TMEM44-AS1	lncRNA	96	94.33	99	86.67	99	128.33	126	127	124
ENSG00000237357	-0.648074	0.56449	7.51731	0.00611087	1	ENSG00000237357	havana		27.78	26.67	25.43	19.53	22.92	29.6	49.1	34.1	35.2
ENSG00000130584	-0.479716	2.48376	7.50963	0.006137	1	ENSG00000130584	ZBTB46	protein_coding	112.5	114.5	94.25	76.2	119	130.25	146.2	133	144.5
ENSG00000186166	-0.287534	5.02392	7.50276	0.00616046	1	ENSG00000186166	CENATAC	protein_coding	755.4	583.9	613.23	602.2	722.23	806.53	786.78	748.18	706.2
ENSG00000157216	-0.270474	5.89324	7.49969	0.00617097	1	ENSG00000157216	SSBP3	protein_coding	1364.92	1114.58	1301.17	997.25	1258.53	1170.12	1558.67	1382.53	1374.53
ENSG00000188641	1.14538	-1.04413	7.49565	0.00618482	1	ENSG00000188641	DPYD	protein_coding	16	9.35	10.5	10.1	7.03	8.78	4.45	3.6	7
ENSG00000072071	-0.366875	6.15523	7.49452	0.00618869	1	ENSG00000072071	ADGRL1	protein_coding	1336.5	1506.5	1533	1075.2	1471.7	1422	1916.5	1757	1731.5
ENSG00000139915	0.355924	3.18218	7.49413	0.00619006	1	ENSG00000139915	MDGA2	protein_coding	278.33	180.65	209.25	179.2	204	220.5	171.7	155.1	162.2
ENSG00000230204	0.322811	3.92388	7.48062	0.00623666	1	ENSG00000230204	FTH1P5	processed_pseudogene	413.64	302.1	311.45	401.74	376.3	382.68	262.06	231.45	276.75
ENSG00000198685	-2.08058	-2.08491	7.47294	0.00626334	1	ENSG00000198685	LINC01565	lncRNA	1	2	1	2	2	3	3	10	4
ENSG00000227755	-1.89849	-2.26965	7.47017	0.00627297	1	ENSG00000227755	havana		2.5	1.5	0	2	1	0.5	7	4	4
ENSG00000188730	1.70134	-2.14235	7.45958	0.00630999	1	ENSG00000188730	VWC2	protein_coding	7	4	8	0	2	0	2.25	2	1
ENSG00000161132	-1.27413	-1.33272	7.45918	0.00631138	1	ENSG00000161132	havana		9.33	4.33	1.5	1.33	2.33	6	11.17	13.2	10.33
ENSG00000147421	-0.310616	4.75979	7.45735	0.00631779	1	ENSG00000147421	HMBOX1	protein_coding	598	458	512	535	625.7	707	630.2	639	560
ENSG00000154553	-0.321657	4.05493	7.45673	0.00631997	1	ENSG00000154553	PDLIM3	protein_coding	375	328	303.33	317	368.33	338	372	393	418
ENSG00000185988	-0.719702	0.71322	7.45347	0.00633144	1	ENSG00000185988	PLK5	protein_coding	24.2	32	30	25	26	29	37.53	56	41
ENSG00000185818	-0.362894	4.68297	7.44793	0.00635094	1	ENSG00000185818	NAT8L	protein_coding	545	567	543	337	453	477	774	616	641
ENSG00000156521	-0.341838	5.49873	7.44707	0.00635397	1	ENSG00000156521	TYSND1	protein_coding	942	995	1072	584	741	714	1318	1158	1171
ENSG00000254380	4.06141	-2.70402	7.44428	0.00636382	1	ENSG00000254380	havana		4	1	1	1	1	4	0	0	0
ENSG00000160172	-0.368569	2.71678	7.43437	0.00639898	1	ENSG00000160172	FAM86C2P	transcribed_unprocessed_pseudogene	145.75	126.8	137.12	107.58	124.48	118.48	186.87	148.15	165.05
ENSG00000167996	0.211485	8.59747	7.43299	0.0064039	1	ENSG00000167996	FTH1	protein_coding	9574.42	7598.29	7971.51	10356.6	10137.7	9804.86	7510.03	6093.94	6889.01
ENSG00000135111	0.250271	5.66892	7.42132	0.00644556	1	ENSG00000135111	TBX3	protein_coding	1360	1073	1158	1049	1184	1266	1072	897	881
ENSG00000224746	2.39616	-2.2041	7.42119	0.00644602	1	ENSG00000224746	havana		5.2	5.53	1.7	4	1.2	4.85	0.2	1.33	0.4
ENSG00000090581	-0.340867	4.42937	7.41521	0.00646749	1	ENSG00000090581	GNPTG	protein_coding	435	395	428.5	392	466.83	544	555	491.5	466
ENSG00000105371	-0.66219	0.606302	7.40451	0.00650606	1	ENSG00000105371	ICAM4	protein_coding	30	32	25	24	18	19	54	32	44.5
ENSG00000204682	-0.364871	2.66412	7.39334	0.00654659	1	ENSG00000204682	MIR1915HG	lncRNA	168	131	127	81	99	92	190	175	151
ENSG00000059915	-0.661632	1.17875	7.39277	0.00654866	1	ENSG00000059915	PSD	protein_coding	30	40	48	33	47	46	55	59	64
ENSG00000255240	2.7393	-2.70055	7.39257	0.00654938	1	ENSG00000255240	havana		3	2.6	4	0.2	1.2	0	0.2	0.45	0.4
ENSG00000148411	-0.320399	4.54313	7.39052	0.00655686	1	ENSG00000148411	NACC2	protein_coding	521	451	438	383.5	545	519.2	602	522.2	539
ENSG00000279453	0.431148	2.31077	7.37566	0.00661124	1	ENSG00000279453	havana		120	95	85	141	142	164	74	67	68
ENSG00000262619	-0.727385	0.471085	7.36376	0.00665516	1	ENSG00000262619	LINC00621	lncRNA	27.9	19	25	15.6	27	25.6	42.45	43.33	26.45
ENSG00000241383	-4.01711	-3.00074	7.3549	0.00668803	1	ENSG00000241383	LINC01997	lncRNA	0	0	0	0	0	1	2	3.2	0.2
ENSG00000197358	-0.336186	3.04559	7.3472	0.00671674	1	ENSG00000197358	BNIP3P1	transcribed_processed_pseudogene	207	154.5	144	156.5	166	164.5	204.5	197	197
ENSG00000228315	-0.449398	3.64867	7.34436	0.00672734	1	ENSG00000228315	GUSBP11	lncRNA	262.5	227.7	301	167.5	180.5	243.2	314.5	356	352.5
ENSG00000103241	-0.388794	2.65034	7.34412	0.00672825	1	ENSG00000103241	FOXF1	protein_coding	137	138	123	86	113	111	175	160	158
ENSG00000284686	-0.655142	0.436319	7.33635	0.00675739	1	ENSG00000284686	havana		26	19	23	25	25	27	37	27	37
ENSG00000146054	-0.567079	1.11828	7.31491	0.00683847	1	ENSG00000146054	TRIM7	protein_coding	40	42.25	42	32	39	35	54	52	68
ENSG00000079102	0.267203	4.94145	7.30833	0.00686356	1	ENSG00000079102	RUNX1T1	protein_coding	934.2	684.5	669	599	629	699	630.2	595.2	555.33
ENSG00000260018	-1.55221	-1.82721	7.302	0.00688778	1	ENSG00000260018	MBTPS1-DT	lncRNA	2	4	1	4	3	3	5	6	9
ENSG00000286257	-2.54046	-2.41994	7.29346	0.0069206	1	ENSG00000286257	havana		0.45	1	0	1.2	3.67	2.53	4.7	3.5	1.45
ENSG00000204869	-0.585633	0.686209	7.29332	0.00692113	1	ENSG00000204869	IGFL4	protein_coding	34	30	32.33	19.2	16	27.33	48.4	45	43
ENSG00000177410	-0.282253	5.90858	7.26887	0.00701601	1	ENSG00000177410	ZFAS1	lncRNA	1482.67	1087	1034.33	1372.03	1284	1339.5	1402.23	1488.92	1203.83
ENSG00000173068	-0.423375	2.49296	7.26239	0.00704135	1	ENSG00000173068	BNC2	protein_coding	131.65	103.2	101.25	93.5	129.5	95.5	146.25	152.25	125
ENSG00000165171	-1.17578	-0.623529	7.25354	0.00707615	1	ENSG00000165171	METTL27	protein_coding	2.7	14.2	11.7	3.2	7.2	6.4	21.2	17.73	24
ENSG00000288966	-2.45536	-2.36148	7.24977	0.00709101	1	ENSG00000288966	havana_tagene		0	0	2	0	2	4	5	2	5
ENSG00000170374	-3.91203	-2.96576	7.24108	0.0071254	1	ENSG00000170374	SP7	protein_coding	0	0	0	1	1	0	2	2	1
ENSG00000236846	-3.91203	-2.85479	7.24108	0.0071254	1	ENSG00000236846	havana		0	0	0	2	2	0	2	2	1
ENSG00000254568	-3.91203	-2.96587	7.24108	0.00712541	1	ENSG00000254568	havana		0	0	0	0	1	1	2	1	2
ENSG00000265450	-3.91203	-3.08602	7.24108	0.00712541	1	ENSG00000265450	MIR4502	miRNA	0	0	0	0	0	0	2	1	2
ENSG00000229382	-3.91202	-2.96598	7.24106	0.00712547	1	ENSG00000229382	havana		0	0	0	0	1	1	3	1	1
ENSG00000171246	-0.338885	4.98785	7.23842	0.00713597	1	ENSG00000171246	NPTX1	protein_coding	717	703	691	385	536	545	936	750	855
ENSG00000081154	0.225535	7.10143	7.23559	0.00714722	1	ENSG00000081154	PCNP	protein_coding	3971	2728	2632.5	3348.5	3396.5	3444.83	2670.5	2421.5	2356
ENSG00000132832	-0.778776	-0.161323	7.21843	0.00721588	1	ENSG00000132832	havana		17	10	18	11	11.5	16	25.2	21.45	26.25
ENSG00000101493	-0.283469	4.57055	7.21462	0.00723122	1	ENSG00000101493	ZNF516	protein_coding	563	457	481	397	491	491	623	572	528
ENSG00000279770	-3.91155	-3.08613	7.20365	0.00727553	1	ENSG00000279770	LINC00552	TEC	0	0	0	0	0	0	3	1	1
ENSG00000119630	-0.502516	2.125	7.20248	0.00728028	1	ENSG00000119630	PGF	protein_coding	84.33	98	75	57	87	82	138	98	111
ENSG00000175183	0.218251	6.29681	7.20138	0.00728473	1	ENSG00000175183	CSRP2	protein_coding	2249.5	1813	1870	1385	1589	1599.5	1785.33	1465	1563.33
ENSG00000206077	-0.425929	2.86632	7.187	0.00734336	1	ENSG00000206077	ZDHHC11B	protein_coding	156.33	143.4	134.33	116.33	143.83	155.4	157.5	187.1	204
ENSG00000150687	0.341926	3.65863	7.18477	0.0073525	1	ENSG00000150687	PRSS23	protein_coding	406	259.85	268.33	265.25	283.2	289.37	271.2	199.5	219
ENSG00000006025	-0.462484	2.66431	7.18034	0.00737067	1	ENSG00000006025	OSBPL7	protein_coding	121	138	133	83	117	104	179	187	148
ENSG00000183087	-0.388526	3.53646	7.17143	0.00740735	1	ENSG00000183087	GAS6	protein_coding	237	239	230	167	233	251	308	291	278
ENSG00000188157	-0.602596	4.05008	7.169	0.00741742	1	ENSG00000188157	AGRN	protein_coding	250	395	322	169	302	313	548	443	433
ENSG00000289434	4.06672	-2.65655	7.16622	0.00742893	1	ENSG00000289434	havana_tagene		3	1	2	0	2	5	0	0	0
ENSG00000259959	0.385043	2.66323	7.16451	0.00743599	1	ENSG00000259959	havana		184	136	133	154	149	141	128	104	94
ENSG00000249771	-0.770401	-0.0584446	7.16203	0.00744631	1	ENSG00000249771	havana		15.4	19.5	10.83	14.5	16.8	18.5	26.75	25	22
ENSG00000286863	0.991002	-0.690094	7.15521	0.00747466	1	ENSG00000286863	havana_tagene		16.92	14.48	13.17	12.12	11.42	14.12	7.5	8.75	4.67
ENSG00000108830	-0.27568	4.75779	7.14571	0.00751433	1	ENSG00000108830	RND2	protein_coding	620	564	581	439	514	484	709	651.5	662.5
ENSG00000288770	-2.85039	-2.56501	7.14551	0.00751519	1	ENSG00000288770	havana_tagene		0	1	0	0	3	2	2	2	5
ENSG00000176454	-0.322504	4.47469	7.14327	0.00752459	1	ENSG00000176454	LPCAT4	protein_coding	510	525	512	259	308	315	641	619	579
ENSG00000162391	-3.91264	-3.07343	7.1405	0.00753623	1	ENSG00000162391	FAM151A	protein_coding	0	0	0	0	0	0.2	1	1	3
ENSG00000261207	-3.91275	-3.08591	7.1217	0.00761563	1	ENSG00000261207	havana		0	0	0	0	0	0	1	1	3
ENSG00000236451	3.92593	-3.00289	7.12098	0.00761868	1	ENSG00000236451	havana		1.87	1.5	2	1	0	0	0	0	0
ENSG00000184389	-1.10279	-0.722572	7.11907	0.00762683	1	ENSG00000184389	A3GALT2	protein_coding	8.2	11.45	5	4	6.4	14.7	20.9	15.4	14.2
ENSG00000205890	-3.91278	-3.0245	7.11585	0.00764053	1	ENSG00000205890	havana		0	0	0	1	0	0	1	1	3
ENSG00000228050	-0.54875	1.54826	7.11104	0.00766107	1	ENSG00000228050	TOP3BP1	processed_pseudogene	50.5	63.5	50	39.5	59.5	60	85	76	67
ENSG00000233848	2.7826	-2.50162	7.09539	0.00772825	1	ENSG00000233848	havana		2.5	3	4	0	4	2	1	0	0
ENSG00000198478	0.28857	4.89042	7.09473	0.00773109	1	ENSG00000198478	SH3BGRL2	protein_coding	839	619.5	553.25	704.2	774	779	574.2	518	450
ENSG00000165300	-0.242416	5.66312	7.08708	0.00776418	1	ENSG00000165300	SLITRK5	protein_coding	1420.33	1034.2	1086.7	676	855	813.5	1422.5	1259	1251
ENSG00000115266	-1.04723	-0.762842	7.08248	0.00778412	1	ENSG00000115266	APC2	protein_coding	9	6	8	7	15	7	12	15	18
ENSG00000108556	-0.482319	2.47986	7.07699	0.00780798	1	ENSG00000108556	CHRNE	protein_coding	101.4	97.33	124.2	93	125.4	95	136	135.25	157
ENSG00000100439	0.309342	3.81291	7.07684	0.00780866	1	ENSG00000100439	ABHD4	protein_coding	336	265	278	381	382	431	242	219	207
ENSG00000257817	-1.90642	-1.91652	7.07657	0.00780985	1	ENSG00000257817	TBX3-AS1	lncRNA	1	3	1	5	2	3	5.2	3	10.5
ENSG00000271871	2.01104	-2.11887	7.06517	0.00785968	1	ENSG00000271871	havana		6	5	3	1	5	4	1	2	0
ENSG00000215788	-0.609388	1.41536	7.04896	0.00793114	1	ENSG00000215788	TNFRSF25	protein_coding	38	58	49	42	44	58	67	73	71
ENSG00000141858	-0.321376	4.75903	7.03751	0.007982	1	ENSG00000141858	SAMD1	protein_coding	599	528	631	395	472	513	726	694	664
ENSG00000240230	0.284646	4.06466	7.03682	0.00798505	1	ENSG00000240230	COX19	protein_coding	404.2	344	342.5	419	456	450.5	297	266	281.5
ENSG00000259672	3.9939	-2.8512	7.03642	0.00798683	1	ENSG00000259672	havana		1	3.6	1	0.67	0.4	2.4	0	0	0
ENSG00000169660	-0.385873	4.03444	7.01245	0.00809449	1	ENSG00000169660	HEXD	protein_coding	315	373	316	248	328	323	435	413	403
ENSG00000107562	-0.434318	1.84422	6.99935	0.00815392	1	ENSG00000107562	CXCL12	protein_coding	86	77	68	47	48	60	102	105	87
ENSG00000230758	-3.91754	-2.65561	6.98129	0.00823661	1	ENSG00000230758	SNAP23P1	processed_pseudogene	0	0	0	1	4	3	0	3	2
ENSG00000136026	-0.212684	6.71869	6.96978	0.00828978	1	ENSG00000136026	CKAP4	protein_coding	2438.2	2099	2158	2049	2207	2160.5	2724	2219	2405
ENSG00000164893	3.8955	-2.94015	6.96189	0.0083264	1	ENSG00000164893	SLC7A13	protein_coding	1.25	2	2	2	0	0.2	0	0	0
ENSG00000155329	0.274803	5.11147	6.95417	0.00836239	1	ENSG00000155329	ZCCHC10	protein_coding	974.53	671.5	655.87	910.5	905.33	882.33	637.7	603	536.67
ENSG00000095585	2.01915	-1.96537	6.95278	0.0083689	1	ENSG00000095585	BLNK	protein_coding	3	10	5	3	2	5	2	1	1
ENSG00000143434	-0.382389	3.579	6.95271	0.00836923	1	ENSG00000143434	SEMA6C	protein_coding	262	227.8	250.6	168.2	216	264.8	326.2	309.6	277.4
ENSG00000196998	-0.460052	3.46677	6.94785	0.00839201	1	ENSG00000196998	WDR45	protein_coding	259.2	207.5	231	121	181	223	285	342.83	274.2
ENSG00000231920	-3.91617	-2.65553	6.93664	0.00844476	1	ENSG00000231920	NEBL-AS1	lncRNA	0	0	0	3	3	2	1	4	0
ENSG00000101544	-0.231047	5.78113	6.93391	0.00845766	1	ENSG00000101544	ADNP2	protein_coding	1219	1051	970	1302	1301	1276	1317	1147.2	1125
ENSG00000267978	3.11444	-2.67905	6.9289	0.00848137	1	ENSG00000267978	MAGEA9B	protein_coding	2	2.5	3	3	0.5	1	0	0	0.5
ENSG00000138653	-0.855126	0.0207551	6.9238	0.00850558	1	ENSG00000138653	NDST4	protein_coding	30.4	9	13	9.2	15.75	14.7	36.2	26	26
ENSG00000186301	-0.693399	0.375056	6.91854	0.00853065	1	ENSG00000186301	MST1P2	unprocessed_pseudogene	19.75	27.5	22	13.67	21.83	23.58	34.25	33.17	38.75
ENSG00000128709	-0.391622	3.16135	6.91775	0.00853443	1	ENSG00000128709	HOXD9	protein_coding	173	187	185	141	162	189	235	211	234
ENSG00000170681	-0.353853	3.41014	6.91319	0.00855623	1	ENSG00000170681	CAVIN4	protein_coding	264	188	202	177	191	247	259	265	259
ENSG00000223361	0.264157	5.15025	6.90701	0.00858583	1	ENSG00000223361	FTH1P10	transcribed_processed_pseudogene	957.06	710.97	694.56	954.41	896.59	892.71	642.46	557.86	644.11
ENSG00000231154	-0.414576	2.09966	6.88257	0.00870401	1	ENSG00000231154	MORF4L2-AS1	lncRNA	92	77	75	78	87	102.2	101	107	98
ENSG00000279329	2.70208	-2.65543	6.8811	0.00871117	1	ENSG00000279329	havana		2	3	4	1	2	0	0	0	1
ENSG00000228925	2.70206	-2.48138	6.881	0.00871167	1	ENSG00000228925	havana		4	3	2	1	2	4	1	0	0
ENSG00000265298	-3.25341	-2.75136	6.87682	0.00873207	1	ENSG00000265298	havana		0	0.5	0	0	0.5	2.5	1.5	4.5	1.5
ENSG00000143369	-0.798928	0.115899	6.87275	0.00875197	1	ENSG00000143369	ECM1	protein_coding	14	22	16	25	15	15	29	30	27
ENSG00000235381	-0.591619	1.27997	6.87255	0.00875297	1	ENSG00000235381	havana		63	34	37	33	58	43	59	69	60
ENSG00000116717	0.330265	3.83387	6.86046	0.00881241	1	ENSG00000116717	GADD45A	protein_coding	320	275	299	358	402	453	247	222.5	203
ENSG00000189166	-1.56404	-1.80547	6.86023	0.00881353	1	ENSG00000189166	TNRC18P3	unprocessed_pseudogene	0.83	2.33	4.5	1	4.17	2.83	8.33	4.17	9.67
ENSG00000272384	-1.07139	-1.10084	6.85672	0.00883084	1	ENSG00000272384	havana		6	7	4	7	8	7	12	12	10
ENSG00000256199	2.18784	-2.46451	6.85347	0.00884692	1	ENSG00000256199	havana		5	4	3	0.2	1	2	0.2	2	0
ENSG00000206417	-0.53468	1.8891	6.85153	0.00885655	1	ENSG00000206417	H1-10-AS1	lncRNA	62	78	78	53	61	67	111	78	113
ENSG00000243224	-0.702793	0.147842	6.83712	0.00892828	1	ENSG00000243224	havana		18	20	16	19	20	22	26	25	32
ENSG00000280890	-2.54353	-2.58706	6.83607	0.00893351	1	ENSG00000280890	ELDR	lncRNA	0	1	0.5	0	3	0	5	2	3
ENSG00000146151	0.677832	0.805873	6.82611	0.00898349	1	ENSG00000146151	HMGCLL1	protein_coding	61	40	39.5	40.5	27	34	30	34.5	17.5
ENSG00000225828	-0.351003	3.62308	6.82561	0.00898597	1	ENSG00000225828	FAM229A	protein_coding	223	239	221	272	294	303	269	277	280
ENSG00000215914	-1.73269	-2.08571	6.82136	0.00900738	1	ENSG00000215914	MMP23A	unprocessed_pseudogene	1	2.5	1.5	0.5	2.5	3.5	8.5	4	4
ENSG00000213420	-0.48422	1.60523	6.81637	0.00903262	1	ENSG00000213420	GPC2	protein_coding	67	43	66	46	61	60	86	75	71
ENSG00000259244	-0.42667	2.0419	6.81542	0.00903741	1	ENSG00000259244	havana		91.72	75.23	83.8	59.2	70.4	85.27	103.15	111.05	103.18
ENSG00000187961	-0.525016	4.11546	6.8114	0.00905779	1	ENSG00000187961	KLHL17	protein_coding	306	423	305	193	346	329	518	477	433
ENSG00000173705	-0.233322	5.2109	6.80025	0.00911453	1	ENSG00000173705	SUSD5	protein_coding	872.2	700.65	727.45	745.2	797.03	803.2	949	791.25	811.25
ENSG00000102878	-0.501095	1.63387	6.78705	0.00918213	1	ENSG00000102878	HSF4	protein_coding	55	65	61	49	49	63	83	86	74
ENSG00000150991	0.190093	10.593	6.78531	0.00919111	1	ENSG00000150991	UBC	protein_coding	36822.7	26753.9	27437.9	47082.2	45322.8	46087.8	25997.9	23625.9	25101.9
ENSG00000152049	1.238	-1.18271	6.77619	0.0092382	1	ENSG00000152049	KCNE4	protein_coding	12	11	8.85	9.73	10.5	3.5	3.5	3	6
ENSG00000278195	-3.90762	-3.0861	6.77349	0.00925216	1	ENSG00000278195	SSTR3	protein_coding	0	0	0	0	0	0	3	2	0
ENSG00000254158	-1.61394	-1.69119	6.76691	0.00928633	1	ENSG00000254158	havana		3	1	2	3	8.5	7	6	4	8
ENSG00000287437	-3.90935	-3.02472	6.76502	0.00929621	1	ENSG00000287437	havana_tagene		0	0	0	0	0	1	2	0	3
ENSG00000138670	-0.378307	2.58777	6.76486	0.00929702	1	ENSG00000138670	RASGEF1B	protein_coding	125.13	125.18	110.73	107.95	127.15	111.13	159.6	150.1	134.03
ENSG00000223745	-0.336867	3.67546	6.75622	0.00934214	1	ENSG00000223745	CCDC18-AS1	lncRNA	298.6	218.6	263.7	218.3	245.03	296.7	309.2	307.33	310.7
ENSG00000183579	-0.248224	5.23671	6.75339	0.00935696	1	ENSG00000183579	ZNRF3	protein_coding	850	722.5	744.2	705.7	833.23	866.5	922.7	833.28	843
ENSG00000156959	2.29834	-2.23025	6.74932	0.00937836	1	ENSG00000156959	LHFPL4	protein_coding	6	1	5	2	4.33	3.33	0	2	0
ENSG00000273344	-0.345961	2.96432	6.73978	0.00942861	1	ENSG00000273344	PAXIP1-DT	lncRNA	180	161	152	115	157	143	205	196	190
ENSG00000081923	-0.840459	0.159951	6.73886	0.00943347	1	ENSG00000081923	ATP8B1	protein_coding	19.9	8	19.2	18	28	27.5	36.5	23.5	19.73
ENSG00000050165	-0.495384	1.83704	6.73606	0.0094483	1	ENSG00000050165	DKK3	protein_coding	69	77	65	72	63	48	98	85	99
ENSG00000082482	1.21975	-1.59424	6.73598	0.00944871	1	ENSG00000082482	KCNK2	protein_coding	11.2	7.2	10.45	2	2.2	2.2	4.2	4.25	3
ENSG00000179604	-0.27966	4.85191	6.72806	0.00949079	1	ENSG00000179604	CDC42EP4	protein_coding	657	580	539	529	641.2	619	776	580.5	684
ENSG00000235958	2.89448	-2.63849	6.71949	0.00953648	1	ENSG00000235958	UBOX5-AS1	lncRNA	1.4	2.53	6.4	0.2	0.4	1.4	0.5	0.2	0.33
ENSG00000262877	-0.617566	1.60929	6.71859	0.00954133	1	ENSG00000262877	havana		48	47	67	44	70	62	102	75	61
ENSG00000249592	-0.337537	4.45959	6.70571	0.00961049	1	ENSG00000249592	havana		552.7	382	470.9	338.83	388	458.7	541.2	607.7	514.83
ENSG00000140830	0.265795	4.6027	6.70183	0.00963138	1	ENSG00000140830	TXNL4B	protein_coding	603	450.2	416	689	729	733	419	362	365
ENSG00000215252	-0.287957	6.22602	6.69575	0.0096643	1	ENSG00000215252	GOLGA8B	protein_coding	1716.62	1418.78	1581.55	1253.58	1414.42	1686.2	1780.82	1949.83	1698.03
ENSG00000230373	-0.402147	2.1117	6.69317	0.00967828	1	ENSG00000230373	GOLGA6L5P	transcribed_unprocessed_pseudogene	102.17	76.48	78.83	74.27	76.33	96.42	109.1	110.12	100.48
ENSG00000167088	0.203499	7.78094	6.69199	0.00968472	1	ENSG00000167088	SNRPD1	protein_coding	6265.25	4480	4829.7	5106	4929.5	4726.5	4518.83	4027	4139.5
ENSG00000186862	-0.445323	1.96581	6.69043	0.00969316	1	ENSG00000186862	PDZD7	protein_coding	82.78	78.2	88	43	61.5	66.2	107	101.5	112.25
ENSG00000260896	-3.92166	-3.02444	6.67693	0.00976687	1	ENSG00000260896	ARLNC1	lncRNA	0	0	0	0	0	1	0	2	3
ENSG00000236409	1.51737	-1.5875	6.67029	0.00980331	1	ENSG00000236409	NRADDP	transcribed_unitary_pseudogene	8	9	8	2	3	9	1	4	3
ENSG00000227620	-1.06629	-0.740806	6.66585	0.00982776	1	ENSG00000227620	ALG1L8P	unprocessed_pseudogene	8.08	7.83	5.95	17.78	8.67	6.93	16.53	11.83	15.17
ENSG00000124067	-0.39261	3.1315	6.66362	0.00984007	1	ENSG00000124067	SLC12A4	protein_coding	177	145	197	144	190	187	220	215	210
ENSG00000137809	-1.09666	-1.05148	6.65989	0.00986072	1	ENSG00000137809	ITGA11	protein_coding	6	7.2	3	7	9	11	12	13	8
ENSG00000271427	2.10461	-2.15135	6.65685	0.00987755	1	ENSG00000271427	havana		7	7	1	3	3	2	2	0	1
ENSG00000243810	-3.92353	-3.08574	6.65388	0.00989402	1	ENSG00000243810	CFAP61-AS1	lncRNA	0	0	0	0	0	0	0	3	2
ENSG00000244588	2.29551	-2.0877	6.65239	0.00990229	1	ENSG00000244588	RAD21L1	protein_coding	7	3	2	6	6	2	1	1	0
ENSG00000263232	-2.57646	-2.3541	6.64045	0.00996888	1	ENSG00000263232	ATP5F1AP3	processed_pseudogene	0	0	1.2	4	1.5	5	3	3	2.5
ENSG00000116016	-0.275231	4.08377	6.63916	0.00997611	1	ENSG00000116016	EPAS1	protein_coding	398	345	332.5	295	326	354	435	392	401
ENSG00000285999	1.28425	-1.07247	6.63198	0.0100164	1	ENSG00000285999	havana		12	11	6	13	9	13	7	3	1
ENSG00000287898	3.82994	-2.90971	6.63036	0.0100255	1	ENSG00000287898	havana		2	2	1	1	0	2	0	0	0
ENSG00000273403	3.82993	-2.96631	6.63036	0.0100255	1	ENSG00000273403	havana		2	1	2	0	2	0	0	0	0
ENSG00000273481	3.82993	-3.08646	6.63036	0.0100255	1	ENSG00000273481	havana		2	1	2	0	0	0	0	0	0
ENSG00000218891	-0.400417	2.61064	6.62496	0.010056	1	ENSG00000218891	ZNF579	protein_coding	110	115	122	112	136	140	155	132	148
ENSG00000279159	-1.74247	-2.14981	6.62221	0.0100715	1	ENSG00000279159	havana		1.5	2	1	2	0	4.5	6	4	5
ENSG00000283162	4.1641	-2.95417	6.61867	0.0100915	1	ENSG00000283162	havana		0.7	5	0.5	0	1	0	0	0	0
ENSG00000196220	-0.36629	2.79666	6.61687	0.0101017	1	ENSG00000196220	SRGAP3	protein_coding	189.2	143.2	144	79	81	118.2	199	185	192.75
ENSG00000105649	-0.382065	2.28786	6.61684	0.0101019	1	ENSG00000105649	RAB3A	protein_coding	119	109	109	59	50	68	147	124	144
ENSG00000226742	-0.519766	1.36927	6.61168	0.0101312	1	ENSG00000226742	HSBP1L1	protein_coding	45	46	52	53.5	44	50	65	71	58
ENSG00000142065	0.381185	2.5621	6.60774	0.0101537	1	ENSG00000142065	ZFP14	protein_coding	183.5	130.5	119	114.67	139.5	141	100.33	103.33	107.2
ENSG00000268350	-0.293774	4.52636	6.60072	0.0101938	1	ENSG00000268350	FAM156A	protein_coding	495.57	451.2	501.73	391.95	452.6	475	580.5	557	545.5
ENSG00000177352	-0.350556	4.53819	6.59026	0.0102538	1	ENSG00000177352	CCDC71	protein_coding	497	481	464	345	527	430	622	512	612
ENSG00000215910	-0.583014	0.655193	6.58707	0.0102722	1	ENSG00000215910	C1orf167	protein_coding	27.33	33	34	19	22	19	49.5	39	45.5
ENSG00000185189	-0.360231	3.56494	6.57732	0.0103286	1	ENSG00000185189	NRBP2	protein_coding	249	242	258	172	202	240	312	313	287
ENSG00000283354	4.3615	-2.90881	6.57608	0.0103358	1	ENSG00000283354	havana		0	1	6	0	0	1	0	0	0
ENSG00000215187	-2.48483	-2.39964	6.57177	0.0103609	1	ENSG00000215187	FAM166B	protein_coding	1	0	1	0	3	2	1	6	5
ENSG00000266707	0.525121	1.92258	6.56908	0.0103765	1	ENSG00000266707	PSMD7P1	processed_pseudogene	109	68	86	96	118	77	55	49	67
ENSG00000251867	-1.11626	-1.16623	6.56785	0.0103838	1	ENSG00000251867	havana		6	5	4	4	10	9	9	10	12
ENSG00000213973	4.15724	-2.96864	6.56421	0.010405	1	ENSG00000213973	ZNF99	protein_coding	1	5	0.2	0	0.75	0	0	0	0
ENSG00000226982	1.85999	-2.02518	6.56275	0.0104135	1	ENSG00000226982	CENPCP1	processed_pseudogene	5	5.5	4	5	5	2	1	1.5	1
ENSG00000284605	-0.576609	0.579269	6.55951	0.0104325	1	ENSG00000284605	havana		38.05	25.23	28	15.8	19.68	18.45	40.67	49.12	38.08
ENSG00000203805	-0.527544	1.48951	6.55545	0.0104564	1	ENSG00000203805	PLPP4	protein_coding	68	48	40	50.2	43	70	82	67	62
ENSG00000168906	-0.181998	8.50355	6.55186	0.0104775	1	ENSG00000168906	MAT2A	protein_coding	9338	7447	7239.5	6700	6805.33	7386.83	9165.33	8421.5	8050
ENSG00000140986	-0.968692	-0.922761	6.54299	0.0105298	1	ENSG00000140986	RPL3L	protein_coding	9	5	7	5	10	10	14	12	13
ENSG00000110057	-0.431054	2.76699	6.53084	0.010602	1	ENSG00000110057	UNC93B1	protein_coding	125.32	148.52	130.7	101.35	149.57	127.9	195.93	157.2	167.25
ENSG00000183317	-0.615165	0.973705	6.52783	0.0106199	1	ENSG00000183317	EPHA10	protein_coding	30	44.2	30.85	37	33	36	55	56	42
ENSG00000261348	-1.09731	-1.40212	6.51713	0.010684	1	ENSG00000261348	LINC02136	lncRNA	4	5.2	6	3.4	3	3.2	9	9	13
ENSG00000261436	-3.77063	-2.98331	6.51701	0.0106847	1	ENSG00000261436	havana		0	0	0	0.2	1.2	0.8	2	2	0.5
ENSG00000231830	-1.80132	-2.21662	6.50945	0.0107303	1	ENSG00000231830	havana		0	1	3	1	3	2	6	5	3
ENSG00000287124	-1.54296	-1.51224	6.50797	0.0107392	1	ENSG00000287124	havana_tagene		5	2.2	2	5.2	2.33	8.2	4.17	12.33	9
ENSG00000134440	0.211968	7.67485	6.50111	0.0107807	1	ENSG00000134440	NARS1	protein_coding	5790.2	3892.2	4003.25	5242	5122.2	5056	4036.6	3487.53	3515
ENSG00000258018	1.24159	-0.894918	6.49924	0.0107921	1	ENSG00000258018	LINC02457	lncRNA	19.83	13.67	7	4	15	12	6	5.75	4
ENSG00000168509	2.24025	-2.30726	6.4979	0.0108002	1	ENSG00000168509	HJV	protein_coding	6.5	1.5	3.5	1	3	4	0	1	1
ENSG00000099958	-0.394896	2.91288	6.49589	0.0108124	1	ENSG00000099958	DERL3	protein_coding	140	155	168	125	134	139	216	179	186
ENSG00000272129	1.00769	-0.739761	6.49518	0.0108167	1	ENSG00000272129	havana		14	18	11	13	11	12	9	7	4
ENSG00000224982	3.83399	-2.8912	6.49318	0.0108289	1	ENSG00000224982	TMEM233	protein_coding	1	1	3	1.33	0	2	0	0	0
ENSG00000226954	3.83434	-2.90947	6.48839	0.0108581	1	ENSG00000226954	havana		1	3	1	0	1	2	0	0	0
ENSG00000228559	3.83435	-2.90947	6.48813	0.0108597	1	ENSG00000228559	havana		1	3	1	0	2	1	0	0	0
ENSG00000101251	1.81723	-1.93636	6.4874	0.0108641	1	ENSG00000101251	SEL1L2	protein_coding	6.12	4.58	4.87	1	6	6.6	1	2.25	0.65
ENSG00000084710	-0.346548	3.1311	6.48533	0.0108769	1	ENSG00000084710	EFR3B	protein_coding	191	177	195	126	153	161.33	227.53	220	230
ENSG00000137496	-0.341939	3.08081	6.48529	0.0108771	1	ENSG00000137496	IL18BP	protein_coding	173	165	148	172	189	201	191	203	187
ENSG00000285901	-1.83863	-1.99707	6.48118	0.0109023	1	ENSG00000285901	havana		1.4	0.4	2.7	3	4.4	3	2	6	8
ENSG00000137252	2.3185	-2.53047	6.47701	0.0109279	1	ENSG00000137252	HCRTR2	protein_coding	2	5	4	0	2	1	0.2	0.6	1
ENSG00000187753	1.03134	-0.665745	6.47691	0.0109285	1	ENSG00000187753	C9orf153	protein_coding	14	13	15	15	10	19	7	4	8.2
ENSG00000286292	3.83445	-3.08614	6.47672	0.0109297	1	ENSG00000286292	havana_tagene		1	1	3	0	0	0	0	0	0
ENSG00000256463	-0.341557	2.95384	6.47643	0.0109315	1	ENSG00000256463	SALL3	protein_coding	167	139	145	152	174	176	198	186	155
ENSG00000145708	-2.10088	-2.23834	6.4717	0.0109606	1	ENSG00000145708	CRHBP	protein_coding	0.78	2.2	0	1	5.2	1	4	6	3.2
ENSG00000272163	-0.53293	1.63969	6.46695	0.0109899	1	ENSG00000272163	havana		73	47	62	46	61	52	114	65	70
ENSG00000103485	-0.292997	4.63716	6.46068	0.0110288	1	ENSG00000103485	QPRT	protein_coding	557	482.5	563.5	389.5	463.5	488.7	636.5	610.2	613
ENSG00000159214	-0.514383	1.47622	6.4576	0.0110479	1	ENSG00000159214	CCDC24	protein_coding	63	48	56	28	59	45	84	71	70
ENSG00000124496	-0.29663	3.5022	6.45684	0.0110526	1	ENSG00000124496	TRERF1	protein_coding	289.53	245.73	255.63	136.6	174.8	158.4	323.2	300.6	292.87
ENSG00000090924	-0.331971	4.70862	6.45429	0.0110685	1	ENSG00000090924	PLEKHG2	protein_coding	565	548	622	339	438	440	702	647	729
ENSG00000278002	2.13424	-2.21712	6.44303	0.0111389	1	ENSG00000278002	havana		3	7	5	2	0	4	2	1	0
ENSG00000174460	-0.210882	6.09992	6.442	0.0111453	1	ENSG00000174460	ZCCHC12	protein_coding	1604	1395	1357	1383	1405	1408	1737	1458	1572
ENSG00000197467	-0.407154	3.15956	6.44041	0.0111553	1	ENSG00000197467	COL13A1	protein_coding	187	173.25	226	103.5	141	140	254	253	232.2
ENSG00000109854	0.224841	5.37892	6.44018	0.0111567	1	ENSG00000109854	HTATIP2	protein_coding	1123	849	894	974.2	979	1005	819	704	783
ENSG00000175265	-0.293563	6.37037	6.43536	0.011187	1	ENSG00000175265	GOLGA8A	protein_coding	1882.12	1629.28	1693.08	1331.45	1539.75	1933.2	2058.12	2124.83	1841.33
ENSG00000237136	-2.31746	-2.65905	6.43498	0.0111894	1	ENSG00000237136	C4orf51	protein_coding	0	0.73	1	0.2	1.2	0.25	3	4.53	2
ENSG00000250337	-0.337734	4.17619	6.43077	0.011216	1	ENSG00000250337	PURPL	lncRNA	498.2	347.65	346.2	259.87	272	365.98	457.07	495.03	453.2
ENSG00000279689	-1.13596	-1.1981	6.41645	0.0113068	1	ENSG00000279689	havana		4	6	8	5	3	3	16	7	15
ENSG00000211459	-0.233229	9.08639	6.41343	0.011326	1	ENSG00000211459	MT-RNR1	Mt_rRNA	13089.2	9397.58	9270.78	12640.6	14200.7	12821.8	11252	12602.8	10938.7
ENSG00000287054	2.07917	-2.20392	6.41228	0.0113334	1	ENSG00000287054	havana_tagene		3	4	5	2	4	4	0.2	1.2	1
ENSG00000176953	-0.208093	6.86506	6.41151	0.0113383	1	ENSG00000176953	NFATC2IP	protein_coding	2738.25	2233.33	2522.73	2158.33	2348.37	2445	2866.2	2665.03	2647.67
ENSG00000070729	-1.80085	-2.25756	6.40729	0.0113653	1	ENSG00000070729	CNGB1	protein_coding	1	1	2	1.33	1	2.5	6	6	2
ENSG00000262115	-2.68712	-2.8543	6.40162	0.0114017	1	ENSG00000262115	havana		0	1	0	0	0	0	3	4	1
ENSG00000279762	-3.92974	-2.95114	6.39569	0.0114398	1	ENSG00000279762	havana		0	0	0	1	1	0.25	0	4	1
ENSG00000267519	-0.912777	-0.555822	6.39391	0.0114513	1	ENSG00000267519	MIR23AHG	lncRNA	9.5	11.5	6.5	13.5	13.2	11.5	14	21	14
ENSG00000228470	-2.68707	-2.70243	6.39074	0.0114717	1	ENSG00000228470	havana		0	1	0	1	2	0	3	4	1
ENSG00000229835	-2.40927	-2.26918	6.38927	0.0114813	1	ENSG00000229835	KHSRPP1	processed_pseudogene	0.5	0	1.5	5.5	0	3.5	2.5	5	4
ENSG00000232907	-0.595773	0.741838	6.38646	0.0114994	1	ENSG00000232907	DLGAP4-AS1	lncRNA	32.25	29.33	36.5	15	28.67	25.67	44	51	45
ENSG00000134245	-0.380762	2.32811	6.38466	0.0115111	1	ENSG00000134245	WNT2B	protein_coding	130	91	106	66	80	86	139.9	143	117
ENSG00000215796	-2.01534	-2.18275	6.38054	0.0115378	1	ENSG00000215796	havana		3	1	0	4	0	1	3	6	7
ENSG00000122756	-0.492625	2.94691	6.37513	0.011573	1	ENSG00000122756	CNTFR	protein_coding	140	132	196	107	115	155	225	182	223
ENSG00000176531	-0.380458	2.50763	6.37404	0.0115802	1	ENSG00000176531	PHLDB3	protein_coding	118	110.25	110	92	114.2	128	150.5	123	143
ENSG00000157388	-0.475539	1.9104	6.37311	0.0115862	1	ENSG00000157388	CACNA1D	protein_coding	102.53	60.55	65.45	70	54.23	65.53	98.4	113.4	84.4
ENSG00000075399	-0.672697	0.168897	6.37246	0.0115905	1	ENSG00000075399	VPS9D1	protein_coding	19	17	15.2	24	26	23.2	26	25	26
ENSG00000165490	0.301525	5.40551	6.35897	0.0116789	1	ENSG00000165490	DDIAS	protein_coding	1283	835	711	1110	1110	1160.2	733.5	721	673
ENSG00000061938	-0.396989	4.60107	6.35424	0.0117101	1	ENSG00000061938	TNK2	protein_coding	487	528	539.2	284.2	410	465	662	668	622
ENSG00000204950	-0.956795	-0.762015	6.34684	0.0117591	1	ENSG00000204950	LRRC10B	protein_coding	7	7	13	3	9	8	21	15	14
ENSG00000234432	-1.95898	-2.43908	6.34459	0.011774	1	ENSG00000234432	havana		1	1	1	1	1	1	3	5	4
ENSG00000235991	-1.95897	-2.43939	6.34449	0.0117746	1	ENSG00000235991	havana		1	1	1	2	0	1	6	3	3
ENSG00000160179	-0.45433	1.63473	6.34301	0.0117845	1	ENSG00000160179	ABCG1	protein_coding	67	49	58	53	70	66.2	77.2	63.25	84
ENSG00000160097	-0.458017	1.9081	6.32822	0.0118832	1	ENSG00000160097	FNDC5	protein_coding	65	75	78.25	64	64	80	101	92	92
ENSG00000262880	-0.834007	-0.389462	6.32436	0.0119091	1	ENSG00000262880	havana		14	14	7	11	11	15	22	14	23
ENSG00000174912	0.508473	1.29622	6.32294	0.0119186	1	ENSG00000174912	METTL15P1	processed_pseudogene	69	49.5	49.5	65	62.5	56.5	41.33	40	29.5
ENSG00000159263	-0.248861	4.55066	6.32092	0.0119322	1	ENSG00000159263	SIM2	protein_coding	551	458	416.25	472	531	529	566	499	529
ENSG00000110887	2.1839	-2.38781	6.32076	0.0119332	1	ENSG00000110887	DAO	protein_coding	3	4	4	1.33	2	3	2	0	0
ENSG00000234473	-2.21062	-2.21728	6.32076	0.0119332	1	ENSG00000234473	ZNF101P2	processed_pseudogene	1	0	1	6	3	3	3	4	3
ENSG00000286205	-2.21061	-2.39965	6.32068	0.0119338	1	ENSG00000286205	havana		0	1	1	4	2	1	3	3	4
ENSG00000144815	0.207676	5.98023	6.31736	0.0119561	1	ENSG00000144815	NXPE3	protein_coding	1743	1380.5	1314	1403	1396	1484	1283	1185	1143
ENSG00000174669	-0.304693	5.33877	6.31636	0.0119629	1	ENSG00000174669	SLC29A2	protein_coding	898	846.4	939	561	665	741	1054.5	1100	991.2
ENSG00000101104	-0.284502	4.84958	6.31261	0.0119882	1	ENSG00000101104	PABPC1L	protein_coding	662.2	620	597	455	508.33	559	689	741.2	731.33
ENSG00000082126	-2.1488	-2.13579	6.30829	0.0120175	1	ENSG00000082126	MPP4	protein_coding	1	0	1.2	5.4	2.25	6.2	4.4	3	3
ENSG00000115884	-0.350644	3.96059	6.30611	0.0120322	1	ENSG00000115884	SDC1	protein_coding	323	328	351	209	275	292	445	374	399
ENSG00000196337	-2.67203	-2.74132	6.29462	0.0121105	1	ENSG00000196337	CGB7	protein_coding	1	0.2	0	0	0	1	1	5	3
ENSG00000155495	-2.2631	-2.32376	6.29385	0.0121158	1	ENSG00000155495	MAGEC1	protein_coding	1	0	2	1	0	2	6	1	8
ENSG00000104756	0.25132	5.62795	6.29318	0.0121204	1	ENSG00000104756	KCTD9	protein_coding	1402.83	936	879.75	1303.33	1338.67	1340.83	912.67	817	790.53
ENSG00000204681	-0.295911	4.8056	6.29108	0.0121347	1	ENSG00000204681	GABBR1	protein_coding	661.5	577.87	596	424.45	475.35	536.65	669.33	767.5	686.25
ENSG00000232930	3.82908	-3.05055	6.28549	0.012173	1	ENSG00000232930	havana		2	0	3	0.33	0	0.25	0	0	0
ENSG00000250072	3.82908	-3.04932	6.28354	0.0121865	1	ENSG00000250072	SH3TC2-DT	lncRNA	2	0	3	0.4	0.2	0	0	0	0
ENSG00000254389	-0.534294	0.964231	6.28117	0.0122028	1	ENSG00000254389	RHPN1-AS1	lncRNA	40	30	44	30	34	28	58	43	55
ENSG00000259972	-0.315604	4.17045	6.28026	0.012209	1	ENSG00000259972	havana		412.33	317.67	374.87	301.03	352.75	430.5	467.33	399.6	430.83
ENSG00000284640	-3.76727	-3.05512	6.275	0.0122453	1	ENSG00000284640	havana		0	0	0	1	0	0	2.5	0	2
ENSG00000139890	-0.983378	-0.776131	6.27259	0.012262	1	ENSG00000139890	REM2	protein_coding	10	7	7	8	11	8	17	8	20
ENSG00000197050	0.35053	3.10766	6.26856	0.0122899	1	ENSG00000197050	ZNF420	protein_coding	252.9	183	156.5	219	225.95	201.6	165.33	136.58	133.2
ENSG00000108312	-0.217977	7.64071	6.26794	0.0122942	1	ENSG00000108312	UBTF	protein_coding	4506.5	4005	4342	3499	4060	4101	4981	4392	4807
ENSG00000231689	-0.788131	-0.170525	6.26367	0.0123239	1	ENSG00000231689	LINC01090	lncRNA	14.33	11.95	14.15	13.33	18	17.5	29.9	14.6	21.7
ENSG00000111837	-0.423019	1.54923	6.26011	0.0123486	1	ENSG00000111837	MAK	protein_coding	66.4	53.25	64.5	44.2	43.33	46.9	79.83	73.7	79.2
ENSG00000232862	-1.24289	-1.26866	6.25077	0.0124139	1	ENSG00000232862	havana		2	5	4	12	8	7	8	9	8
ENSG00000168672	-0.184961	7.28964	6.24537	0.0124518	1	ENSG00000168672	LRATD2	protein_coding	4205	3267	3084	2624	3005	2963	3961	3618	3682
ENSG00000109971	0.210864	11.815	6.23995	0.01249	1	ENSG00000109971	HSPA8	protein_coding	99250.6	66821	68875.8	99814.8	92646	91636	66307.4	61513.1	61519.2
ENSG00000272940	-1.39019	-1.6548	6.23443	0.012529	1	ENSG00000272940	havana		6	2	2	4	4	1	7	12	6
ENSG00000162924	0.312075	4.13813	6.2318	0.0125476	1	ENSG00000162924	REL	protein_coding	502.7	366	369	416	397.33	448	340.5	338.2	255.83
ENSG00000043143	-0.405015	2.94695	6.22822	0.012573	1	ENSG00000043143	JADE2	protein_coding	152	187	171	92	108	117	244	203	199
ENSG00000142676	0.191236	9.9291	6.22749	0.0125782	1	ENSG00000142676	RPL11	protein_coding	25854	19144	21613	23859.5	22814	22584	19482	17418	17981
ENSG00000130818	0.333686	3.48423	6.22379	0.0126045	1	ENSG00000130818	ZNF426	protein_coding	316.75	217.5	205.5	309	284.83	298	178	193	176.53
ENSG00000173612	-2.91814	-2.7418	6.22341	0.0126072	1	ENSG00000173612	GPRC6A	protein_coding	0.2	0.4	0	1.2	2.6	0.2	3.2	2.4	1
ENSG00000249417	1.81395	-2.23477	6.22156	0.0126204	1	ENSG00000249417	havana		4.5	6.4	3.5	2	3.5	0	1.4	1	1.2
ENSG00000289129	-2.69009	-2.85408	6.21183	0.01269	1	ENSG00000289129	havana_tagene		0	1	0	0	0	0	1	4	3
ENSG00000276272	1.81884	-1.99592	6.20357	0.0127493	1	ENSG00000276272	havana		7	7	2	3	2	6	1	2	1
ENSG00000223872	3.82967	-3.02512	6.20264	0.012756	1	ENSG00000223872	havana		2	3	0	0	1	0	0	0	0
ENSG00000288814	3.81882	-2.48168	6.20233	0.0127582	1	ENSG00000288814	havana_tagene		3	2	0	3	2	7	0	0	0
ENSG00000235961	-0.357186	3.56854	6.19097	0.0128404	1	ENSG00000235961	PNMA6A	protein_coding	245.5	252.5	258	162.5	227	213.5	348.5	275.5	299
ENSG00000226668	-0.77261	-0.0945774	6.17993	0.0129207	1	ENSG00000226668	havana		17.83	15	11	11.5	18.33	20.5	27.67	26.5	16.5
ENSG00000234933	3.73572	-2.77797	6.17951	0.0129238	1	ENSG00000234933	CDC42P1	processed_pseudogene	2	2.33	0.33	1.5	1.33	3	0	0	0
ENSG00000164050	-0.403302	3.41526	6.17687	0.0129431	1	ENSG00000164050	PLXNB1	protein_coding	192	217	230	164	204	235	282	274	251
ENSG00000035664	-0.411572	1.83352	6.17609	0.0129488	1	ENSG00000035664	DAPK2	protein_coding	91.03	64.2	72.98	54.2	45.62	62.33	107.9	94.5	83.2
ENSG00000213903	-0.298373	5.33684	6.17366	0.0129666	1	ENSG00000213903	LTB4R	protein_coding	869	771	914	665	731	881	1042.5	997.5	941.5
ENSG00000248296	-3.77533	-2.72707	6.16407	0.0130371	1	ENSG00000248296	havana		0	0	0	3	1	3	1	3.5	0
ENSG00000163235	0.600652	0.689247	6.16039	0.0130643	1	ENSG00000163235	TGFA	protein_coding	52.2	37.2	30.6	27	40	36.6	22.2	24.6	27.2
ENSG00000234819	0.47931	1.61632	6.15665	0.0130919	1	ENSG00000234819	havana		98.5	65.5	57	59.5	82.5	72	48	49.5	50.5
ENSG00000111142	0.226303	8.20563	6.15265	0.0131215	1	ENSG00000111142	METAP2	protein_coding	8743	5727	5462.5	7535	7438	7321	5795.33	4896.5	5172
ENSG00000262585	1.67971	-1.36137	6.14937	0.0131459	1	ENSG00000262585	LINC01979	lncRNA	4	15	5	11	9	7	3	1	3
ENSG00000129194	3.85953	-2.85477	6.14492	0.013179	1	ENSG00000129194	SOX15	protein_coding	0	3	2	0	2	2	0	0	0
ENSG00000260468	1.90702	-1.89727	6.14073	0.0132103	1	ENSG00000260468	LINC01290	lncRNA	7	3	3	4	6.5	8	1	2	0
ENSG00000040608	-0.789328	0.800276	6.13951	0.0132194	1	ENSG00000040608	RTN4R	protein_coding	24	33	35	10.5	31	35	47.5	57	47.5
ENSG00000163492	-1.57994	-1.77409	6.13758	0.0132338	1	ENSG00000163492	CCDC141	protein_coding	6.08	0.25	1.2	2	2.5	5.5	8.7	3.95	8.95
ENSG00000162594	2.70661	-2.48511	6.13699	0.0132382	1	ENSG00000162594	IL23R	protein_coding	4.03	3.15	0.67	3	3.7	1.53	0.58	0.25	0
ENSG00000121594	0.612655	0.47546	6.13696	0.0132384	1	ENSG00000121594	CD80	protein_coding	41.5	38	29	29	21	28.5	23.33	19.5	23.83
ENSG00000087116	-0.397847	3.37003	6.13561	0.0132486	1	ENSG00000087116	ADAMTS2	protein_coding	191	205	227	151	212	217.2	277.2	258	248
ENSG00000225156	-1.00082	-0.962334	6.13271	0.0132704	1	ENSG00000225156	havana		4	9	10	7	4	4	15	17	12
ENSG00000280277	1.73175	-2.08724	6.12677	0.013315	1	ENSG00000280277	havana		7	4	4	2	3	4	2	2	0
ENSG00000289464	3.81648	-2.9732	6.12373	0.0133379	1	ENSG00000289464	havana_tagene		0	2.2	2.67	0	1	1	0	0	0
ENSG00000124602	-0.512188	1.16389	6.12263	0.0133462	1	ENSG00000124602	UNC5CL	protein_coding	52	31	46	28	45	44	61	55	57
ENSG00000178951	-0.30747	4.38172	6.12007	0.0133656	1	ENSG00000178951	ZBTB7A	protein_coding	426.2	428	375.2	379	510	477	534.2	444.17	466
ENSG00000284060	-0.79948	0.385313	6.11976	0.0133679	1	ENSG00000284060	havana		35	13	26	17	12	13	56	39.83	25
ENSG00000248734	-1.96851	-2.18224	6.11583	0.0133976	1	ENSG00000248734	havana		0	1	3	4	1	0	7	6	3
ENSG00000204054	-0.374999	3.14629	6.10885	0.0134506	1	ENSG00000204054	LINC00963	lncRNA	175	180	209.2	125	156	154.2	244	229	223.83
ENSG00000101040	-0.222231	5.62526	6.10654	0.0134682	1	ENSG00000101040	ZMYND8	protein_coding	1192	939.25	1053	908.2	957.4	1022.4	1219.7	1168	1113.2
ENSG00000165810	-0.287236	4.28494	6.10365	0.0134903	1	ENSG00000165810	BTNL9	protein_coding	476	394	407	274	365	382	511	488	470
ENSG00000026025	-0.181464	9.06136	6.10249	0.0134991	1	ENSG00000026025	VIM	protein_coding	12514	9837	10971	10843	12005	12246	12860	11036	11777
ENSG00000287129	-3.92508	-3.02441	6.09849	0.0135297	1	ENSG00000287129	havana_tagene		0	0	0	1	0	0	1	4	0
ENSG00000231434	0.262852	5.20196	6.0914	0.0135841	1	ENSG00000231434	HSP90AA3P	processed_pseudogene	1053.75	729.5	750.5	927.33	896	872	680.83	576.83	717.5
ENSG00000180626	0.296715	3.88524	6.09066	0.0135898	1	ENSG00000180626	ZNF594	protein_coding	413	320	369	291	292	336.5	297	294	254.2
ENSG00000213315	-0.634673	2.22218	6.08691	0.0136187	1	ENSG00000213315	havana		101.33	106.33	49.5	67.5	78.83	112.5	111.33	152.95	109.08
ENSG00000131013	0.197085	6.45917	6.08369	0.0136436	1	ENSG00000131013	PPIL4	protein_coding	2427.6	1866	1739	2073.2	2081.8	2097	1782.1	1579.2	1576.85
ENSG00000166189	-0.382963	4.29056	6.08327	0.0136468	1	ENSG00000166189	HPS6	protein_coding	360	439	390	293	429	374	541	476	468
ENSG00000272031	-0.422672	2.09664	6.07344	0.0137229	1	ENSG00000272031	ANKRD34A	protein_coding	86	97	82	65	74	72	106	122	108
ENSG00000262482	-1.75332	-2.22221	6.06887	0.0137585	1	ENSG00000262482	havana		2	2	0	1	3.33	2	6	2.2	5.33
ENSG00000103310	3.92039	-2.98891	6.06708	0.0137725	1	ENSG00000103310	ZP2	protein_coding	0.2	1	4	0.4	0	1	0	0	0
ENSG00000114268	-0.392582	3.49257	6.06194	0.0138126	1	ENSG00000114268	PFKFB4	protein_coding	234	231.25	243	136	212	224	295.5	293	294
ENSG00000104892	-0.378306	3.04331	6.06133	0.0138174	1	ENSG00000104892	KLC3	protein_coding	182	153.33	181	108.5	152	172	212.5	214	207.5
ENSG00000173209	-0.263554	4.84116	6.0575	0.0138474	1	ENSG00000173209	AHSA2P	transcribed_unitary_pseudogene	704	589.5	557	456	552	603.5	727.5	712	651.5
ENSG00000187608	-0.597101	2.44325	6.05736	0.0138485	1	ENSG00000187608	ISG15	protein_coding	92.33	74.25	124	88.2	92	149	172	143	105.25
ENSG00000240445	3.86338	-3.02449	6.05624	0.0138573	1	ENSG00000240445	FOXO3B	protein_coding	0	2	3	0	0	1	0	0	0
ENSG00000170525	-0.202126	6.76513	6.05482	0.0138684	1	ENSG00000170525	PFKFB3	protein_coding	2526.17	2167	2269.5	1976.95	2302.58	2302.5	2718.7	2350.83	2510
ENSG00000231442	3.80279	-2.96691	6.05361	0.0138779	1	ENSG00000231442	LARP1BP1	processed_pseudogene	4	0	1	0.5	0.5	1	0	0	0
ENSG00000139540	-1.65092	-2.06298	6.04632	0.0139353	1	ENSG00000139540	SLC39A5	protein_coding	2	2	2.2	0	0.5	3	3	8	8
ENSG00000149527	2.73039	-2.36201	6.04418	0.0139522	1	ENSG00000149527	PLCH2	protein_coding	1	3	5	1	4	5	1	0	0
ENSG00000227747	-2.92168	-2.71963	6.04199	0.0139695	1	ENSG00000227747	havana		0.6	0	0	1.25	1	2.2	1.2	4.2	1.2
ENSG00000203685	-0.53412	2.36263	6.03827	0.013999	1	ENSG00000203685	STUM	protein_coding	105	95	139	40	51	79	156.2	168	143
ENSG00000100629	0.283362	4.68315	6.03067	0.0140594	1	ENSG00000100629	CEP128	protein_coding	730	480.2	570.25	554.45	620.65	699	459.77	473	435
ENSG00000108984	-0.231759	5.22838	6.03036	0.0140618	1	ENSG00000108984	MAP2K6	protein_coding	1147.25	818.25	773.2	492.25	518.3	497.5	1061	986.2	959.2
ENSG00000144218	-0.30552	3.56614	6.0248	0.0141063	1	ENSG00000144218	AFF3	protein_coding	275.27	206.93	254.13	218.2	226.13	247.6	312.2	290.28	255.63
ENSG00000247345	3.17286	-2.77606	6.02231	0.0141261	1	ENSG00000247345	havana		3	1	2.2	0	1	3	0	0.33	0
ENSG00000143839	3.78218	-3.03697	6.02057	0.0141401	1	ENSG00000143839	REN	protein_coding	1.2	0.4	3.2	0	1	0	0	0	0
ENSG00000165716	-0.320756	6.14688	6.02042	0.0141413	1	ENSG00000165716	DIPK1B	protein_coding	1390	1584	1456	1064	1460.25	1438.25	1840	1736	1711
ENSG00000287516	-1.35398	-1.78518	6.01465	0.0141876	1	ENSG00000287516	havana		2.65	3.2	3	1.65	3.25	3	11.45	4.2	6.25
ENSG00000197181	1.35428	-1.58327	6.01331	0.0141984	1	ENSG00000197181	PIWIL2	protein_coding	11	4.25	8.5	2	6	7	2.5	2	4
ENSG00000224152	0.726383	0.208118	6.01166	0.0142117	1	ENSG00000224152	havana		37	25	28	17	17	33	21	15	15
ENSG00000265254	-0.581864	0.807355	6.00266	0.0142843	1	ENSG00000265254	havana		40	24	37	20	24	36	44	49	49
ENSG00000262223	-0.879784	-0.502241	5.99043	0.0143837	1	ENSG00000262223	ensembl_havana		12	12	9.25	4.5	7	17	22	17	19
ENSG00000149531	0.295712	3.44639	5.99011	0.0143863	1	ENSG00000149531	FRG1BP	unprocessed_pseudogene	315.42	213.7	232.18	250.78	251.42	274.3	201.5	187.38	192.05
ENSG00000166598	0.186955	9.91253	5.98899	0.0143954	1	ENSG00000166598	HSP90B1	protein_coding	28433.5	19706	19627	21989.5	21669	21893	19607.5	17849	18127.5
ENSG00000244036	1.72521	-1.89976	5.98625	0.0144178	1	ENSG00000244036	havana		4.45	6	5.33	4.42	2.5	7.4	0	1.25	3
ENSG00000259803	-0.65914	0.978636	5.97923	0.0144753	1	ENSG00000259803	SLC22A31	protein_coding	37	38	43	12	26	32	56	47	74
ENSG00000105514	-0.427537	2.80177	5.9752	0.0145085	1	ENSG00000105514	RAB3D	protein_coding	143.45	152.25	144	84.4	112	135.6	198.65	153	211
ENSG00000066468	-0.237524	5.16152	5.96878	0.0145614	1	ENSG00000066468	FGFR2	protein_coding	992	678	791	584.2	557.5	608.6	953.2	881	886
ENSG00000177025	3.68915	-2.93803	5.96733	0.0145733	1	ENSG00000177025	C19orf18	protein_coding	2.5	1	1	0	1	2	0	0	0
ENSG00000286531	1.46304	-1.42046	5.96598	0.0145845	1	ENSG00000286531	havana_tagene		7	7	10	3	10	10	1	2	5
ENSG00000029534	-0.4046	1.87241	5.96291	0.0146099	1	ENSG00000029534	ANK1	protein_coding	82	76	73	55	61	58.2	118.4	82	89
ENSG00000205927	-0.351924	2.98046	5.95896	0.0146427	1	ENSG00000205927	OLIG2	protein_coding	165	151	128	157	215	171	183	175	176
ENSG00000142609	-0.683489	0.33072	5.9575	0.0146548	1	ENSG00000142609	CFAP74	protein_coding	22	19	34	12	11.2	14	40.2	43	31.2
ENSG00000213430	0.301501	7.05658	5.95125	0.0147068	1	ENSG00000213430	HSPD1P1	processed_pseudogene	3839.09	2842.66	2696.83	3565.24	2696.16	3317.84	2927.19	1993.83	2243.03
ENSG00000273723	-0.850885	-0.140575	5.9508	0.0147106	1	ENSG00000273723	SUGT1-DT	lncRNA	12	9	17	13	27	16	21	19	25
ENSG00000182809	-1.12138	-0.799751	5.94646	0.0147469	1	ENSG00000182809	CRIP2	protein_coding	3	10	8	4	11	14	13	17	14
ENSG00000205181	1.29654	-1.37607	5.94422	0.0147656	1	ENSG00000205181	LINC00654	lncRNA	5.9	9.2	8.9	7.4	10.65	6.2	2.4	3.2	3.4
ENSG00000259410	-0.8671	-0.358794	5.94311	0.0147749	1	ENSG00000259410	havana		11.25	8	17	12	12	11.2	15	25.5	22
ENSG00000221986	-2.21483	-2.32397	5.93845	0.014814	1	ENSG00000221986	MYBPHL	protein_coding	1	1	0	4	2	3	2	6	2
ENSG00000184224	-2.84536	-2.74116	5.9374	0.0148229	1	ENSG00000184224	NDUFV1-DT	lncRNA	0	1	0	1.2	0	0	2	1	6
ENSG00000166888	-0.280897	5.42085	5.937	0.0148262	1	ENSG00000166888	STAT6	protein_coding	939.2	903	984.33	611	763	797.2	1172	1022.5	1075
ENSG00000241278	-0.604918	0.249239	5.93228	0.014866	1	ENSG00000241278	ENPP7P4	transcribed_unprocessed_pseudogene	25.32	22.93	15.83	18.4	19.9	19.6	31.45	31.9	28.48
ENSG00000100603	0.195739	7.22626	5.93217	0.014867	1	ENSG00000100603	SNW1	protein_coding	3904.4	3010.2	3048	3917	3579.2	3680.33	2983	2551	2650
ENSG00000135218	1.52358	-1.32962	5.92922	0.0148919	1	ENSG00000135218	CD36	protein_coding	5	14.25	9	9.2	5	8	2	6.2	1
ENSG00000264235	1.53696	-1.50152	5.92602	0.0149189	1	ENSG00000264235	MYL12-AS1	lncRNA	5	8	9	5	12	5	4	2	1
ENSG00000204103	-0.356371	3.10506	5.92074	0.0149637	1	ENSG00000204103	MAFB	protein_coding	198	188	142	136	193	162	234	194	210
ENSG00000108468	0.200607	7.74334	5.91793	0.0149875	1	ENSG00000108468	CBX1	protein_coding	6199.95	4168.23	4355.4	5242.5	5081.7	5020.33	4327.7	3722.9	3922
ENSG00000225039	-1.79771	-1.99475	5.89581	0.0151769	1	ENSG00000225039	LINC01058	lncRNA	1	1	2	5	7	1	6	4	4
ENSG00000152404	0.272797	5.30551	5.89533	0.0151811	1	ENSG00000152404	CWF19L2	protein_coding	1210.6	786.87	725.2	1005.2	1011.73	926.2	747.6	660	688.4
ENSG00000179348	-0.339681	4.54063	5.89146	0.0152144	1	ENSG00000179348	GATA2	protein_coding	459	501	526	339	449	408	648	536	615
ENSG00000169139	0.249179	6.76713	5.89037	0.0152239	1	ENSG00000169139	UBE2V2	protein_coding	3287.67	2033.5	1929	2730	2938.33	2888.4	1980	1848	1825
ENSG00000131094	-0.537227	1.11338	5.88755	0.0152483	1	ENSG00000131094	C1QL1	protein_coding	45	47	37	26	36	35	73	61	43.33
ENSG00000260345	-1.11911	-1.43942	5.88558	0.0152654	1	ENSG00000260345	havana		7	2	5	3	5	3	11	6	12
ENSG00000267568	-1.23786	-1.39542	5.88182	0.015298	1	ENSG00000267568	havana		3.5	6	2	3	8.5	7.2	7	11	8
ENSG00000278182	1.52894	-1.87816	5.88004	0.0153134	1	ENSG00000278182	havana		7.5	6	6.58	1.5	6.5	0.75	3.75	0.83	1.75
ENSG00000104899	-0.685524	2.23884	5.87518	0.0153558	1	ENSG00000104899	AMH	protein_coding	60	109	82	47	96	112	142	127	122
ENSG00000137700	-0.213393	6.53893	5.87489	0.0153584	1	ENSG00000137700	SLC37A4	protein_coding	2114	1883	1977	1648	1885	1962	2283	2124	2152
ENSG00000253506	0.327025	3.46926	5.86981	0.0154027	1	ENSG00000253506	NACA2	protein_coding	311.92	251.08	196.67	271.33	269.83	285.58	190.42	201.5	174.83
ENSG00000288996	1.06084	-0.478557	5.86959	0.0154047	1	ENSG00000288996	havana_tagene		12	24	21	8	19	12	6	10	10
ENSG00000134323	-1.04503	-0.880639	5.86915	0.0154085	1	ENSG00000134323	MYCN	protein_coding	9	6	6	10	5	11	14	19	8
ENSG00000117069	-0.374335	2.0164	5.86657	0.0154311	1	ENSG00000117069	ST6GALNAC5	protein_coding	99.5	70.9	88.2	61.2	62.9	71.2	118.2	102.53	95
ENSG00000124019	3.87168	-2.8439	5.86531	0.0154422	1	ENSG00000124019	FAM124B	protein_coding	0	2	3	3	1.2	0	0	0	0
ENSG00000206561	-0.461974	2.08536	5.86349	0.0154581	1	ENSG00000206561	COLQ	protein_coding	75	75.4	96	63	86	88.58	103.35	102.83	116.2
ENSG00000110719	-0.55326	1.8689	5.85833	0.0155035	1	ENSG00000110719	TCIRG1	protein_coding	65	80	71	33	66	74	103.2	94	105
ENSG00000078900	-0.345072	2.96327	5.84852	0.0155901	1	ENSG00000078900	TP73	protein_coding	166	162	159	121	158	145	196	206	183
ENSG00000236104	-0.322251	3.60557	5.84223	0.015646	1	ENSG00000236104	ZBTB22	protein_coding	252	213	263	228	247	284	308	288	266
ENSG00000255733	3.44371	-2.85728	5.83977	0.0156679	1	ENSG00000255733	IFNG-AS1	lncRNA	2.03	0	4	1.2	1.33	0.2	0.2	0	0
ENSG00000186594	0.532421	1.65218	5.83564	0.0157047	1	ENSG00000186594	MIR22HG	lncRNA	52	63	50	103	97	125	38	33	37
ENSG00000088899	-0.34986	3.77216	5.83205	0.0157368	1	ENSG00000088899	LZTS3	protein_coding	281	285.67	291.5	193	263	276	355.83	314	370
ENSG00000255921	1.49005	-1.56418	5.83168	0.0157401	1	ENSG00000255921	havana		5	14	8	3	5	4	3	5	1
ENSG00000118308	1.7057	-1.98157	5.81331	0.0159054	1	ENSG00000118308	IRAG2	protein_coding	7.5	6	3	1	6.5	3	2	2	0.5
ENSG00000087237	-3.29959	-2.88715	5.81089	0.0159272	1	ENSG00000087237	CETP	protein_coding	0	0	0.2	2.2	1	0	2	1	2
ENSG00000255008	1.04392	-0.280794	5.80755	0.0159575	1	ENSG00000255008	LINC02739	lncRNA	19	20.2	32	4	20.5	14	14	9	10
ENSG00000130433	-1.34447	-1.47802	5.80752	0.0159578	1	ENSG00000130433	CACNG6	protein_coding	1	4	6	4	5	5	5	12	10
ENSG00000258137	3.69725	-3.11774	5.80194	0.0160085	1	ENSG00000258137	havana		0.5	0	4	0	0	0	0	0	0
ENSG00000062038	-0.697499	0.522576	5.79983	0.0160277	1	ENSG00000062038	CDH3	protein_coding	17.6	27.78	28.6	18	22.85	32.2	34.03	40	40.4
ENSG00000274403	-1.95515	-2.11734	5.79845	0.0160403	1	ENSG00000274403	havana		0	1	2	4	2	6	4	6	2
ENSG00000054793	-0.224066	5.37077	5.79519	0.01607	1	ENSG00000054793	ATP9A	protein_coding	972.33	854.5	868.2	731.78	843.65	765.7	1077.25	930	971.7
ENSG00000102543	0.265873	4.12666	5.79431	0.0160781	1	ENSG00000102543	CDADC1	protein_coding	526	356	366	388.5	412.5	386.5	341	320	309.5
ENSG00000170290	-2.4541	-2.52131	5.79421	0.016079	1	ENSG00000170290	SLN	protein_coding	0	0	2	1	0	1	4	7	1
ENSG00000249426	-3.61387	-2.75172	5.79296	0.0160905	1	ENSG00000249426	havana		0	0	0	3	2	2	0	2	2
ENSG00000287252	-3.61387	-3.02464	5.79295	0.0160906	1	ENSG00000287252	havana_tagene		0	0	0	1	1	0	1	2	1
ENSG00000160716	-3.61387	-2.96583	5.79295	0.0160906	1	ENSG00000160716	CHRNB2	protein_coding	0	0	0	1	0	2	1	2	1
ENSG00000288946	-3.61387	-3.08606	5.79295	0.0160906	1	ENSG00000288946	havana_tagene		0	0	0	0	0	1	1	2	1
ENSG00000279147	-3.61386	-2.96585	5.79294	0.0160906	1	ENSG00000279147	havana		0	0	0	1	2	0	1	1	2
ENSG00000279140	-3.61386	-3.0862	5.79293	0.0160908	1	ENSG00000279140	havana		0	0	0	0	0	1	2	1	1
ENSG00000228677	-2.69009	-2.44036	5.79199	0.0160994	1	ENSG00000228677	TTC3-AS1	lncRNA	1	0	0	1	6	2	4	1	3
ENSG00000166965	-0.251167	4.57017	5.79152	0.0161037	1	ENSG00000166965	RCCD1	protein_coding	566	510	522	368	397	421	612	595	591
ENSG00000155115	0.209903	6.70221	5.7907	0.0161112	1	ENSG00000155115	GTF3C6	protein_coding	2897	2274	2113.5	2531	2316	2312	2188	1819	1914.5
ENSG00000188613	-0.3406	2.72831	5.78683	0.0161467	1	ENSG00000188613	NANOS1	protein_coding	159	124	99	148	152	140	167	144	143
ENSG00000251177	-2.13922	-2.5435	5.78332	0.0161789	1	ENSG00000251177	havana		1	0.5	0.5	1.5	0.5	2	4.5	4	1
ENSG00000086589	0.182079	6.85419	5.78184	0.0161926	1	ENSG00000086589	RBM22	protein_coding	2972	2277	2242	2988	3004	2998	2283	1957	1967
ENSG00000286225	3.68468	-3.05562	5.78153	0.0161955	1	ENSG00000286225	havana		2.5	2	0	1	0	0	0	0	0
ENSG00000286848	-2.06641	-2.48048	5.78126	0.0161979	1	ENSG00000286848	havana		1	1.25	0	0.5	2.25	2	5	2	3
ENSG00000259062	2.53938	-2.80296	5.77772	0.0162305	1	ENSG00000259062	ACTN1-DT	lncRNA	4	1	3	0	1	0	0	0	1
ENSG00000186439	1.74555	-2.07514	5.77294	0.0162748	1	ENSG00000186439	TRDN	protein_coding	5	5.6	3.3	1.6	3.5	5.73	2.6	0.85	0.2
ENSG00000169967	0.241979	6.03766	5.76631	0.0163363	1	ENSG00000169967	MAP3K2	protein_coding	1941.45	1223.2	1229	1713.5	1642	1708.2	1231.7	1113	1110.7
ENSG00000140443	-0.224718	6.35216	5.76485	0.0163499	1	ENSG00000140443	IGF1R	protein_coding	1912.8	1454.7	1678.25	1522.85	1838.75	1937.85	1947.1	1853.55	1752.4
ENSG00000183421	-0.332576	3.52646	5.76143	0.0163818	1	ENSG00000183421	RIPK4	protein_coding	227	248	222	212	240.2	235	322	268	246
ENSG00000286086	1.38199	-1.67893	5.75583	0.016434	1	ENSG00000286086	havana		5	8	7	6	5	5	3	1	3
ENSG00000163082	-0.518646	1.0544	5.75313	0.0164593	1	ENSG00000163082	SGPP2	protein_coding	56	31	30	30	38	46	54.2	51	51.5
ENSG00000204946	-0.238773	5.13734	5.75148	0.0164747	1	ENSG00000204946	ZNF783	protein_coding	788.2	724.5	722	640	695	748.7	900	814.7	783.5
ENSG00000165923	2.00971	-1.66003	5.74541	0.0165318	1	ENSG00000165923	AGBL2	protein_coding	3.4	4	12.23	12	4	3.7	1.8	2.45	0.2
ENSG00000269392	1.52404	-1.69961	5.74402	0.0165449	1	ENSG00000269392	havana		10.2	4	5	4	5	8	0	4	2
ENSG00000115756	-0.350387	3.43033	5.74023	0.0165806	1	ENSG00000115756	HPCAL1	protein_coding	211	242	209.2	181	214.25	211	314	236	256
ENSG00000148795	2.54009	-2.70275	5.73839	0.016598	1	ENSG00000148795	CYP17A1	protein_coding	2	4	2	2	0	1	0	0	1
ENSG00000139112	0.234508	5.41159	5.73538	0.0166265	1	ENSG00000139112	GABARAPL1	protein_coding	992	671	787.5	1336	1294	1336.5	711.5	603	640
ENSG00000099337	3.79009	-3.0871	5.7302	0.0166756	1	ENSG00000099337	KCNK6	protein_coding	4	1	0	0	0	0	0	0	0
ENSG00000249628	2.53933	-2.44021	5.72086	0.0167645	1	ENSG00000249628	LINC00942	lncRNA	3	3	2	5	1	3	0	1	0
ENSG00000188735	-0.293948	5.4784	5.72079	0.0167652	1	ENSG00000188735	TMEM120B	protein_coding	1004.2	941.42	993.98	593	818.4	834.2	1142.93	1179.53	1093.7
ENSG00000179304	-0.277305	4.41187	5.72079	0.0167652	1	ENSG00000179304	FAM156B	protein_coding	456	423.5	468	363.5	416.25	433.5	534.5	503.5	511
ENSG00000272269	1.09759	-1.20065	5.71592	0.0168117	1	ENSG00000272269	NUP153-AS1	lncRNA	11	10	9	11	8	5	4	6	3
ENSG00000197921	-2.04712	-2.32394	5.71288	0.0168409	1	ENSG00000197921	HES5	protein_coding	0	1	2	1	1	3	8	3	2
ENSG00000176444	-0.1961	6.51939	5.71237	0.0168458	1	ENSG00000176444	CLK2	protein_coding	2263.5	1799.5	2005.5	1605	1796.5	1767.2	2264	2179.5	2110
ENSG00000148053	-0.506464	1.12646	5.70758	0.0168918	1	ENSG00000148053	NTRK2	protein_coding	47	41	47	30.4	20.53	39.67	59	58	64
ENSG00000127241	-3.30065	-2.89812	5.70504	0.0169163	1	ENSG00000127241	MASP1	protein_coding	0	0	0.2	0	1	2	1	3	1
ENSG00000269967	0.994624	-1.1628	5.70481	0.0169185	1	ENSG00000269967	havana		15.7	10	9	8	5.4	5	6	7.2	3
ENSG00000121297	-0.263368	3.92902	5.70404	0.0169259	1	ENSG00000121297	TSHZ3	protein_coding	368	302.25	295	262	306	322.4	404	333.4	355
ENSG00000113119	-0.269661	4.7976	5.70184	0.0169472	1	ENSG00000113119	TMCO6	protein_coding	622	606	588.33	442	475	558	743	646	690
ENSG00000053747	-0.286423	4.74441	5.70063	0.0169588	1	ENSG00000053747	LAMA3	protein_coding	603.2	511.58	589	480.25	455.33	575.33	652.42	674	637
ENSG00000149418	-1.16202	-1.33148	5.70012	0.0169637	1	ENSG00000149418	ST14	protein_coding	3	7	4	5.5	6	4	7	9	14
ENSG00000104967	-0.346154	2.55646	5.69516	0.0170118	1	ENSG00000104967	NOVA2	protein_coding	130	115.25	130.5	99	90	108	170	139.2	143
ENSG00000270923	-1.27536	-1.72598	5.69516	0.0170118	1	ENSG00000270923	TAS2R6P	processed_pseudogene	3	3	3	5	4	2	6	8	7
ENSG00000272103	1.52658	-1.49068	5.69428	0.0170203	1	ENSG00000272103	havana		12	4.2	9.2	2	10	6.2	4	4	0
ENSG00000182814	1.33361	-1.43917	5.69394	0.0170236	1	ENSG00000182814	FUNDC2P2	transcribed_processed_pseudogene	5	11.33	9	6	7	6.33	2	5.33	2
ENSG00000278917	3.8284	-2.85509	5.69245	0.0170381	1	ENSG00000278917	havana		2	1	2	4	0	0	0	0	0
ENSG00000275897	-1.80912	-2.08568	5.68634	0.0170975	1	ENSG00000275897	havana		2	0	2	4	1	5	3	7	4
ENSG00000136158	-0.28855	3.916	5.68224	0.0171375	1	ENSG00000136158	SPRY2	protein_coding	362	258	293	275	355	336	406	320	324
ENSG00000284237	1.14908	-1.40034	5.67284	0.0172296	1	ENSG00000284237	LINC02767	lncRNA	10	8	13	1	4	7	5	3	5
ENSG00000253434	2.0587	-2.28288	5.67178	0.0172399	1	ENSG00000253434	LINC02237	lncRNA	3.9	4.33	2.4	1.8	5.2	2.4	2.13	0	0
ENSG00000254901	1.73629	-2.2171	5.66541	0.0173027	1	ENSG00000254901	BORCS8	protein_coding	4	6	5	2	3	0	1	3	0
ENSG00000002745	-2.21229	-2.70239	5.66374	0.0173192	1	ENSG00000002745	WNT16	protein_coding	1	1	0	0	0	0	4	5	1
ENSG00000213857	3.7107	-3.0427	5.6628	0.0173285	1	ENSG00000213857	ACTBP15	processed_pseudogene	0	2	2.5	0	1	0.2	0	0	0
ENSG00000153885	-0.266702	5.66936	5.65985	0.0173576	1	ENSG00000153885	KCTD15	protein_coding	1148	1095	955	820	1083	1127	1232	1181	1224
ENSG00000184361	-3.61211	-3.08622	5.65762	0.0173797	1	ENSG00000184361	SPATA32	protein_coding	0	0	0	0	1	0	2	0	2
ENSG00000169213	-0.241781	4.45379	5.65754	0.0173805	1	ENSG00000169213	RAB3B	protein_coding	557	384.2	421.4	435	475.5	474.2	556	466	490
ENSG00000110169	-0.8262	-0.630376	5.65709	0.0173849	1	ENSG00000110169	HPX	protein_coding	11	9	11	7	8	10	18	22	12
ENSG00000242265	0.685431	0.404975	5.65604	0.0173953	1	ENSG00000242265	PEG10	protein_coding	40	30	31	23	31	27	22	9	28
ENSG00000101574	0.351622	3.90529	5.6559	0.0173968	1	ENSG00000101574	METTL4	protein_coding	434.2	258	252	419	450	438	227	259	199
ENSG00000181085	-0.591174	2.01112	5.65575	0.0173982	1	ENSG00000181085	MAPK15	protein_coding	59	105	90	35	45	57	119	133	117
ENSG00000182853	-3.61252	-2.90929	5.64711	0.0174841	1	ENSG00000182853	VMO1	protein_coding	0	0	0	3	0	1	2	1	1
ENSG00000168724	0.204385	6.14939	5.63916	0.0175636	1	ENSG00000168724	DNAJC21	protein_coding	2032	1452.2	1425.2	1670	1648	1685	1460	1289	1241
ENSG00000110777	-2.70967	-2.80198	5.63879	0.0175673	1	ENSG00000110777	POU2AF1	protein_coding	1	0	0	0	1	0	1	5	2
ENSG00000227365	1.19864	-0.787636	5.63711	0.0175842	1	ENSG00000227365	havana		13	27	11	9	10	4	4	7	10
ENSG00000264017	-3.61851	-3.14997	5.63611	0.0175942	1	ENSG00000264017	RN7SL336P	misc_RNA	0	0	0	0	0	0	0	3	1
ENSG00000287903	-3.61652	-3.15006	5.6306	0.0176495	1	ENSG00000287903	havana_tagene		0	0	0	0	0	0	0	0	4
ENSG00000101115	-0.567492	0.802321	5.63048	0.0176508	1	ENSG00000101115	SALL4	protein_coding	26	37	33	26	34	30	53.5	39	43
ENSG00000289379	-3.61605	-3.15008	5.6293	0.0176626	1	ENSG00000289379	havana_tagene		0	0	0	0	0	0	1	3	0
ENSG00000272551	-3.61539	-3.15011	5.62747	0.0176811	1	ENSG00000272551	havana		0	0	0	0	0	0	1	2	1
ENSG00000267707	-0.707465	-0.214757	5.62717	0.0176841	1	ENSG00000267707	havana		16	16	14	9	8	16	26	26	19
ENSG00000179627	-0.508597	1.78106	5.6267	0.017689	1	ENSG00000179627	ZBTB42	protein_coding	63	68	58	47	76	84	108	75	73
ENSG00000236680	-3.61383	-3.15018	5.62316	0.0177247	1	ENSG00000236680	havana		0	0	0	0	0	0	1.5	1.5	1
ENSG00000176845	-0.423992	2.25354	5.62098	0.0177467	1	ENSG00000176845	METRNL	protein_coding	86	106	88	75	102	94	138	114	106
ENSG00000276484	3.99665	-2.63605	5.62083	0.0177483	1	ENSG00000276484	havana		0	0.2	11.4	0.6	0.2	0.6	0.2	0.2	0
ENSG00000113312	0.195207	6.67385	5.61792	0.0177777	1	ENSG00000113312	TTC1	protein_coding	2838	2043	2053.5	2521.5	2485	2388	2065.2	1746.5	1866
ENSG00000226746	-3.61161	-3.15028	5.61703	0.0177868	1	ENSG00000226746	SMCR5	lncRNA	0	0	0	0	0	0	2	0	2
ENSG00000072954	-0.293659	3.01573	5.60654	0.0178935	1	ENSG00000072954	TMEM38A	protein_coding	203	150	155.4	141	162	161	198	195	192
ENSG00000185245	-3.61858	-3.08594	5.60305	0.0179292	1	ENSG00000185245	GP1BA	protein_coding	0	0	0	0	1	0	0	2	2
ENSG00000173208	-0.633596	0.0489287	5.60111	0.0179491	1	ENSG00000173208	ABCD2	protein_coding	20.2	14.2	19.25	19.4	15.2	17	29.2	26.4	22.93
ENSG00000091262	-0.411479	2.73691	5.60065	0.0179538	1	ENSG00000091262	ABCC6	protein_coding	132.9	133.42	163.45	75	118.13	105.5	196.4	167.67	181
ENSG00000147443	3.88305	-3.02439	5.59763	0.0179848	1	ENSG00000147443	DOK2	protein_coding	0	4	1	1	0	0	0	0	0
ENSG00000178149	-0.325234	3.74276	5.59708	0.0179904	1	ENSG00000178149	DALRD3	protein_coding	315	239.25	278	199	288.4	285.7	319	334.2	327
ENSG00000070444	-0.312528	4.3134	5.58979	0.0180655	1	ENSG00000070444	MNT	protein_coding	413.4	420.33	429.33	292.5	401.73	383.87	526.33	493	473
ENSG00000229953	3.88154	-3.08582	5.58086	0.0181578	1	ENSG00000229953	havana		0	1	4	0	0	0	0	0	0
ENSG00000288637	3.88154	-3.08582	5.58086	0.0181578	1	ENSG00000288637	havana		0	1	4	0	0	0	0	0	0
ENSG00000286296	3.88369	-3.0858	5.57933	0.0181736	1	ENSG00000286296	havana_tagene		0	4	1	0	0	0	0	0	0
ENSG00000267709	3.88369	-3.0858	5.57933	0.0181736	1	ENSG00000267709	havana		0	4	1	0	0	0	0	0	0
ENSG00000259628	-0.388559	2.89196	5.57918	0.0181752	1	ENSG00000259628	havana		165.73	123.07	167.98	103.25	146.23	154.85	187.1	201.88	174.62
ENSG00000287603	1.73844	-1.84277	5.57758	0.0181918	1	ENSG00000287603	havana		7	7.08	3	1.33	9.03	4.5	1.53	1.03	2
ENSG00000225953	-0.299819	3.38198	5.57671	0.0182008	1	ENSG00000225953	SATB2-AS1	lncRNA	264	209	195	157	205	209	294	246	234
ENSG00000259723	-1.18994	-1.56238	5.57578	0.0182106	1	ENSG00000259723	havana		4	4.2	4	4	4	1.25	5.6	12	9
ENSG00000286827	2.41941	-2.73938	5.57558	0.0182127	1	ENSG00000286827	havana_tagene		2	4.45	2	0	0.4	1.2	1	0	0.2
ENSG00000117600	-0.476836	0.829128	5.57008	0.0182699	1	ENSG00000117600	PLPPR4	protein_coding	44	34	35	20	24	23	51	54	43
ENSG00000287592	3.5976	-3.0129	5.56958	0.0182752	1	ENSG00000287592	havana_tagene		1	2	1.2	1	1	0	0	0	0
ENSG00000085563	0.299751	3.82521	5.56948	0.0182762	1	ENSG00000085563	ABCB1	protein_coding	435.4	331.42	273.2	293	327.9	307.7	251.5	264.7	272.5
ENSG00000198887	0.218074	6.62571	5.56937	0.0182773	1	ENSG00000198887	SMC5	protein_coding	2900.83	1939.5	1817.83	2425	2534.5	2458	1890.5	1732.95	1705.5
ENSG00000251461	3.85321	-3.00514	5.56796	0.018292	1	ENSG00000251461	havana		1	0	4	0	0	1.33	0	0	0
ENSG00000189120	0.48058	1.28453	5.56772	0.0182945	1	ENSG00000189120	SP6	protein_coding	55	60	52	53	65	60	40	36	37
ENSG00000120738	0.560229	3.59711	5.5656	0.0183167	1	ENSG00000120738	EGR1	protein_coding	347	180	271	212	389	470	218	146	143
ENSG00000218265	0.416418	1.80193	5.56282	0.0183459	1	ENSG00000218265	RPS4XP7	processed_pseudogene	97.67	66.62	81.18	85.2	85.98	74.95	67.17	47.37	58.45
ENSG00000092096	-0.421178	2.74872	5.56065	0.0183686	1	ENSG00000092096	SLC22A17	protein_coding	126	148	130	92	122	153	189	155	172
ENSG00000166272	-0.225835	5.18816	5.55883	0.0183877	1	ENSG00000166272	WBP1L	protein_coding	839.7	712.2	718	671.4	802.9	829.58	900.18	793.2	813.4
ENSG00000123338	-0.902209	-0.456818	5.55173	0.0184624	1	ENSG00000123338	NCKAP1L	protein_coding	8.2	8	16	14	8	12.33	20.5	13	24
ENSG00000141293	0.96838	-0.52378	5.54808	0.0185009	1	ENSG00000141293	SKAP1	protein_coding	18	14	25	4	14.2	15.25	8.2	10	9.2
ENSG00000277957	0.869695	-0.260817	5.54007	0.0185858	1	ENSG00000277957	SENP3-EIF4A1	protein_coding	23	28	15	21	9	15	13	10	11
ENSG00000108684	1.66457	-1.97281	5.53688	0.0186198	1	ENSG00000108684	ASIC2	protein_coding	4.2	6.07	4.03	4	3.4	6.07	1	2.8	0.2
ENSG00000130540	-0.270697	4.45234	5.53498	0.01864	1	ENSG00000130540	SULT4A1	protein_coding	456	403	424	481	492	524	482	525	454
ENSG00000231346	1.01643	-1.15967	5.53382	0.0186524	1	ENSG00000231346	LINC01160	lncRNA	11.4	14.2	8	6	8.93	5.45	5.53	4.2	5.73
ENSG00000130844	1.81904	-1.79241	5.52325	0.0187654	1	ENSG00000130844	ZNF331	protein_coding	6	4.5	6.2	8.25	0.73	8.53	1	2.2	1
ENSG00000131470	0.206891	5.54845	5.51899	0.0188111	1	ENSG00000131470	PSMC3IP	protein_coding	1197	929	962	1189	1161.5	1197	939	785.5	796
ENSG00000227953	-0.554088	1.02154	5.51793	0.0188226	1	ENSG00000227953	LINC01341	lncRNA	35	40	41	22	38	39.2	60	43	59
ENSG00000256915	3.59643	-3.00143	5.51605	0.0188428	1	ENSG00000256915	havana		2.2	2	0	1	0	1.2	0	0	0
ENSG00000238272	2.87929	-2.9103	5.51523	0.0188516	1	ENSG00000238272	havana		5	1	1.2	0	0	0.2	0.4	0.2	0
ENSG00000242268	-1.08338	-1.10906	5.51216	0.0188847	1	ENSG00000242268	LINC02082	lncRNA	8.5	3	6	4	8	8	9	17	9
ENSG00000204928	2.03312	-2.37571	5.51108	0.0188964	1	ENSG00000204928	GRXCR2	protein_coding	5.7	3.7	1.5	1	3.2	2.33	0	2.23	0
ENSG00000067057	-0.305306	6.30082	5.49793	0.019039	1	ENSG00000067057	PFKP	protein_coding	1609	1713	1774	1079	1519	1495	2140	1860.9	2020
ENSG00000072310	-0.407768	4.81945	5.49507	0.0190702	1	ENSG00000072310	SREBF1	protein_coding	478	609	612	388	608	571	791	682.2	698
ENSG00000286836	1.11451	-1.24068	5.49494	0.0190716	1	ENSG00000286836	havana_tagene		9.18	7.73	11.2	5.2	10.82	8.53	4.2	5.33	2.5
ENSG00000286403	-3.70347	-2.99768	5.48691	0.0191594	1	ENSG00000286403	havana_tagene		0	0	0	2.2	0	0	0.25	1	3
ENSG00000062282	-0.424179	1.75454	5.48601	0.0191692	1	ENSG00000062282	DGAT2	protein_coding	86	64	52	58	65	61	90	95	69
ENSG00000276067	-2.57126	-2.60693	5.48413	0.0191898	1	ENSG00000276067	SLC23A4P	transcribed_unprocessed_pseudogene	0	0.2	1	0.67	0.2	3.53	1	4	3.45
ENSG00000026103	0.313749	2.93229	5.48083	0.0192261	1	ENSG00000026103	FAS	protein_coding	237	181	152.2	152.6	166.2	157	154.25	142	133.7
ENSG00000259699	0.484263	1.48965	5.47782	0.0192593	1	ENSG00000259699	HMGB1P8	processed_pseudogene	77.8	72.6	65	69.6	49.8	50.13	47.2	41.4	56.53
ENSG00000249112	3.78032	-2.96695	5.47605	0.0192788	1	ENSG00000249112	havana		4	0	1	0	2	0	0	0	0
ENSG00000174804	-0.269284	4.02332	5.47462	0.0192946	1	ENSG00000174804	FZD4	protein_coding	445	348	328	207	265.5	278	439	429	400
ENSG00000133665	3.23909	-2.88771	5.47441	0.0192969	1	ENSG00000133665	DYDC2	protein_coding	2.2	2	1	1	1	1	0	0	0.2
ENSG00000228630	-0.323109	3.87681	5.4727	0.0193157	1	ENSG00000228630	HOTAIR	lncRNA	333	311	351	168	239	239	411	377	394
ENSG00000272817	1.83726	-2.08651	5.4704	0.0193412	1	ENSG00000272817	havana		5	2	9	3	3	2	3	1	0
ENSG00000286644	0.868451	-0.166168	5.46487	0.0194025	1	ENSG00000286644	havana_tagene		22	23	30	6	21	15	16	14	9
ENSG00000135519	-0.826319	-0.0812751	5.46307	0.0194225	1	ENSG00000135519	KCNH3	protein_coding	11	9	21	19.2	17	20	19	29	21
ENSG00000185507	-0.95715	-0.936228	5.46233	0.0194308	1	ENSG00000185507	IRF7	protein_coding	5	6	9	5	10	12	15	10	12
ENSG00000206535	-0.302031	3.28943	5.46145	0.0194405	1	ENSG00000206535	LNP1	protein_coding	243.4	169.2	171.2	204.8	207.6	220	212.8	217.8	242.4
ENSG00000177706	-0.487844	1.76773	5.46143	0.0194407	1	ENSG00000177706	FAM20C	protein_coding	59	77	69	41	53	70	93	90	91
ENSG00000255276	3.6109	-3.13436	5.46031	0.0194532	1	ENSG00000255276	RRM1-AS1	lncRNA	2	1	1.25	0	0	0	0	0	0
ENSG00000129484	0.180585	6.49526	5.44516	0.0196226	1	ENSG00000129484	PARP2	protein_coding	2509	1833	1876	2039	2106.5	2145.33	1818	1602	1725
ENSG00000242440	3.0668	-2.85317	5.44195	0.0196587	1	ENSG00000242440	LINC02046	lncRNA	4.4	1.25	0.8	0.2	2	0	0	0.2	0.2
ENSG00000186564	-0.471428	1.60928	5.43745	0.0197094	1	ENSG00000186564	FOXD2	protein_coding	53	57.5	63	51.5	73.5	48.5	81.5	73.5	73.5
ENSG00000257645	1.17632	-1.45066	5.43114	0.0197807	1	ENSG00000257645	havana		10	8.5	6	6.5	6	6.5	2.5	2.5	5
ENSG00000111664	-0.355789	3.82244	5.42793	0.0198172	1	ENSG00000111664	GNB3	protein_coding	281.5	314	339	184	213	238	375	392	374
ENSG00000123584	2.92153	-2.67915	5.42721	0.0198253	1	ENSG00000123584	MAGEA9	protein_coding	2	1.5	3	4	0.5	1	0	0	0.5
ENSG00000273199	-1.17578	-1.56382	5.41785	0.0199319	1	ENSG00000273199	havana		3	2	7	2	2	6	8	9	9
ENSG00000285872	-0.85915	-0.75106	5.41385	0.0199776	1	ENSG00000285872	havana		9	8	8	7	9	14	18	14	11
ENSG00000182759	-0.976406	-0.851086	5.41365	0.0199799	1	ENSG00000182759	MAFA	protein_coding	5	7	14	4	6	5	14	14	21
ENSG00000289222	-2.50379	-2.80229	5.41124	0.0200075	1	ENSG00000289222	havana_tagene		0	0	1	0	1	1	4	1	2
ENSG00000277287	-1.20378	-1.16507	5.40974	0.0200247	1	ENSG00000277287	havana		4	5	6	3	10	8	8	17	8
ENSG00000285106	1.20611	-1.01561	5.40787	0.0200462	1	ENSG00000285106	havana		9	10	6	18.5	13	12.2	4	4	2
ENSG00000232709	1.52449	-2.32426	5.40542	0.0200743	1	ENSG00000232709	MARK2P9	processed_pseudogene	6	7	3	0	0	0	1	2	2
ENSG00000289073	1.52447	-1.96722	5.40529	0.0200758	1	ENSG00000289073	havana_tagene		8	5	3	2	4	5	2	1	2
ENSG00000283529	-1.31586	-1.62706	5.40391	0.0200917	1	ENSG00000283529	havana		5	2	1	5	4	9	6	7.25	6
ENSG00000189409	-1.42195	-1.99436	5.40171	0.020117	1	ENSG00000189409	MMP23B	protein_coding	1	3.5	2	0.5	3.5	3.5	8	4.5	4.5
ENSG00000224523	-3.62304	-3.02462	5.39907	0.0201475	1	ENSG00000224523	havana		0	0	0	0	0	2	0	2	2
ENSG00000123384	-0.437938	4.69139	5.3976	0.0201644	1	ENSG00000123384	LRP1	protein_coding	483	565	601	258	427	482	708	716	716
ENSG00000140398	-0.3316	3.93092	5.3976	0.0201645	1	ENSG00000140398	NEIL1	protein_coding	330	311	357	209	239.25	294	394	412	385.5
ENSG00000232196	-3.60538	-3.0863	5.39296	0.0202182	1	ENSG00000232196	MTRNR2L4	protein_coding	0	0	0	0	1	0	3	1	0
ENSG00000234775	-1.95427	-2.43933	5.3907	0.0202444	1	ENSG00000234775	havana		1	1	1	2	0	1	6	5	1
ENSG00000182379	-0.449478	2.34084	5.39004	0.0202521	1	ENSG00000182379	NXPH4	protein_coding	93	102	111	67	110	84	140	143	115
ENSG00000277661	-3.23926	-2.78635	5.38976	0.0202553	1	ENSG00000277661	ensembl_havana		0	0	0.2	3.67	0.33	1.33	1.33	1.45	2
ENSG00000262786	2.18309	-2.56604	5.38943	0.0202591	1	ENSG00000262786	havana		5	1	5	1	0	1	2	0	0
ENSG00000207751	-0.58142	0.79266	5.37627	0.0204125	1	ENSG00000207751	havana		27	36	34	23	31	30	44	38	56
ENSG00000164949	-0.417086	1.70131	5.3761	0.0204144	1	ENSG00000164949	GEM	protein_coding	74	68	46	58	69	65	81	83	72
ENSG00000197180	0.603796	1.36754	5.37604	0.0204152	1	ENSG00000197180	CH17-340M24.3	lncRNA	58	70	75	54	55	45	49	25	54
ENSG00000227356	-2.09566	-2.64576	5.3681	0.0205083	1	ENSG00000227356	LINC00866	lncRNA	1	1	0	1	1	0	2.2	5	2
ENSG00000213339	-0.400466	4.95834	5.36246	0.0205747	1	ENSG00000213339	QTRT1	protein_coding	525.2	702.2	665	428	622.83	631.33	829	803.33	771.33
ENSG00000177595	-0.507333	3.46217	5.36036	0.0205995	1	ENSG00000177595	PIDD1	protein_coding	190	242	212.25	115	243.25	236	309.5	275.33	293.25
ENSG00000081248	-1.83721	-2.48022	5.36035	0.0205997	1	ENSG00000081248	CACNA1S	protein_coding	1	0	2	0	2	1	5	2	4
ENSG00000183153	-1.83721	-2.02429	5.36035	0.0205997	1	ENSG00000183153	GJD3	protein_coding	0	2	1	7	4	5	3	5	3
ENSG00000234975	0.245046	4.19134	5.35358	0.0206798	1	ENSG00000234975	FTH1P2	processed_pseudogene	465.31	351.03	369.38	473.96	502.5	462.1	336.76	293.63	310.36
ENSG00000285942	-2.71401	-2.4397	5.3505	0.0207164	1	ENSG00000285942	havana		1	0	0	4	0	5	1	4	3
ENSG00000197705	-0.369418	1.92123	5.34711	0.0207566	1	ENSG00000197705	KLHL14	protein_coding	98	82	70.5	48	63	53	120	89	96
ENSG00000260428	-3.62232	-3.08597	5.34481	0.020784	1	ENSG00000260428	SCX	protein_coding	0	0	0	0	1	0	0	1	3
ENSG00000218283	0.183092	6.93229	5.33875	0.0208564	1	ENSG00000218283	MORF4L1P1	processed_pseudogene	3327.5	2619.67	2594.5	2857	2710	2670.08	2562	2192.08	2327
ENSG00000172432	-0.230685	6.21836	5.33759	0.0208703	1	ENSG00000172432	GTPBP2	protein_coding	1676	1584	1678	1182	1325	1439	1951	1706.5	1851
ENSG00000249085	2.2662	-2.32747	5.3325	0.0209313	1	ENSG00000249085	TNPO1-DT	lncRNA	2.5	4	2.1	2.2	3.53	5.2	0.2	0.2	1
ENSG00000129951	-0.588846	0.760153	5.32401	0.0210335	1	ENSG00000129951	PLPPR3	protein_coding	24	34	37	20	32	28	52	44	40.5
ENSG00000108797	-0.34384	3.69587	5.32355	0.0210391	1	ENSG00000108797	CNTNAP1	protein_coding	274	271	315	158	220	210	346	352	340
ENSG00000250451	-0.699408	-0.267501	5.31547	0.0211369	1	ENSG00000250451	HOXC-AS1	lncRNA	12	14	15	9	16	15	22	20	21
ENSG00000231806	0.572323	0.477792	5.31467	0.0211466	1	ENSG00000231806	PCAT7	lncRNA	37	36	34.5	20.2	28	30.2	20	26	22
ENSG00000185324	-0.328247	5.19306	5.30941	0.0212105	1	ENSG00000185324	CDK10	protein_coding	687.2	815	788	549	713	742.5	961.2	877	916.53
ENSG00000104368	-0.327933	4.10779	5.3063	0.0212485	1	ENSG00000104368	PLAT	protein_coding	359	393	403	212	277	282	497	419.33	469
ENSG00000280184	0.756269	0.151881	5.30627	0.0212488	1	ENSG00000280184	ensembl_havana		23.5	18	18	40.5	28.5	38	13	9	11
ENSG00000160796	-0.353857	5.53781	5.30479	0.0212669	1	ENSG00000160796	NBEAL2	protein_coding	916	1000	1024	583	889	952	1243	1168	1180
ENSG00000288840	3.53316	-3.08622	5.30437	0.021272	1	ENSG00000288840	havana_tagene		1	2	1	1	0	0	0	0	0
ENSG00000228275	3.53316	-3.08622	5.30437	0.021272	1	ENSG00000228275	ARMCX3-AS1	lncRNA	1	2	1	1	0	0	0	0	0
ENSG00000287106	3.53316	-3.08631	5.30437	0.021272	1	ENSG00000287106	havana_tagene		1	1	2	0	1	0	0	0	0
ENSG00000272248	3.53316	-2.90949	5.30437	0.021272	1	ENSG00000272248	havana		1	1	2	2	1	1	0	0	0
ENSG00000231122	3.53316	-3.0249	5.30437	0.021272	1	ENSG00000231122	FAM25E	transcribed_unprocessed_pseudogene	1	1	2	1	0	1	0	0	0
ENSG00000163867	3.53314	-2.90989	5.30434	0.0212724	1	ENSG00000163867	ZMYM6	protein_coding	2	1	1	1	1	2	0	0	0
ENSG00000235300	3.53314	-3.08663	5.30434	0.0212724	1	ENSG00000235300	SKAP1-AS2	lncRNA	2	1	1	0	1	0	0	0	0
ENSG00000105261	1.8627	-2.05445	5.30334	0.0212846	1	ENSG00000105261	OVOL3	protein_coding	2	10	4	3	3	3	2	1	1
ENSG00000131398	-0.361693	3.71596	5.30039	0.0213207	1	ENSG00000131398	KCNC3	protein_coding	271.83	275.53	307.08	158.67	209	255.5	372.5	335.33	338.83
ENSG00000169174	-3.67973	-3.01279	5.29923	0.0213349	1	ENSG00000169174	PCSK9	protein_coding	0	0	0	0	2	0	1	0	3.2
ENSG00000266524	-0.919965	-0.964081	5.2887	0.0214642	1	ENSG00000266524	GDF10	protein_coding	9	7	8	2	6	7	12	11	20
ENSG00000116032	-1.52552	-2.05345	5.2884	0.0214679	1	ENSG00000116032	GRIN3B	protein_coding	0	3	3	2	3	1	4	8	5
ENSG00000130675	-0.338742	3.45444	5.2851	0.0215087	1	ENSG00000130675	MNX1	protein_coding	226.5	245	220	155.7	205.5	223.83	299	277.5	255
ENSG00000226564	0.257878	3.92805	5.2851	0.0215087	1	ENSG00000226564	FTH1P20	processed_pseudogene	407.28	300.7	295.18	398.26	380.53	398.78	275.83	247.16	263.9
ENSG00000285987	-2.79036	-2.56829	5.28354	0.021528	1	ENSG00000285987	havana		0.4	0.33	0	1.8	3.5	2.1	1.1	5.2	0.5
ENSG00000235706	-0.400868	2.51383	5.28298	0.0215348	1	ENSG00000235706	DICER1-AS1	lncRNA	114	121.5	126	71.5	90	113	153.5	160	139.87
ENSG00000235076	2.5597	-2.8021	5.27653	0.0216148	1	ENSG00000235076	GAPDHP52	processed_pseudogene	1	4	3	0	1	0	1	0	0
ENSG00000069020	-0.33345	2.88747	5.27535	0.0216294	1	ENSG00000069020	MAST4	protein_coding	164.25	127.45	158.58	128.53	146.4	161.7	182.95	191.45	160.4
ENSG00000137225	3.53253	-3.02531	5.27463	0.0216384	1	ENSG00000137225	CAPN11	protein_coding	2	0	2	0	1	1	0	0	0
ENSG00000272752	-0.713949	0.405737	5.26774	0.0217242	1	ENSG00000272752	STAG3L5P-PVRIG2P-PILRB	lncRNA	27	17	22.5	14	18.5	39	34	35	33.5
ENSG00000110172	0.241244	7.0549	5.2635	0.0217772	1	ENSG00000110172	CHORDC1	protein_coding	3985.17	2443.67	2438.5	3353	3467	3543.08	2519.33	2390.17	2051.17
ENSG00000214889	3.6714	-2.99547	5.25564	0.0218758	1	ENSG00000214889	RPS9P1	processed_pseudogene	0	3	1.33	0	0.33	1.83	0	0	0
ENSG00000255045	-2.90603	-2.65505	5.25543	0.0218783	1	ENSG00000255045	havana		1	0	0	0	1	2	0	6	3
ENSG00000145248	-0.384151	1.63969	5.25532	0.0218797	1	ENSG00000145248	SLC10A4	protein_coding	67	59	60	58	60	56	84	67	78
ENSG00000286000	-2.06412	-2.48014	5.25513	0.0218822	1	ENSG00000286000	havana		1	0	1	3	2	1	2	3	4
ENSG00000109705	-0.475844	1.73642	5.24995	0.0219475	1	ENSG00000109705	NKX3-2	protein_coding	61	61	70	44	67	74	83	95	75
ENSG00000161010	-0.2838	5.63846	5.24887	0.0219611	1	ENSG00000161010	MRNIP	protein_coding	1122.4	1044.3	1108.85	681.85	856.43	1022.7	1307.2	1279.08	1197.03
ENSG00000284882	1.79498	-2.25194	5.24552	0.0220034	1	ENSG00000284882	havana		3	4	5	4	2	2	0	2	1
ENSG00000230798	-0.416458	1.50038	5.24352	0.0220287	1	ENSG00000230798	FOXD3-AS1	lncRNA	71	49	47.5	54.5	48.5	53.5	71.33	60	78.5
ENSG00000140259	0.216563	6.01177	5.24172	0.0220515	1	ENSG00000140259	MFAP1	protein_coding	1781	1254	1392	1640	1487.2	1494	1235	1117.25	1219
ENSG00000205309	-0.419503	1.77251	5.23934	0.0220817	1	ENSG00000205309	NT5M	protein_coding	74	63	63.58	47	73.5	73.67	98	69.73	85.73
ENSG00000242295	-2.50463	-2.55639	5.23744	0.0221058	1	ENSG00000242295	havana		0	0	1	2	1.2	4	1	2	4
ENSG00000204131	-0.27743	3.32298	5.23585	0.022126	1	ENSG00000204131	NHSL2	protein_coding	277.2	183.8	209.85	150.25	164.23	182.6	270.43	243.8	248
ENSG00000144579	-0.389603	4.61723	5.23543	0.0221313	1	ENSG00000144579	CTDSP1	protein_coding	514	595	543	222	372	394	745	644	682
ENSG00000241219	2.61379	-2.14282	5.2255	0.0222581	1	ENSG00000241219	havana		0	9	5.2	1	5	4	0	2	0
ENSG00000286415	0.341825	2.42907	5.22464	0.0222691	1	ENSG00000286415	havana_tagene		159.4	107.75	107.08	125.2	140.85	120.83	101.15	86.2	89.33
ENSG00000105392	3.58139	-2.99396	5.22425	0.022274	1	ENSG00000105392	CRX	protein_coding	3	0.2	1	2	0	0.33	0	0	0
ENSG00000091073	-0.418908	2.63127	5.21957	0.022334	1	ENSG00000091073	DTX2	protein_coding	106	125.5	117.5	98.5	144.5	149.5	171	125.5	149.5
ENSG00000235374	-0.410321	1.68207	5.21886	0.0223432	1	ENSG00000235374	SSR4P1	transcribed_processed_pseudogene	62	65	69	49	56	58	90	70	87
ENSG00000286231	-0.37299	2.19688	5.21755	0.0223601	1	ENSG00000286231	havana		134	75	78	77.5	85.75	80.5	116.7	117	112.5
ENSG00000273025	2.53461	-2.52333	5.21626	0.0223767	1	ENSG00000273025	havana		4	0	4	1	3	3	1	0	0
ENSG00000278535	-0.270099	4.98905	5.21433	0.0224015	1	ENSG00000278535	DHRS11	protein_coding	703	644	712	480	598	642	861	773	725
ENSG00000138829	-0.199391	7.08824	5.21331	0.0224146	1	ENSG00000138829	FBN2	protein_coding	3352.53	2676	3166.3	2239.43	2352.4	2588.93	3475.8	3200.27	3300.13
ENSG00000139233	0.275797	4.70142	5.21315	0.0224167	1	ENSG00000139233	LLPH	protein_coding	795.83	526.5	452.67	624.17	686	654.5	478.83	421.67	462.5
ENSG00000075891	-0.412807	1.77224	5.20769	0.0224872	1	ENSG00000075891	PAX2	protein_coding	77.2	71	84	27	44	49	108	92	93
ENSG00000173198	3.02037	-2.90688	5.20403	0.0225346	1	ENSG00000173198	CYSLTR1	protein_coding	2.65	3.5	0	1	0	0.5	0.2	0.2	0
ENSG00000173276	0.239536	5.5451	5.19894	0.0226007	1	ENSG00000173276	ZBTB21	protein_coding	1162	775	739	1466	1421	1529	777	699	638
ENSG00000157703	1.88561	-1.88573	5.19659	0.0226312	1	ENSG00000157703	SVOPL	protein_coding	1	6.83	10.2	4	2.78	5.5	0.5	2	2
ENSG00000253047	3.53115	-3.08663	5.19622	0.022636	1	ENSG00000253047	ensembl		2	2	0	0	0	1	0	0	0
ENSG00000197992	3.53095	-3.08656	5.19594	0.0226397	1	ENSG00000197992	CLEC9A	protein_coding	2	0	2	1	0	0	0	0	0
ENSG00000230715	-0.748674	0.770441	5.19579	0.0226417	1	ENSG00000230715	havana		21.2	34.9	28	13.6	41.3	39.4	47.73	41.9	46.1
ENSG00000226055	3.53637	-2.80279	5.1924	0.0226859	1	ENSG00000226055	PAICSP1	processed_pseudogene	1	3	0	1	2	3	0	0	0
ENSG00000140400	-0.403555	5.81109	5.19155	0.022697	1	ENSG00000140400	MAN2C1	protein_coding	1020.23	1236	1307.5	650.45	911.03	1127.95	1627.9	1541.4	1365.9
ENSG00000279742	-2.24129	-2.77681	5.19109	0.022703	1	ENSG00000279742	havana		1	0.5	0	0.5	0.5	0	4.5	2.5	1
ENSG00000147234	-0.449045	2.07989	5.19048	0.022711	1	ENSG00000147234	FRMPD3	protein_coding	84	82	110.2	42	60.2	64	116.7	110	132
ENSG00000142875	0.254537	5.14795	5.18696	0.0227569	1	ENSG00000142875	PRKACB	protein_coding	1075.5	660	692.5	863.65	844.5	926.6	679.75	633.2	580.4
ENSG00000119922	-1.02042	-1.2332	5.18556	0.0227753	1	ENSG00000119922	IFIT2	protein_coding	4	7	4	6	8	7	7	10	12
ENSG00000178105	0.190411	6.7076	5.18524	0.0227796	1	ENSG00000178105	DDX10	protein_coding	2919	2120	2077.4	2595.3	2474.5	2445.5	2100	1805.5	1937.25
ENSG00000271350	3.54357	-3.02466	5.18335	0.0228043	1	ENSG00000271350	havana		0	2	2	0	1	1	0	0	0
ENSG00000232358	3.5437	-3.137	5.18176	0.0228252	1	ENSG00000232358	havana		0	2	2	0	0.2	0	0	0	0
ENSG00000234263	3.54355	-3.15005	5.18137	0.0228303	1	ENSG00000234263	MAP3K5-AS1	lncRNA	0	1	3	0	0	0	0	0	0
ENSG00000104537	3.54355	-3.15005	5.18137	0.0228303	1	ENSG00000104537	ANXA13	protein_coding	0	1	3	0	0	0	0	0	0
ENSG00000253214	3.5434	-3.15006	5.18099	0.0228354	1	ENSG00000253214	havana		0	0	4	0	0	0	0	0	0
ENSG00000280279	-0.395928	2.32122	5.1782	0.022872	1	ENSG00000280279	LINC02887	lncRNA	101.73	100.12	97.35	72.35	90.25	119.73	123.33	126.01	122.95
ENSG00000185467	1.78442	-2.20523	5.17558	0.0229065	1	ENSG00000185467	KPNA7	protein_coding	8.5	2	3.4	2	4	1	1	1	1.5
ENSG00000105997	-0.310645	4.1609	5.175	0.0229142	1	ENSG00000105997	HOXA3	protein_coding	375	360	384	271	364	380	467	454	397
ENSG00000120129	-0.387487	4.77308	5.16884	0.0229956	1	ENSG00000120129	DUSP1	protein_coding	433	479	525	509	720	839	665	609	528
ENSG00000259525	3.53683	-3.15037	5.16383	0.023062	1	ENSG00000259525	GCSHP2	processed_pseudogene	1	1	2	0	0	0	0	0	0
ENSG00000115839	0.181641	7.01866	5.16165	0.0230909	1	ENSG00000115839	RAB3GAP1	protein_coding	3504.42	2487.33	2515.65	3349.53	3341.35	3220.9	2555.15	2189.7	2281.4
ENSG00000215374	0.629947	0.351072	5.15946	0.0231201	1	ENSG00000215374	FAM66B	lncRNA	27.52	29.97	34.02	27.12	28.08	28.48	16.77	23.47	15.53
ENSG00000186230	0.29258	3.14271	5.15936	0.0231214	1	ENSG00000186230	ZNF749	protein_coding	248	172	191	193.67	205	235	165	152	151
ENSG00000268230	-2.50244	-2.85445	5.15664	0.0231577	1	ENSG00000268230	havana		0	1	0	0	1	0	2	1	4
ENSG00000107821	-0.337438	2.73048	5.15578	0.0231691	1	ENSG00000107821	KAZALD1	protein_coding	146	134	149	102	121	105	160	175	177
ENSG00000179314	-0.265649	3.70205	5.15086	0.0232348	1	ENSG00000179314	WSCD1	protein_coding	317	275.25	288	184	235	207.2	349	325	325.5
ENSG00000179213	3.53029	-3.12923	5.14679	0.0232894	1	ENSG00000179213	SIGLECL1	protein_coding	2	2	0	0	0.33	0	0	0	0
ENSG00000236653	3.53029	-3.15068	5.14679	0.0232894	1	ENSG00000236653	LINC01923	lncRNA	2	2	0	0	0	0	0	0	0
ENSG00000225864	3.53029	-3.15068	5.14679	0.0232894	1	ENSG00000225864	havana		2	2	0	0	0	0	0	0	0
ENSG00000287755	3.53029	-3.15068	5.14679	0.0232894	1	ENSG00000287755	havana_tagene		2	2	0	0	0	0	0	0	0
ENSG00000095739	-0.289369	4.18201	5.14651	0.0232932	1	ENSG00000095739	BAMBI	protein_coding	438	365	386	246	337	363	468	473	429
ENSG00000238066	3.52999	-3.1507	5.14603	0.0232996	1	ENSG00000238066	havana		2	0	2	0	0	0	0	0	0
ENSG00000237949	3.52999	-3.1507	5.14603	0.0232996	1	ENSG00000237949	LINC00844	lncRNA	2	0	2	0	0	0	0	0	0
ENSG00000186265	1.83285	-1.84544	5.14336	0.0233355	1	ENSG00000186265	BTLA	protein_coding	9	2	2.25	5	9	6	2.2	0	1
ENSG00000171596	-0.806139	-0.699245	5.14101	0.023367	1	ENSG00000171596	NMUR1	protein_coding	9	10	13	4	7	6	14	22	17
ENSG00000203809	-1.53162	-2.22023	5.14054	0.0233733	1	ENSG00000203809	LIN28B-AS1	lncRNA	1	2.4	1.5	1	2	2	6	4	4
ENSG00000128512	-0.245862	4.52297	5.14037	0.0233757	1	ENSG00000128512	DOCK4	protein_coding	559.2	395.6	494.9	428.2	465.65	497.4	560.5	514.87	541.45
ENSG00000288955	-2.50243	-2.75135	5.1395	0.0233873	1	ENSG00000288955	havana_tagene		0	0	1	2	1	0	2	1	4
ENSG00000256576	-0.570475	0.0307961	5.13843	0.0234018	1	ENSG00000256576	LINC02361	lncRNA	24	23	18	6	9	10	31	33	27
ENSG00000285656	3.54719	-2.90933	5.13721	0.0234182	1	ENSG00000285656	havana		0	2	2	0	2	2	0	0	0
ENSG00000277459	3.54719	-2.90933	5.13721	0.0234182	1	ENSG00000277459	havana		0	2	2	0	2	2	0	0	0
ENSG00000163874	-0.498811	2.20149	5.13625	0.0234312	1	ENSG00000163874	ZC3H12A	protein_coding	74	83	94	76	121	89	132	82	126
ENSG00000256898	3.52332	-3.12956	5.12872	0.0235331	1	ENSG00000256898	ARPC3P4	processed_pseudogene	3	0	1	0	0.33	0	0	0	0
ENSG00000163491	-0.349321	2.42824	5.12373	0.0236009	1	ENSG00000163491	NEK10	protein_coding	117	115.7	85.45	106	108.67	115.25	124.5	131.7	125.5
ENSG00000225975	-0.706938	0.210588	5.12341	0.0236052	1	ENSG00000225975	LINC01534	lncRNA	17	16.2	24.2	27	18	16	32	35	22
ENSG00000286590	2.04656	-2.70379	5.12022	0.0236486	1	ENSG00000286590	havana_tagene		6	2	2	0	0	0	1	0	1
ENSG00000283674	-0.32476	3.24023	5.11857	0.0236712	1	ENSG00000283674	havana		230.95	170.22	205.12	137.18	178.37	183.07	246.53	261.77	205.85
ENSG00000205209	-0.536334	0.813149	5.11766	0.0236835	1	ENSG00000205209	SCGB2B2	protein_coding	32.8	27.83	32.53	31.2	27.2	45.53	40.2	43.2	44
ENSG00000185864	-0.264157	5.18173	5.11552	0.0237128	1	ENSG00000185864	NPIPB4	protein_coding	794.49	626.73	734.29	719.84	809.72	925.87	812.39	881.52	744.36
ENSG00000168300	-0.270914	4.40213	5.11272	0.0237511	1	ENSG00000168300	PCMTD1	protein_coding	519.58	364.63	351.17	421.9	495.58	571.87	507.63	462.03	424.98
ENSG00000121440	-0.301387	3.31379	5.11026	0.0237848	1	ENSG00000121440	PDZRN3	protein_coding	248.5	183	218.4	136.5	182	193.5	254	247	252.2
ENSG00000125848	-0.291516	2.72607	5.10767	0.0238203	1	ENSG00000125848	FLRT3	protein_coding	170	123	132	113	122	122	176	148	165
ENSG00000214748	-0.793504	-0.630756	5.10116	0.0239098	1	ENSG00000214748	havana		8	12	8	11	9	14	17	14	15
ENSG00000266522	-0.892268	-0.995351	5.10064	0.023917	1	ENSG00000266522	havana		5.5	10.33	6.83	2.5	8.83	5.83	12.83	13.5	13.67
ENSG00000181444	-0.662619	-0.00704361	5.10007	0.0239249	1	ENSG00000181444	ZNF467	protein_coding	19	16	16	15	14	20	20	31	25
ENSG00000205301	3.19073	-3.07365	5.09967	0.0239304	1	ENSG00000205301	MGAT4D	protein_coding	1	1	3	0	0	0	0.2	0	0
ENSG00000223705	-0.275497	5.13323	5.09895	0.0239403	1	ENSG00000223705	NSUN5P1	transcribed_unprocessed_pseudogene	757.87	743.07	742.2	532.9	679.42	749.2	866.45	848.07	861.93
ENSG00000280228	-2.90921	-2.75111	5.09567	0.0239856	1	ENSG00000280228	havana		1	0	0	0	1	0	0	6	3
ENSG00000267506	-0.648969	-0.282906	5.09527	0.0239912	1	ENSG00000267506	havana		19.33	12	16	6	13	6	26	21	23
ENSG00000258344	-2.51327	-2.85458	5.09417	0.0240063	1	ENSG00000258344	havana		1	0	0	0	0	1	1	4	2
ENSG00000272223	-2.50368	-2.70242	5.09127	0.0240466	1	ENSG00000272223	havana		0	1	0	2	0	2	2	4	1
ENSG00000267523	-1.1256	-1.60882	5.08958	0.0240701	1	ENSG00000267523	havana		3	3	5	4	3	5	10	8	5
ENSG00000112759	-0.214406	6.67899	5.08735	0.0241009	1	ENSG00000112759	SLC29A1	protein_coding	2399.33	2199	2262	1573	1992	1851	2617	2346	2584
ENSG00000251442	3.55164	-3.07351	5.07748	0.0242386	1	ENSG00000251442	LINC01094	lncRNA	0	2	2	0	1.2	0	0	0	0
ENSG00000205500	-2.50605	-2.75132	5.07629	0.0242552	1	ENSG00000205500	MAPRE3-AS1	lncRNA	0	0	1	0	2	1	1	4	2
ENSG00000167107	-0.246267	4.46248	5.07155	0.0243216	1	ENSG00000167107	ACSF2	protein_coding	475	464	436	426	459	458	526.33	507	511
ENSG00000237774	0.338179	4.34811	5.06686	0.0243875	1	ENSG00000237774	havana		553.5	361	522	497.5	538.83	427.5	408	289	375.33
ENSG00000151612	-0.268676	3.67483	5.06667	0.0243902	1	ENSG00000151612	ZNF827	protein_coding	320.75	219	273.58	222	253	260.2	319	304.2	297
ENSG00000269559	1.33946	-1.50334	5.06605	0.024399	1	ENSG00000269559	havana		13	8	4	3	6	8	5	4	0
ENSG00000135932	0.241303	6.33401	5.06502	0.0244134	1	ENSG00000135932	CAB39	protein_coding	2324.2	1515.25	1340.9	2170.7	2228.2	2246.7	1539.4	1270.4	1267.2
ENSG00000086061	0.190027	9.02501	5.06465	0.0244186	1	ENSG00000086061	DNAJA1	protein_coding	14507	9666.5	9794.5	13934	13440	13335.5	9599.5	9146	8988
ENSG00000288172	-3.93059	-2.75169	5.0607	0.0244743	1	ENSG00000288172	havana		0	0	0	2	0	4	0	0	5
ENSG00000175928	-3.47081	-3.1126	5.05626	0.0245372	1	ENSG00000175928	LRRN1	protein_coding	0	0	0	0	0	1	0	1.25	2.33
ENSG00000286163	3.50881	-3.15669	5.0518	0.0246004	1	ENSG00000286163	havana		0.2	2.2	1.5	0	0	0	0	0	0
ENSG00000243738	-1.84723	-2.32453	5.04655	0.024675	1	ENSG00000243738	RN7SL181P	misc_RNA	3	0	0	1	3	3	2	5	4
ENSG00000140090	-0.384886	2.46152	5.04377	0.0247146	1	ENSG00000140090	SLC24A4	protein_coding	131	96	124	76	82	112	156	156	120
ENSG00000003987	-0.400242	1.39354	5.04287	0.0247274	1	ENSG00000003987	MTMR7	protein_coding	59.5	50	45	49	54	44.7	69	59	64
ENSG00000015133	-0.234903	4.51521	5.03551	0.0248327	1	ENSG00000015133	CCDC88C	protein_coding	525	447.7	472.5	408	476.8	492.03	549.5	523.2	532.7
ENSG00000229124	-0.374825	2.152	5.03189	0.0248847	1	ENSG00000229124	VIM-AS1	lncRNA	97	96	73	73	85	98	127	104	95
ENSG00000233483	-0.737872	0.0370389	5.03125	0.0248939	1	ENSG00000233483	EFCAB15P	transcribed_unitary_pseudogene	22	14	19	7	12	22	22	31	33
ENSG00000263272	0.670451	0.169207	5.02925	0.0249226	1	ENSG00000263272	havana		33	22	20	29	32	22	12	18	14
ENSG00000099622	-0.197992	7.04831	5.02865	0.0249313	1	ENSG00000099622	CIRBP	protein_coding	2943	2601	2756	2593	3004	2790	3352	2670	3017
ENSG00000232931	-0.301297	5.02074	5.027	0.024955	1	ENSG00000232931	LINC00342	lncRNA	824.72	695.97	704.5	380.72	464.25	609.12	845.73	919.52	816.03
ENSG00000087842	0.215644	5.01775	5.02326	0.0250091	1	ENSG00000087842	PIR	protein_coding	865.2	655.53	707.93	738.2	743.47	806.87	607.87	606.08	588.7
ENSG00000221818	-0.415428	1.47659	5.01868	0.0250753	1	ENSG00000221818	EBF2	protein_coding	61	59	51.2	43	53	41	76.2	78	61.2
ENSG00000179292	-1.57484	-1.72511	5.01331	0.0251532	1	ENSG00000179292	TMEM151A	protein_coding	2	5	1	3	3	4	2	12	9
ENSG00000109684	2.10619	-2.58323	5.00987	0.0252032	1	ENSG00000109684	CLNK	protein_coding	1.73	3	6	1	0.25	0.5	0	0.9	1.2
ENSG00000256806	0.386478	1.89722	5.00686	0.025247	1	ENSG00000256806	C17orf100	protein_coding	94	90.5	75	83	82	98.5	61	60	66
ENSG00000159399	-0.176486	6.97766	5.00574	0.0252635	1	ENSG00000159399	HK2	protein_coding	3205.5	2549.5	2842	2037.5	2303.5	2327.5	3293	2854.5	3026.5
ENSG00000254293	-1.50456	-2.25155	5.00484	0.0252765	1	ENSG00000254293	havana		2	2	1	1	2	1	4	5	5
ENSG00000286167	-1.50455	-2.25114	5.00476	0.0252777	1	ENSG00000286167	havana		1	3	1	2	1	1	4	5	5
ENSG00000278341	-1.50454	-2.0857	5.00472	0.0252784	1	ENSG00000278341	havana		1	2	2	2	3	4	6	6	2
ENSG00000165309	-0.773981	-0.122635	5.00094	0.0253335	1	ENSG00000165309	ARMC3	protein_coding	10	12	18	21	22	13	18	23	24
ENSG00000258728	-0.645824	0.131621	5.0005	0.0253399	1	ENSG00000258728	havana		24	19	10	17	27	21	28	22	28
ENSG00000104879	-1.5185	-1.89989	4.99993	0.0253483	1	ENSG00000104879	CKM	protein_coding	2	1	2.33	2	7	5	3	7	5
ENSG00000283183	-0.564784	0.601907	4.99655	0.0253978	1	ENSG00000283183	havana		28	33	24	19	28.5	26	52.4	33	34
ENSG00000259753	3.51645	-3.08695	4.99206	0.0254638	1	ENSG00000259753	havana		3	1	0	0	0	1	0	0	0
ENSG00000269535	-2.19417	-2.62996	4.99115	0.0254772	1	ENSG00000269535	havana		1.5	0	0	0	2.33	2	2.7	2.2	2.83
ENSG00000204172	-0.283467	4.42945	4.98696	0.025539	1	ENSG00000204172	AGAP9	protein_coding	476.4	429.43	441.67	356.05	447.48	464.56	500.31	567.1	480.62
ENSG00000231246	1.56998	-2.08887	4.98405	0.0255821	1	ENSG00000231246	LINC02884	lncRNA	6.67	2.6	4.73	1.4	4.05	4.3	1.77	1.85	0.58
ENSG00000103569	3.54967	-3.08614	4.98359	0.0255888	1	ENSG00000103569	AQP9	protein_coding	0.5	3	0.5	0	0	1	0	0	0
ENSG00000234478	2.05119	-2.57019	4.98174	0.0256162	1	ENSG00000234478	ACBD3-AS1	lncRNA	4	5	1	0	1.65	1.25	1	1	0
ENSG00000273706	-0.428527	2.00988	4.98031	0.0256374	1	ENSG00000273706	LHX1	protein_coding	83	79	73	58	76	98	124	93	83
ENSG00000183921	1.64443	-2.16145	4.9803	0.0256375	1	ENSG00000183921	SDR42E2	protein_coding	4	5	4	1	4	4	0.67	2	1
ENSG00000221890	-0.333704	2.87656	4.97957	0.0256483	1	ENSG00000221890	NPTXR	protein_coding	165.2	144	162	96	133	147	190.95	186	184.25
ENSG00000179240	-0.261681	4.07528	4.97837	0.0256662	1	ENSG00000179240	GVQW3	protein_coding	421	339.25	387.25	230	272	303	456.2	438	404
ENSG00000242358	3.55809	-3.055	4.97733	0.0256816	1	ENSG00000242358	RPS21P4	processed_pseudogene	0	1	3	0	0.5	1	0	0	0
ENSG00000228141	-1.98189	-2.56463	4.97577	0.0257047	1	ENSG00000228141	havana		2	0	1	0	0	0	2	7	3
ENSG00000161992	-1.20615	-1.90776	4.97506	0.0257153	1	ENSG00000161992	PRR35	protein_coding	1	4	4	0	2	3	7	7	6
ENSG00000055147	0.214479	5.02797	4.97334	0.0257408	1	ENSG00000055147	FAM114A2	protein_coding	913	692.2	664	757	733.2	776.7	661	553.2	622
ENSG00000254692	-0.282572	3.27879	4.96824	0.0258169	1	ENSG00000254692	havana		232	174	200	169	187.33	216	253.23	229	212
ENSG00000171798	-0.471769	2.87961	4.96768	0.0258252	1	ENSG00000171798	KNDC1	protein_coding	144	157	171	67	128	113	236	230	160
ENSG00000267080	-0.310084	3.98549	4.96745	0.0258286	1	ENSG00000267080	ASB16-AS1	lncRNA	382.2	323	340.5	220	233	331.5	437	415.5	372
ENSG00000226780	3.48624	-3.09671	4.96664	0.0258408	1	ENSG00000226780	havana		0	2.5	1.33	0	0	1	0	0	0
ENSG00000061794	0.194575	6.41717	4.96574	0.0258542	1	ENSG00000061794	MRPS35	protein_coding	2375.55	1740.05	1573.63	2128.85	2155.4	2142	1713.5	1454.65	1485.4
ENSG00000287730	3.54219	-2.96615	4.96142	0.0259189	1	ENSG00000287730	havana_tagene		1	3	0	0	2	1	0	0	0
ENSG00000049449	0.223585	5.61575	4.95905	0.0259544	1	ENSG00000049449	RCN1	protein_coding	1397.5	977	865.5	1169	1331.5	1302.5	927	813.5	848
ENSG00000214456	-0.854165	-0.933411	4.959	0.0259553	1	ENSG00000214456	PLIN5	protein_coding	9	6	6	10	7.25	10	14	10	12
ENSG00000125351	0.18965	7.10784	4.95632	0.0259954	1	ENSG00000125351	UPF3B	protein_coding	3928.8	2605.73	2778.9	3445.33	3339.2	3338.6	2731.05	2360.2	2537.53
ENSG00000168010	-0.38582	3.27699	4.9529	0.026047	1	ENSG00000168010	ATG16L2	protein_coding	196	219	209	124	140	193	252	284.25	239
ENSG00000227638	-1.23632	-1.87654	4.95225	0.0260568	1	ENSG00000227638	HNRNPA1P14	processed_pseudogene	2.4	3.4	2.6	2	2.45	3.2	4.6	7.8	6.7
ENSG00000101608	0.187576	5.84598	4.95087	0.0260775	1	ENSG00000101608	MYL12A	protein_coding	1608.25	1172	1180.5	1339.5	1368.5	1321.5	1160.7	1028.83	1071
ENSG00000072135	-0.262144	5.07035	4.94909	0.0261044	1	ENSG00000072135	PTPN18	protein_coding	752	666	752	507	651	702	871	800	797
ENSG00000228835	-1.11108	-1.47904	4.94725	0.0261322	1	ENSG00000228835	havana		4	5	5	2	0	7	11	7	11
ENSG00000263809	3.5414	-2.9095	4.94678	0.0261393	1	ENSG00000263809	havana		1	0	3	2	0	2	0	0	0
ENSG00000103489	-0.372929	2.49241	4.94445	0.0261745	1	ENSG00000103489	XYLT1	protein_coding	146.7	91.4	115.53	82.7	116.4	97	143.7	161.65	123
ENSG00000234009	0.27158	3.773	4.94429	0.0261769	1	ENSG00000234009	RPL5P34	processed_pseudogene	345.65	309.48	296.25	342.67	304.83	308.48	267.57	245.35	231.58
ENSG00000156711	-0.472509	1.31647	4.94261	0.0262025	1	ENSG00000156711	MAPK13	protein_coding	47	49.2	42	35	59	54	56	60	65
ENSG00000235194	-0.352015	2.60868	4.94009	0.0262407	1	ENSG00000235194	PPP1R3E	protein_coding	147	109	151	71	95	103	164	159	167
ENSG00000204128	-0.344486	2.66586	4.93982	0.0262448	1	ENSG00000204128	C2orf72	protein_coding	138	127.4	153	78	101	111.5	179	161	164
ENSG00000259877	-0.350845	2.09698	4.93912	0.0262555	1	ENSG00000259877	havana		101	82	77	65	83	96	111	103	98
ENSG00000135740	-0.344275	3.7496	4.93782	0.0262752	1	ENSG00000135740	SLC9A5	protein_coding	297	271	341.5	157	212	205	346.83	398	350
ENSG00000196503	0.719488	0.168547	4.93392	0.0263345	1	ENSG00000196503	ARL9	protein_coding	32.53	12.2	24.5	30.5	32	31.25	18	11.25	10
ENSG00000158683	0.620188	0.348514	4.93065	0.0263844	1	ENSG00000158683	PKD1L1	protein_coding	34.45	28.53	23.7	33.9	31.33	26.2	12.4	21.18	19.2
ENSG00000229222	1.13851	-1.2687	4.93059	0.0263853	1	ENSG00000229222	KRT18P4	processed_pseudogene	12	7.33	6.5	12	5.5	9	6	2.33	2.5
ENSG00000214708	-0.764352	-0.750952	4.92967	0.0263994	1	ENSG00000214708	havana		11	9	8	6	10	9	18	12	15
ENSG00000198464	0.28562	4.98015	4.92472	0.026475	1	ENSG00000198464	ZNF480	protein_coding	1006	652	552.2	728	806	769.2	640	555	490
ENSG00000162772	0.25724	5.43271	4.92409	0.0264848	1	ENSG00000162772	ATF3	protein_coding	900.2	612	757	1372	1375.5	1720.5	670.5	575.5	539.2
ENSG00000181995	2.90138	-2.9774	4.91649	0.0266015	1	ENSG00000181995	LINC00301	transcribed_unitary_pseudogene	1	1.2	3.4	0.4	0.2	0.2	0.4	0	0
ENSG00000142408	-0.351539	4.00255	4.91489	0.0266261	1	ENSG00000142408	CACNG8	protein_coding	339.5	308.2	383.33	201	269	333	442.7	396.9	412.2
ENSG00000166926	3.54203	-3.08632	4.9148	0.0266275	1	ENSG00000166926	MS4A6E	protein_coding	1	0	3	0	0	1	0	0	0
ENSG00000126214	-0.244679	5.07049	4.91472	0.0266288	1	ENSG00000126214	KLC1	protein_coding	694.5	627.67	653.67	654	815	866.67	772	721.67	723
ENSG00000104671	0.277274	3.90494	4.91202	0.0266704	1	ENSG00000104671	DCTN6	protein_coding	444	325	269	347	357	380	276	272.5	251
ENSG00000113327	1.52043	-1.85652	4.91025	0.0266978	1	ENSG00000113327	GABRG2	protein_coding	4	7	7.2	1.4	6	4.53	1	0.6	4.2
ENSG00000150977	0.263632	3.40283	4.90543	0.0267724	1	ENSG00000150977	RILPL2	protein_coding	297.2	237	232.5	207	239.2	236	200	206	194
ENSG00000282508	-0.354204	3.16047	4.90372	0.0267989	1	ENSG00000282508	LINC01002	lncRNA	197.63	177.63	169.28	127.32	186.4	206.31	226.25	239.21	191.26
ENSG00000250286	-0.783725	-0.172632	4.90351	0.0268022	1	ENSG00000250286	havana		16	20	11	6	7	18	33	24	20
ENSG00000102393	0.162161	8.04988	4.90152	0.0268331	1	ENSG00000102393	GLA	protein_coding	7229.7	5470.75	5607	6184	5975.67	5983.4	5530.83	4750.5	5096.5
ENSG00000277782	-0.839479	-0.530602	4.89792	0.0268891	1	ENSG00000277782	havana		8	10	12	8	10	18	14	16	21
ENSG00000277998	0.569377	4.99797	4.89689	0.0269051	1	ENSG00000277998	havana		1398.5	530.5	747	689.5	756.5	537.5	834	462	370
ENSG00000141431	-0.299034	3.15121	4.88302	0.0271222	1	ENSG00000141431	ASXL3	protein_coding	236	167	210	104	144.67	136	241	238	230
ENSG00000256569	3.56404	-3.08591	4.88052	0.0271614	1	ENSG00000256569	havana		0	1	3	1	0	0	0	0	0
ENSG00000160917	-0.238699	5.73996	4.87974	0.0271737	1	ENSG00000160917	CPSF4	protein_coding	1078	1051	1049	1033	1295	1311	1213	1169	1177
ENSG00000168386	0.864348	-0.375129	4.87959	0.0271761	1	ENSG00000168386	FILIP1L	protein_coding	16.53	11	12.53	25.2	27.45	19.65	7.2	5	8.33
ENSG00000114784	0.203383	5.85597	4.87872	0.0271898	1	ENSG00000114784	EIF1B	protein_coding	1597	1156	1122	1501	1431	1387	1141	1016	995
ENSG00000253161	-0.277756	4.14509	4.8785	0.0271933	1	ENSG00000253161	LINC01605	lncRNA	391.33	386.17	413.2	248	278	314.5	482.5	439.45	450.6
ENSG00000255470	3.20231	-2.92338	4.87802	0.0272009	1	ENSG00000255470	havana		1.5	0	4	1	1	0	0.25	0	0
ENSG00000259283	-1.44711	-2.02416	4.87742	0.0272102	1	ENSG00000259283	havana		2	2	2	1	2	5	4	4	8
ENSG00000150938	-0.191968	5.37158	4.87653	0.0272242	1	ENSG00000150938	CRIM1	protein_coding	1024	784	817	846	870	888	1034	906	882
ENSG00000183431	0.161721	8.17238	4.87462	0.0272544	1	ENSG00000183431	SF3A3	protein_coding	7782.4	5892.03	6099.33	6827.38	6642.12	6571	5930.7	5133.4	5551.5
ENSG00000166405	-1.15424	-1.19134	4.87444	0.0272573	1	ENSG00000166405	RIC3	protein_coding	7	7	1	10	4	6.83	9	7.4	15.25
ENSG00000160888	-0.3106	3.89683	4.87429	0.0272597	1	ENSG00000160888	IER2	protein_coding	308	268	313.5	246.5	337.5	361	395	323	329.5
ENSG00000238149	2.91347	-2.9879	4.86734	0.0273697	1	ENSG00000238149	havana		3	0	2.7	0.53	0	0	0.2	0.2	0
ENSG00000261617	3.42009	-3.08658	4.86674	0.0273791	1	ENSG00000261617	LINC02177	lncRNA	2	1	0.67	1.33	0	0	0	0	0
ENSG00000106819	1.88958	-2.54271	4.86406	0.0274217	1	ENSG00000106819	ASPN	protein_coding	3.2	3	4	0	2	1	2.33	0	0
ENSG00000176171	-0.173216	6.31558	4.86323	0.027435	1	ENSG00000176171	BNIP3	protein_coding	2075	1612.5	1542	1525.5	1605	1593.5	1942.5	1833	1759
ENSG00000024862	0.256735	4.95634	4.86117	0.0274677	1	ENSG00000024862	CCDC28A	protein_coding	886	605	549	850	777	830	612	501	482
ENSG00000287943	-1.20383	-1.23369	4.8603	0.0274816	1	ENSG00000287943	havana_tagene		4	6	4	3	4	13	10	7	14
ENSG00000075618	-0.419061	5.24167	4.85312	0.0275962	1	ENSG00000075618	FSCN1	protein_coding	640	883	847	438	722.33	671.58	1161	882.5	1024.5
ENSG00000156042	-0.303017	3.04701	4.84516	0.0277238	1	ENSG00000156042	CFAP70	protein_coding	210.87	151.57	160.73	143.07	141.33	178.73	211.87	214.58	179.03
ENSG00000144674	0.203748	7.03908	4.84471	0.027731	1	ENSG00000144674	GOLGA4	protein_coding	3985	2667.5	2545.2	2949.5	2977.2	3248.75	2535.83	2515	2376
ENSG00000164430	1.7965	-1.88563	4.84431	0.0277375	1	ENSG00000164430	CGAS	protein_coding	3	6	6	1	7	8	1	2.67	0.2
ENSG00000143630	-0.307721	4.11015	4.84119	0.0277877	1	ENSG00000143630	HCN3	protein_coding	355	351	380.5	265	327	372	430	442.5	405
ENSG00000219201	0.258909	3.71696	4.83725	0.0278513	1	ENSG00000219201	ensembl_havana		364.25	265.17	266.33	306.75	338.42	316.58	245.25	244.67	211.75
ENSG00000176855	0.593909	0.119024	4.8361	0.0278699	1	ENSG00000176855	KRT18P28	processed_pseudogene	32.6	23.7	25.9	16.5	25.2	19.3	18.9	18.2	14
ENSG00000204754	3.44966	-3.15476	4.83577	0.0278752	1	ENSG00000204754	LINC01951	lncRNA	0.2	0.53	3	0	0	0.2	0	0	0
ENSG00000161929	3.66336	-2.95708	4.83396	0.0279045	1	ENSG00000161929	SCIMP	protein_coding	0	4	0.25	1	1.7	0.2	0	0	0
ENSG00000248592	-0.841306	-0.936857	4.83049	0.0279606	1	ENSG00000248592	STIMATE-MUSTN1	protein_coding	11	7	5	7	11	4	14	12	13
ENSG00000169432	-0.634782	0.159624	4.82915	0.0279825	1	ENSG00000169432	SCN9A	protein_coding	14.2	17.83	17.33	24.5	22.5	31	26.7	25.7	20.17
ENSG00000182873	-0.691779	-0.418905	4.82808	0.0279998	1	ENSG00000182873	PRKCZ-AS1	lncRNA	15	12	11	8	10	14	23	14	21
ENSG00000099326	-0.299421	4.33649	4.82783	0.0280038	1	ENSG00000099326	MZF1	protein_coding	450.2	397	441	304	360	448	505.5	530	464
ENSG00000229525	-0.647952	-0.276926	4.82629	0.0280289	1	ENSG00000229525	havana		18	12	14	12	13	9	22	25	18
ENSG00000229544	-0.307751	2.63899	4.82535	0.0280442	1	ENSG00000229544	NKX1-2	protein_coding	151	132	123.5	88	110	114.5	182	153	140
ENSG00000170604	-0.328163	4.10691	4.82425	0.0280621	1	ENSG00000170604	IRF2BP1	protein_coding	327	378	359	281	385	312	482	392	405
ENSG00000287919	2.65651	-2.6568	4.82202	0.0280985	1	ENSG00000287919	havana_tagene		6	2	1	0	0	3	0	0	1
ENSG00000255306	-0.523652	0.792516	4.81979	0.0281347	1	ENSG00000255306	havana		39	33	38	11	20	29	45	53	51
ENSG00000239528	1.80583	-2.38841	4.81886	0.02815	1	ENSG00000239528	RPS14P8	processed_pseudogene	4.5	4.33	2	2	1.5	2.33	1	0.33	1.33
ENSG00000272933	-2.05892	-2.52181	4.81473	0.0282175	1	ENSG00000272933	TRIM8-DT	lncRNA	0	2	0	2	2	1	3	1	5
ENSG00000167863	0.177616	6.97388	4.81365	0.0282351	1	ENSG00000167863	ATP5PD	protein_coding	3330.45	2651.75	2778.43	2952.6	2721.5	2798.95	2662.7	2284.73	2358.3
ENSG00000171408	-0.993545	-1.17701	4.81111	0.0282769	1	ENSG00000171408	PDE7B	protein_coding	8.95	5.33	4.2	6.4	3.2	5.3	18.2	7	9.8
ENSG00000187135	-1.35167	-1.87674	4.81109	0.0282771	1	ENSG00000187135	VSTM2B	protein_coding	5	1	2	1	1.5	5	10	4.5	5.2
ENSG00000214559	-1.0912	-1.25168	4.80958	0.0283019	1	ENSG00000214559	havana		4	4.33	4.5	4	11	10	11.2	5	10
ENSG00000237531	-1.00679	-1.08475	4.80782	0.0283309	1	ENSG00000237531	havana		9	3	8	10	1	5	13	13	12
ENSG00000118496	0.278191	5.76652	4.80726	0.0283401	1	ENSG00000118496	FBXO30	protein_coding	1282	828	716	2033	1739	2014	742	741	676
ENSG00000184414	1.87063	-2.22413	4.79922	0.0284727	1	ENSG00000184414	IRS3P	processed_pseudogene	3	7	4	0.2	5.2	1	1	1.2	1.2
ENSG00000196505	0.255223	4.61878	4.79875	0.0284804	1	ENSG00000196505	GDAP2	protein_coding	737	469	478	570	570.2	673	452	432.5	429
ENSG00000266094	-0.2461	4.01127	4.7987	0.0284812	1	ENSG00000266094	RASSF5	protein_coding	419	322	363	248	277	249	468	360	408
ENSG00000286022	1.6442	-1.93681	4.79775	0.028497	1	ENSG00000286022	havana		2	7.2	5.4	4	4.2	6	0.2	2.8	1.2
ENSG00000258986	-0.422194	2.21677	4.79757	0.0284999	1	ENSG00000258986	TMEM179	protein_coding	82	98	100	61.2	84	101.2	129.2	111.03	118
ENSG00000154655	-0.562353	0.621125	4.79715	0.0285068	1	ENSG00000154655	L3MBTL4	protein_coding	33.87	16.45	30.75	22.93	32.15	33.7	35.1	42.6	34.6
ENSG00000270885	-0.269255	4.77517	4.797	0.0285094	1	ENSG00000270885	RASL10B	protein_coding	586	590.5	600	426	562	482	701	648	687
ENSG00000106070	-0.176192	6.46137	4.79647	0.0285181	1	ENSG00000106070	GRB10	protein_coding	2177	1548	1680	1891	2017	2160	2040.58	1851	1836
ENSG00000115257	-0.521174	0.623416	4.79548	0.0285345	1	ENSG00000115257	PCSK4	protein_coding	32	36	26	13	21	26.5	44	38	45.5
ENSG00000122547	-0.308627	3.38028	4.79028	0.0286207	1	ENSG00000122547	EEPD1	protein_coding	230.5	200.2	235.5	151	191	214.2	270	266.83	244
ENSG00000096433	-0.312151	5.41363	4.78847	0.0286509	1	ENSG00000096433	ITPR3	protein_coding	852	911	989	568	790.25	836	1161	1040	1068
ENSG00000287820	3.95831	-3.07331	4.7882	0.0286554	1	ENSG00000287820	havana_tagene		0	0	5.2	0	0	0	0	0	0
ENSG00000172799	0.95243	-1.16042	4.78743	0.0286681	1	ENSG00000172799	ZBTB8OSP2	processed_pseudogene	18	9.5	8	2.5	6	8.5	6	5.5	5.5
ENSG00000081985	2.37158	-2.72364	4.78729	0.0286705	1	ENSG00000081985	IL12RB2	protein_coding	3	1.75	2.33	1	0	2.5	0	0	1
ENSG00000243970	-0.281012	3.96341	4.78615	0.0286894	1	ENSG00000243970	PPIEL	transcribed_unprocessed_pseudogene	335.33	316.5	308	265.33	322.25	363.03	380.17	381.5	341.7
ENSG00000166762	-0.329878	2.72153	4.78574	0.0286962	1	ENSG00000166762	CATSPER2	protein_coding	155.95	120.7	145.43	99.7	107.23	135.4	168.6	179.23	151.8
ENSG00000128918	-0.17703	6.15614	4.78477	0.0287124	1	ENSG00000128918	ALDH1A2	protein_coding	1773	1432.7	1430.7	1395.7	1444	1443.93	1744.6	1494.5	1699
ENSG00000231064	-0.543328	0.570669	4.78466	0.0287144	1	ENSG00000231064	THBS3-AS1	lncRNA	27	27	37	17	16	21	47	33	46
ENSG00000160094	-0.344509	4.21092	4.78286	0.0287444	1	ENSG00000160094	ZNF362	protein_coding	368.2	409	427.2	236	367	289	523	472.2	467.7
ENSG00000111011	0.193007	6.85705	4.78083	0.0287783	1	ENSG00000111011	RSRC2	protein_coding	3000	2090	2265.03	3288	2989.5	3098	2217	1950.37	1864.5
ENSG00000188760	-0.429105	1.95029	4.77623	0.0288553	1	ENSG00000188760	TMEM198	protein_coding	73	78	80	55	74.2	77	128	79	90
ENSG00000155085	0.382501	2.26727	4.77617	0.0288563	1	ENSG00000155085	AK9	protein_coding	151.42	99	96	92.38	114.2	125	71.93	81.73	93.85
ENSG00000074181	-0.36977	4.40076	4.77602	0.0288588	1	ENSG00000074181	NOTCH3	protein_coding	395.33	485	457	259	399	409	610	530	519
ENSG00000246363	1.79768	-1.88968	4.77298	0.0289098	1	ENSG00000246363	LINC02458	lncRNA	8.9	0.7	4.4	6.33	7.6	3.4	0.2	2.25	1
ENSG00000117505	0.194543	6.79451	4.76786	0.0289959	1	ENSG00000117505	DR1	protein_coding	3014.5	2081	1935	2795.83	3092	3203.67	2104	1787.5	1844
ENSG00000260743	1.92866	-1.91051	4.76344	0.0290704	1	ENSG00000260743	havana		4	7	2	2	8	8	3	0	0
ENSG00000262406	3.23831	-2.94337	4.75488	0.0292154	1	ENSG00000262406	MMP12	protein_coding	2	0	3.2	0	2	0	0	0	0.2
ENSG00000247131	3.50515	-3.02546	4.7522	0.0292609	1	ENSG00000247131	havana		3	1	0	2	0	0	0	0	0
ENSG00000139219	-0.359201	4.63308	4.75029	0.0292934	1	ENSG00000139219	COL2A1	protein_coding	432	579	534	360	473	485	688	578	643
ENSG00000167964	-0.500688	0.651762	4.74988	0.0293004	1	ENSG00000167964	RAB26	protein_coding	32	32	38	12	16	21	43.5	43	50
ENSG00000230262	1.28186	-1.80667	4.74941	0.0293083	1	ENSG00000230262	LINC02603	lncRNA	6.2	6.2	8	2	1.2	6.53	2	3.45	2.25
ENSG00000129355	-0.350715	1.95032	4.74843	0.0293251	1	ENSG00000129355	CDKN2D	protein_coding	80	68	69	82	82	94	97	75	89
ENSG00000096093	-0.237956	4.39504	4.74777	0.0293363	1	ENSG00000096093	EFHC1	protein_coding	560.87	378	409	414.5	396.13	437.5	522	507	458
ENSG00000265148	0.941807	-0.884272	4.74307	0.0294165	1	ENSG00000265148	TSPOAP1-AS1	lncRNA	17.4	11.2	8	8.2	10	15.5	8.5	6.2	3
ENSG00000224132	2.07021	-2.52169	4.74277	0.0294217	1	ENSG00000224132	havana		1	4	5	1	1	2	0	1	1
ENSG00000184058	-0.287077	4.65259	4.74043	0.0294618	1	ENSG00000184058	TBX1	protein_coding	500	538	510	412	552	549	623	573	603
ENSG00000165644	-0.502274	2.83269	4.73949	0.0294777	1	ENSG00000165644	COMTD1	protein_coding	117	176	150	68	102	140	227	182	197
ENSG00000187730	-0.614415	0.577929	4.73925	0.029482	1	ENSG00000187730	GABRD	protein_coding	28	19	35	14	33	25	46	38	35
ENSG00000242902	-2.01683	-2.25571	4.73823	0.0294994	1	ENSG00000242902	FLNC-AS1	lncRNA	0.2	0	2	2.2	7	2	3.5	2	4
ENSG00000274363	1.36435	-1.90964	4.73758	0.0295105	1	ENSG00000274363	havana		5	7	5	1	5	5	3	2	1
ENSG00000102021	2.54691	-2.65594	4.73737	0.0295142	1	ENSG00000102021	LUZP4	protein_coding	3	5	0	2	1	1	1	0	0
ENSG00000168621	-0.514664	0.71004	4.73671	0.0295255	1	ENSG00000168621	GDNF	protein_coding	40	21	35	31	23	22	48	37	44
ENSG00000259429	-0.420305	3.33788	4.73593	0.0295389	1	ENSG00000259429	UBE2Q2P2	transcribed_unprocessed_pseudogene	239.28	151.38	236.05	142.78	163.72	225.85	242.42	308.53	234.87
ENSG00000228636	3.4215	-3.11902	4.73522	0.0295511	1	ENSG00000228636	LINC02663	lncRNA	0.2	3.25	0.2	0.5	0.33	0	0	0	0
ENSG00000172932	-0.328753	3.90892	4.73398	0.0295724	1	ENSG00000172932	ANKRD13D	protein_coding	287	321	312	228	321	323	375	361	365.5
ENSG00000111249	-0.352273	2.51408	4.73113	0.0296214	1	ENSG00000111249	CUX2	protein_coding	127.2	98	132.1	91.2	93	120.2	161.7	142.7	127
ENSG00000140853	-0.401683	1.81465	4.72655	0.0297004	1	ENSG00000140853	NLRC5	protein_coding	74	61	81	48.2	64	68.25	99	74.2	97
ENSG00000011478	-0.323793	4.71756	4.72618	0.0297068	1	ENSG00000011478	QPCTL	protein_coding	517.5	559.5	615	353.33	507.5	486.7	688.33	660.2	675.2
ENSG00000261839	-1.32335	-1.85439	4.72509	0.0297255	1	ENSG00000261839	havana		3	2	2	4	5	3	4	4	9
ENSG00000160963	-0.419205	2.49483	4.72152	0.0297874	1	ENSG00000160963	COL26A1	protein_coding	100.4	113.6	133.2	71.7	95.8	116.4	149.6	143.4	150.4
ENSG00000105711	-0.464154	1.0223	4.721	0.0297965	1	ENSG00000105711	SCN1B	protein_coding	37	45	44	22	33	31	60	51	54
ENSG00000112039	-0.223818	4.85213	4.71876	0.0298353	1	ENSG00000112039	FANCE	protein_coding	674.25	589	609	482	605.45	565	744	656.45	668
ENSG00000241288	-0.548844	1.10106	4.71863	0.0298376	1	ENSG00000241288	LINC02614	lncRNA	53.15	28.53	51.05	17.63	33.18	34.1	61.05	71.27	49.77
ENSG00000257523	2.93578	-2.87261	4.71808	0.029847	1	ENSG00000257523	LINC02326	lncRNA	1	0.5	4.2	0.87	1	0.7	0.4	0	0
ENSG00000228412	-0.911413	-1.11336	4.71449	0.0299094	1	ENSG00000228412	LNC-LBCS	lncRNA	4.33	8.1	7.1	7.4	6.6	3.6	12.65	8.2	14.17
ENSG00000183735	0.240106	5.14456	4.71342	0.0299281	1	ENSG00000183735	TBK1	protein_coding	1038.33	634	653	899.4	955.4	938.2	659	604.2	567.53
ENSG00000156239	0.2434	4.2703	4.70993	0.0299888	1	ENSG00000156239	N6AMT1	protein_coding	553	372	433	446	412	470	384	345.5	346
ENSG00000204257	-0.711312	0.713234	4.7091	0.0300033	1	ENSG00000204257	HLA-DMA	protein_coding	28	21	30	24	29	48	32.5	58	31
ENSG00000101265	-0.232484	3.89023	4.70717	0.030037	1	ENSG00000101265	RASSF2	protein_coding	376.4	303	276	277	287.5	294.2	372	337	346
ENSG00000080709	0.867324	-0.759313	4.70692	0.0300414	1	ENSG00000080709	KCNN2	protein_coding	20	11.6	12.2	7	8.8	15.6	10.7	7.47	4.2
ENSG00000125798	-3.37287	-3.19485	4.70421	0.0300888	1	ENSG00000125798	FOXA2	protein_coding	0	0	0	0	0	0	1	0.33	2
ENSG00000282917	2.35603	-2.79215	4.70251	0.0301186	1	ENSG00000282917	havana_tagene		2	3	2	1	0.2	1	0	0	1
ENSG00000285777	2.35602	-2.61038	4.70247	0.0301194	1	ENSG00000285777	havana		3	2	2	1	2	3	0	0	1
ENSG00000113555	2.35602	-2.32533	4.70246	0.0301194	1	ENSG00000113555	PCDH12	protein_coding	3	1	3	3	5	5	0	0	1
ENSG00000138398	0.177865	7.13706	4.70023	0.0301586	1	ENSG00000138398	PPIG	protein_coding	4231.33	2949	2873.2	3077	3101.4	3022	3029	2605.5	2674
ENSG00000184672	1.18953	-1.6805	4.69967	0.0301685	1	ENSG00000184672	RALYL	protein_coding	9.3	5.2	6.18	2.4	4.4	7.18	3.65	1.83	2.85
ENSG00000154957	-0.266901	3.64516	4.69793	0.030199	1	ENSG00000154957	ZNF18	protein_coding	296.33	232	252.25	269	229.75	252.33	339.5	268	279
ENSG00000256075	-3.37002	-3.19498	4.6976	0.0302048	1	ENSG00000256075	havana		0	0	0	0	0	0	2.33	1	0
ENSG00000105880	-0.421309	1.91059	4.6975	0.0302065	1	ENSG00000105880	DLX5	protein_coding	98	72	55	50	87	72	100	82	100
ENSG00000285851	-0.563794	0.259423	4.69586	0.0302354	1	ENSG00000285851	havana		20	17	22.5	21	27	25	28	29	26
ENSG00000288907	0.874312	-0.51062	4.6957	0.0302382	1	ENSG00000288907	havana_tagene		13	20	21	8	10	19	11	9	8
ENSG00000169246	-0.240198	5.40246	4.69445	0.0302602	1	ENSG00000169246	NPIPB3	protein_coding	933.09	769.91	832.02	829.72	933.59	1099.14	952.27	999.51	870.44
ENSG00000267281	-1.32535	-1.80243	4.69062	0.0303276	1	ENSG00000267281	ATF7-NPFF	protein_coding	4	3	0	3	5	6	4	5	8
ENSG00000100393	-0.163855	7.07842	4.6898	0.0303422	1	ENSG00000100393	EP300	protein_coding	3083	2516.2	2647.5	3061	3042	3268	3113.5	2797	2808
ENSG00000258932	-0.942549	-0.353095	4.68921	0.0303526	1	ENSG00000258932	havana		14.93	8.13	5.6	8	21.05	25.73	21.73	19.23	10.7
ENSG00000160999	-0.494234	1.85573	4.68885	0.0303589	1	ENSG00000160999	SH2B2	protein_coding	51.4	70	74.5	60	68	97	97	78	89.83
ENSG00000103121	-1.58491	-2.21714	4.68841	0.0303668	1	ENSG00000103121	CMC2	protein_coding	2	1	1	3	4	1	3	4	5
ENSG00000278344	-1.12922	-1.70276	4.68821	0.0303702	1	ENSG00000278344	havana		6	3	1	4	2	5	7	8	6
ENSG00000080007	3.69415	-2.89111	4.68754	0.0303821	1	ENSG00000080007	DDX43	protein_coding	0	0.33	4	0	1	3	0	0	0
ENSG00000288869	-0.786407	-0.947421	4.67421	0.0306188	1	ENSG00000288869	havana_tagene		9	7	8	7	8	5	14.2	11	14
ENSG00000171161	-0.271363	4.12636	4.67217	0.0306552	1	ENSG00000171161	ZNF672	protein_coding	359	340	370	358	365	356	429	430	365
ENSG00000242612	-0.387511	2.11414	4.67139	0.0306692	1	ENSG00000242612	DECR2	protein_coding	86.17	101	70.5	71	94	82	123.5	95.5	101
ENSG00000204979	3.40305	-3.17663	4.671	0.0306761	1	ENSG00000204979	MS4A13	protein_coding	0.2	1.2	2.2	0	0	0	0	0	0
ENSG00000197256	-0.230741	4.44959	4.66856	0.0307196	1	ENSG00000197256	KANK2	protein_coding	507	427	460	386	461	443.7	517	513	513
ENSG00000230310	-3.5786	-2.9663	4.66757	0.0307373	1	ENSG00000230310	havana		0	0	0	0	2	1	4	0	0
ENSG00000109929	0.252587	6.9035	4.6674	0.0307405	1	ENSG00000109929	SC5D	protein_coding	3827.23	2366	2037.1	2995.8	2906.03	3066.6	2288.9	2081.9	2017.6
ENSG00000287084	1.97854	-2.02438	4.66473	0.0307883	1	ENSG00000287084	havana_tagene		2	7	8	0	6	3	3	0	1
ENSG00000103184	1.71468	-2.22987	4.66385	0.0308041	1	ENSG00000103184	SEC14L5	protein_coding	4.33	4	3	1	4	4.33	1	1	1
ENSG00000130812	-1.24127	-1.31601	4.66091	0.0308568	1	ENSG00000130812	ANGPTL6	protein_coding	6	2	5	4	11	3.4	6	15	8
ENSG00000129946	-0.723795	-0.0794308	4.65456	0.0309712	1	ENSG00000129946	SHC2	protein_coding	11.5	21	12	13	16	23	25	26	19
ENSG00000099953	-0.494188	2.11964	4.65424	0.0309769	1	ENSG00000099953	MMP11	protein_coding	79	89	95	43	96	70	121	128	104.2
ENSG00000100575	0.207969	5.13064	4.65348	0.0309906	1	ENSG00000100575	TIMM9	protein_coding	1024	731	749.2	779.2	794	730	745	625.2	663.2
ENSG00000285898	3.39371	-3.11185	4.64899	0.0310719	1	ENSG00000285898	havana		1.6	2	0	0	0	1	0	0	0
ENSG00000258981	3.3582	-3.02516	4.64133	0.0312108	1	ENSG00000258981	COX5AP2	processed_pseudogene	1.5	0.5	1.5	1	0.5	1	0	0	0
ENSG00000186919	1.06447	-1.30618	4.63849	0.0312625	1	ENSG00000186919	ZACN	protein_coding	8	7	12	7	8	7	6	5	1
ENSG00000170458	-0.902624	-0.802183	4.63446	0.0313361	1	ENSG00000170458	CD14	protein_coding	5	4	9	14	13	17	12	9	11
ENSG00000233775	2.35537	-2.80278	4.63265	0.031369	1	ENSG00000233775	havana		3	3	1	0	0	2	0	1	0
ENSG00000127152	-0.596328	0.523224	4.63231	0.0313753	1	ENSG00000127152	BCL11B	protein_coding	26	18	40	18	19	20.2	40.5	36	44
ENSG00000234335	0.384073	2.15706	4.6274	0.0314652	1	ENSG00000234335	RPS4XP11	processed_pseudogene	129.83	83.08	107.03	105.5	108	91.42	99.67	64.17	67
ENSG00000287655	-1.1703	-1.86782	4.62685	0.0314753	1	ENSG00000287655	havana_tagene		4	3	2	2	3	2	7.5	5	7
ENSG00000221978	-0.19967	6.8934	4.62314	0.0315434	1	ENSG00000221978	CCNL2	protein_coding	2673.5	2454	2381.5	2106.33	2589	2720.5	2865	2682.33	2618
ENSG00000020181	-0.31265	3.46516	4.62307	0.0315447	1	ENSG00000020181	ADGRA2	protein_coding	249.5	227	270.28	131.33	178.92	182.75	288.25	293.4	297.3
ENSG00000230269	-2.05435	-2.70237	4.61835	0.0316316	1	ENSG00000230269	LINC02525	lncRNA	0	0	2	0	0	1	4	1	4
ENSG00000004975	-0.248786	5.91	4.61432	0.0317061	1	ENSG00000004975	DVL2	protein_coding	1207	1262	1235	1053	1366	1329	1538	1296	1366.67
ENSG00000078725	3.72186	-2.77624	4.61425	0.0317073	1	ENSG00000078725	BRINP1	protein_coding	2.5	0.2	2	0	0	5.83	0	0	0
ENSG00000178498	-0.386521	2.14669	4.61293	0.0317317	1	ENSG00000178498	DTX3	protein_coding	103	86	75	60	96	101	102	106	116
ENSG00000188747	-0.513947	1.65555	4.60974	0.0317908	1	ENSG00000188747	NOXA1	protein_coding	49	67	70	34	57	62.25	79	83	92
ENSG00000123201	-0.359254	2.69378	4.60837	0.0318162	1	ENSG00000123201	GUCY1B2	transcribed_unitary_pseudogene	152.5	139.87	114.2	85.2	121.1	136.4	183.73	172	136.33
ENSG00000139344	-0.566415	0.462688	4.60059	0.031961	1	ENSG00000139344	AMDHD1	protein_coding	25	28.73	16.8	33.5	25.2	22.8	36.9	31.4	30.4
ENSG00000254710	-3.34245	-3.13387	4.59668	0.0320339	1	ENSG00000254710	havana_tagene		0	0	0	1	0	0	1	2.25	0
ENSG00000130643	-1.75988	-2.24453	4.59616	0.0320436	1	ENSG00000130643	CALY	protein_coding	1.2	1	1	4	2	3	1	6	4
ENSG00000075426	-0.329801	2.51759	4.59607	0.0320454	1	ENSG00000075426	FOSL2	protein_coding	120	83	98	143	135	167	115	121	119
ENSG00000111788	-0.259682	5.6894	4.59434	0.0320777	1	ENSG00000111788	havana		1067.83	1053.66	1093.91	861.18	1051.21	1200.2	1250.15	1246.3	1162.55
ENSG00000120210	2.79563	-2.92099	4.59297	0.0321034	1	ENSG00000120210	INSL6	protein_coding	2.4	1.8	1	0	0.2	2	0.4	0	0
ENSG00000184307	-0.259588	3.91248	4.59124	0.0321358	1	ENSG00000184307	ZDHHC23	protein_coding	436	266	328	228	246	256	437	350	368
ENSG00000137825	-0.473383	1.41319	4.59087	0.0321426	1	ENSG00000137825	ITPKA	protein_coding	45	58	59	34	49	39.5	81	57	77
ENSG00000168679	-0.550432	0.486205	4.59009	0.0321574	1	ENSG00000168679	SLC16A4	protein_coding	37.5	24	18	16	30	21	38	38	33
ENSG00000148357	-1.0558	-1.05645	4.58796	0.0321974	1	ENSG00000148357	HMCN2	protein_coding	5.2	3	11	2.2	11	5.2	12.2	11.5	14.5
ENSG00000255967	1.36404	-2.15064	4.58702	0.0322149	1	ENSG00000255967	HADHAP2	processed_pseudogene	6.5	3	7.5	1	2	0	3.5	1.5	1
ENSG00000166862	1.61771	-2.39257	4.58641	0.0322264	1	ENSG00000166862	CACNG2	protein_coding	4.2	4	4	0	2.5	1	0	2	1.5
ENSG00000197279	0.355041	1.94381	4.5845	0.0322624	1	ENSG00000197279	ZNF165	protein_coding	111	86	74	80	99.2	86.2	74	58	67
ENSG00000242049	-1.58412	-2.36135	4.5759	0.0324247	1	ENSG00000242049	DNAJB8-AS1	lncRNA	1	2	1	0	1	3	5	5	2
ENSG00000257599	0.27742	3.6622	4.57322	0.0324755	1	ENSG00000257599	OVCH1-AS1	lncRNA	376.67	242.4	248.62	269.92	342.7	320.78	246.83	197.87	224.35
ENSG00000130707	-0.246552	5.11618	4.57141	0.0325097	1	ENSG00000130707	ASS1	protein_coding	739.33	681	755.2	625.5	697	764	851	727	873.33
ENSG00000162782	1.79865	-2.33874	4.56853	0.0325645	1	ENSG00000162782	TDRD5	protein_coding	1.6	4.4	5.2	3.2	1	2.4	1	0.4	1.4
ENSG00000259985	-0.472814	1.32162	4.56657	0.0326018	1	ENSG00000259985	havana		53	35	50	40	50	61	75	44	62
ENSG00000104872	-0.269123	5.80368	4.56495	0.0326327	1	ENSG00000104872	PIH1D1	protein_coding	1130	1162	1174	903	1249	1213.25	1353.5	1225	1400
ENSG00000225233	-1.11704	-1.16662	4.5636	0.0326584	1	ENSG00000225233	havana_tagene		7	7	2	7	8	5.2	7.73	18	7
ENSG00000258545	-0.522372	0.583103	4.56048	0.0327179	1	ENSG00000258545	RHOXF1-AS1	lncRNA	32.73	25.7	22.65	21	25	37.7	39.2	38	32.4
ENSG00000170509	1.64278	-2.35542	4.55983	0.0327304	1	ENSG00000170509	HSD17B13	protein_coding	8	2.2	4	0	2	0	2	0	2
ENSG00000229431	2.36163	-2.75162	4.55755	0.0327739	1	ENSG00000229431	MED8-AS1	lncRNA	1	3	3	0	1	2	0	0	1
ENSG00000143126	-0.259991	5.16279	4.5487	0.0329437	1	ENSG00000143126	CELSR2	protein_coding	771	755	793	533	691	736	937	858	847
ENSG00000176515	3.36778	-3.11774	4.5478	0.032961	1	ENSG00000176515	havana		0	3.5	0	0	1	0	0	0	0
ENSG00000165282	-0.254583	5.43115	4.54487	0.0330175	1	ENSG00000165282	PIGO	protein_coding	866	902	935	739	890	934	1099	988	990
ENSG00000162734	0.173967	7.07769	4.5428	0.0330575	1	ENSG00000162734	PEA15	protein_coding	3360	2666	2734	3596	3444	3331	2636	2204	2478
ENSG00000289358	2.81252	-2.76718	4.54192	0.0330745	1	ENSG00000289358	havana_tagene		2	2	2	0	0.2	4	0	0.5	0
ENSG00000288908	0.58681	0.300874	4.54179	0.0330771	1	ENSG00000288908	havana_tagene		35	23	30	19	27	34	21	15	19
ENSG00000134461	-0.250899	3.99281	4.54097	0.0330929	1	ENSG00000134461	ANKRD16	protein_coding	368.33	348	312.83	260	297.5	329.75	402.45	386.33	368.5
ENSG00000170522	-0.18281	5.91008	4.54084	0.0330954	1	ENSG00000170522	ELOVL6	protein_coding	1671.7	1182.5	1261	1008.45	1089.45	1088.75	1636.5	1401.2	1346.4
ENSG00000167550	-0.705598	-0.208773	4.54078	0.0330965	1	ENSG00000167550	RHEBL1	protein_coding	13	12	10	22	15	25	22	15	17
ENSG00000228826	-3.32139	-2.95435	4.53993	0.033113	1	ENSG00000228826	havana_tagene		0	0	0	3	0	1	1	1	1.2
ENSG00000173991	-1.1861	-1.34293	4.53952	0.0331209	1	ENSG00000173991	TCAP	protein_coding	4	4	3	3	7	14	8	9	7
ENSG00000165948	-0.24426	4.50631	4.53946	0.0331221	1	ENSG00000165948	IFI27L1	protein_coding	518.67	455.33	501	364.5	432	467	553.5	538	560.67
ENSG00000149090	0.574131	0.19401	4.53856	0.0331394	1	ENSG00000149090	PAMR1	protein_coding	28	27	24.2	23	26.4	27	20	14	16
ENSG00000186815	-0.252072	4.94585	4.53648	0.0331798	1	ENSG00000186815	TPCN1	protein_coding	688.5	674	629.58	464	613.2	640.65	806.33	721	724.2
ENSG00000121871	-0.376917	2.63992	4.53468	0.0332146	1	ENSG00000121871	SLITRK3	protein_coding	167	94	136	79	114	124	194	146	144
ENSG00000137699	2.06375	-2.43942	4.5322	0.0332629	1	ENSG00000137699	TRIM29	protein_coding	2	3	5	4	1	1	0	2	0
ENSG00000264958	-2.19503	-2.45352	4.53108	0.0332846	1	ENSG00000264958	ALOX12P1	unprocessed_pseudogene	0.33	0	1	1.33	5	3	1	3	3
ENSG00000283907	-1.00967	-1.36311	4.53022	0.0333012	1	ENSG00000283907	havana		5.93	4.53	2.3	4.53	9.2	6.93	10.8	6.2	7.53
ENSG00000187189	-0.232524	4.8759	4.52697	0.0333647	1	ENSG00000187189	TSPYL4	protein_coding	780	539	643	440	549	579	791	690	685
ENSG00000177839	3.65429	-3.07341	4.52624	0.0333789	1	ENSG00000177839	PCDHB9	protein_coding	0	0.2	4	1	0	0	0	0	0
ENSG00000165424	-0.295902	4.65732	4.52032	0.0334946	1	ENSG00000165424	ZCCHC24	protein_coding	549	570	581	299	436	432	716	610	665
ENSG00000272024	2.36032	-2.80251	4.51849	0.0335304	1	ENSG00000272024	havana		2	4	1	1	1	0	1	0	0
ENSG00000259425	-3.31777	-3.20382	4.51752	0.0335494	1	ENSG00000259425	havana		0	0	0	0	0	0	2.2	0	1
ENSG00000126603	-0.490693	1.52411	4.51721	0.0335556	1	ENSG00000126603	GLIS2	protein_coding	49	61	51	36	61	68.2	88	65	63
ENSG00000174943	-0.2564	4.5804	4.51691	0.0335615	1	ENSG00000174943	KCTD13	protein_coding	575.7	440	478.33	408.45	477	583.93	587.78	575.7	514.83
ENSG00000117411	-0.227486	6.13372	4.51235	0.033651	1	ENSG00000117411	B4GALT2	protein_coding	1546	1551	1454	1121	1454	1400	1749	1591	1722
ENSG00000251819	-1.51438	-1.5225	4.51022	0.0336929	1	ENSG00000251819	RNU6-322P	snRNA	4	0	4	4	2	14	8	6	8
ENSG00000101890	3.32051	-3.01913	4.50873	0.0337223	1	ENSG00000101890	GUCY2F	protein_coding	1.2	0	2.2	0.5	1	1.2	0	0	0
ENSG00000263105	-0.923469	-0.880063	4.50637	0.0337688	1	ENSG00000263105	havana		9	5	10	4	4	13	11	16	16
ENSG00000273338	1.33349	-1.40332	4.50598	0.0337766	1	ENSG00000273338	havana		17	7	4	3	11	4	5	3	2
ENSG00000272807	0.983558	-0.754625	4.50532	0.0337896	1	ENSG00000272807	havana		23	11	9	14	16	5	8	5	7
ENSG00000122176	1.08664	-1.60989	4.49731	0.0339483	1	ENSG00000122176	FMOD	protein_coding	7	9	7	3	6	4	5	2	3
ENSG00000278662	-0.387318	2.46863	4.49458	0.0340025	1	ENSG00000278662	GOLGA6L10	protein_coding	136.05	89.83	110.83	83.12	103.15	125.4	118.28	160.33	132.58
ENSG00000197989	-0.220535	4.82097	4.484	0.0342136	1	ENSG00000197989	SNHG12	lncRNA	748	524	532	581	550.25	591	713	663	592
ENSG00000274020	-0.268865	3.16542	4.48279	0.0342378	1	ENSG00000274020	LINC01138	lncRNA	228.43	161.02	183.78	160.02	165.68	182.03	243.03	215.58	190.78
ENSG00000230955	1.53076	-2.08674	4.48174	0.0342587	1	ENSG00000230955	havana		5	4	4	3	3	5	1	3	0
ENSG00000198039	0.276071	3.48466	4.48167	0.0342603	1	ENSG00000198039	ZNF273	protein_coding	314.5	207.5	192.2	290	322.2	307	195	169.5	186
ENSG00000188859	-0.513837	0.50266	4.47985	0.0342967	1	ENSG00000188859	FAM78B	protein_coding	27	30	26	17	26	20	34.2	41.67	36
ENSG00000006071	-0.333372	2.93055	4.47877	0.0343184	1	ENSG00000006071	ABCC8	protein_coding	164.75	146.83	182.83	102.7	138.83	134.33	195.67	211.17	183.07
ENSG00000185674	-1.03181	-1.36218	4.47181	0.0344585	1	ENSG00000185674	LYG2	protein_coding	6.4	3	3.2	7.4	7.2	6.2	12	8.2	4.4
ENSG00000071575	-0.293713	3.86011	4.46994	0.0344962	1	ENSG00000071575	TRIB2	protein_coding	337	315	332	169	260	237	389	373	381
ENSG00000221886	0.355039	2.97736	4.46849	0.0345254	1	ENSG00000221886	ZBED8	protein_coding	269	177	182	140	162	135	149	187	121
ENSG00000157379	-0.274191	3.32019	4.46795	0.0345364	1	ENSG00000157379	DHRS1	protein_coding	216	193	213	177	203	210	236	225	250
ENSG00000171659	-3.35764	-2.94736	4.46788	0.0345378	1	ENSG00000171659	GPR34	protein_coding	0	0	0	1	1	2	3.33	0	0
ENSG00000258471	-1.63545	-1.95862	4.46742	0.0345472	1	ENSG00000258471	havana		1	2.2	3	2	5	0	5	11	3
ENSG00000162836	-0.187128	5.53004	4.46425	0.0346112	1	ENSG00000162836	ACP6	protein_coding	1142	930.2	1007.5	808	915	843	1170	1062	1077
ENSG00000130751	-0.377294	3.04401	4.46042	0.034689	1	ENSG00000130751	NPAS1	protein_coding	155	199	165.5	107	139.5	168	240	203.5	202.5
ENSG00000162804	-0.392207	2.04966	4.4573	0.0347523	1	ENSG00000162804	SNED1	protein_coding	85.08	93.33	83.5	52.2	68	77.9	119.53	118.5	88.2
ENSG00000138115	-1.18347	-1.71004	4.4571	0.0347565	1	ENSG00000138115	CYP2C8	protein_coding	4.4	1	3	6	4	4.9	6	4.4	8
ENSG00000287367	-3.00143	-2.94309	4.45006	0.0349	1	ENSG00000287367	havana_tagene		0.2	0	0	1	1.2	1	2	2	0
ENSG00000255122	-1.80436	-2.69937	4.44679	0.0349669	1	ENSG00000255122	havana		0.2	0.33	2	0	0.33	0	3.7	2	3.5
ENSG00000162073	-0.289664	4.75565	4.44392	0.0350257	1	ENSG00000162073	PAQR4	protein_coding	596	627	657	303	439	373	795	700	700
ENSG00000288877	2.3655	-2.65548	4.44294	0.0350458	1	ENSG00000288877	havana_tagene		1	2	4	1	1	3	0	0	1
ENSG00000135124	-0.324202	3.21231	4.44218	0.0350614	1	ENSG00000135124	P2RX4	protein_coding	200	157	201	153	191.2	224	219	235	205
ENSG00000110427	-0.27522	3.80952	4.4391	0.0351247	1	ENSG00000110427	KIAA1549L	protein_coding	336	263.9	341.5	193.2	246.4	242.9	368.53	340.75	367.4
ENSG00000287725	1.89726	-2.13943	4.43868	0.0351334	1	ENSG00000287725	havana		3	4	7	1	2	6	0	0	3.33
ENSG00000130827	-0.331415	5.13717	4.43609	0.0351868	1	ENSG00000130827	PLXNA3	protein_coding	681	767.5	730.2	499	710	786	901	939.5	776
ENSG00000102580	0.194356	5.89567	4.43583	0.0351922	1	ENSG00000102580	DNAJC3	protein_coding	1618.13	1074.65	1088.1	1579.7	1657.03	1598.43	1121.3	979.4	984.6
ENSG00000165879	-0.348181	2.07268	4.4354	0.0352009	1	ENSG00000165879	FRAT1	protein_coding	88	81	80	74	97	82	121	90	89
ENSG00000204580	-0.286048	4.03069	4.43524	0.0352043	1	ENSG00000204580	DDR1	protein_coding	336	326	361	261	331	352	411	363	412
ENSG00000256340	-0.38538	1.34238	4.43372	0.0352355	1	ENSG00000256340	ABCC6P1	transcribed_unprocessed_pseudogene	58.5	47.67	51.5	35.5	41.23	47.5	61.7	62.17	70
ENSG00000172967	3.32645	-3.18768	4.43342	0.0352419	1	ENSG00000172967	XKR3	protein_coding	3.25	0	0.2	0	0	0	0	0	0
ENSG00000255364	3.55235	-2.96615	4.43329	0.0352444	1	ENSG00000255364	SMILR	lncRNA	1	3	0	0	3	0	0	0	0
ENSG00000188779	-0.765083	-0.553625	4.43175	0.0352762	1	ENSG00000188779	SKOR1	protein_coding	10	7	11	10	13	19	13	16	16
ENSG00000258534	2.06469	-2.23896	4.42547	0.0354063	1	ENSG00000258534	havana		9.25	3	1	3.25	4.33	0	1.2	1.2	0.2
ENSG00000054690	-0.226281	4.71612	4.42509	0.0354142	1	ENSG00000054690	PLEKHH1	protein_coding	624	563	593.33	394	452.2	474.45	703.53	659.9	609.33
ENSG00000161996	-0.423957	5.17261	4.4234	0.0354493	1	ENSG00000161996	WDR90	protein_coding	643	834	771	379	636	769.83	1031.83	967	902.5
ENSG00000183049	-0.223309	3.9922	4.42089	0.0355014	1	ENSG00000183049	CAMK1D	protein_coding	416.48	321.08	317.25	295.78	283.95	285.7	406.85	380	370.03
ENSG00000120729	3.29353	-3.00534	4.41591	0.0356052	1	ENSG00000120729	MYOT	protein_coding	1	1.33	1	1	0	2	0	0	0
ENSG00000283945	-1.58055	-1.99505	4.41565	0.0356108	1	ENSG00000283945	LINC00032	transcribed_unprocessed_pseudogene	5	0	2	0	2	2	9	9	2
ENSG00000254348	-1.70425	-2.60996	4.41539	0.0356162	1	ENSG00000254348	havana		3	0	0	0	0	1	4	3	3
ENSG00000224988	-1.70423	-2.48008	4.41527	0.0356187	1	ENSG00000224988	havana		1	1	1	2	2	0	4	3	3
ENSG00000108551	-1.70422	-2.11755	4.41523	0.0356194	1	ENSG00000108551	RASD1	protein_coding	0	1	2	5	3	6	3	4	3
ENSG00000065717	-0.450501	1.75309	4.40697	0.0357924	1	ENSG00000065717	TLE2	protein_coding	65	71.2	68	34	61.2	73	90.25	86.7	88
ENSG00000103740	-0.440226	1.25475	4.403	0.0358758	1	ENSG00000103740	ACSBG1	protein_coding	50.83	43.87	60.4	33	26.53	32	59.4	66.6	72.8
ENSG00000205336	1.90499	-2.60996	4.40019	0.0359349	1	ENSG00000205336	ADGRG1	protein_coding	3	2	4	1	1	1	1	0	1
ENSG00000287254	1.90499	-2.60981	4.40017	0.0359353	1	ENSG00000287254	havana_tagene		3	4	2	1	0	2	0	1	1
ENSG00000144834	1.90498	-2.56588	4.40014	0.035936	1	ENSG00000144834	TAGLN3	protein_coding	4	2	3	2	2	0	1	0	1
ENSG00000006611	-0.333369	3.07112	4.39891	0.0359618	1	ENSG00000006611	USH1C	protein_coding	190	149	208	129	125	159	227	232	193
ENSG00000111716	-1.60136	-2.44134	4.39506	0.0360431	1	ENSG00000111716	LDHB	protein_coding	1.2	1.4	1	0.65	1.2	1.5	3.2	2.4	5.4
ENSG00000278719	1.53164	-1.91002	4.39366	0.0360729	1	ENSG00000278719	MCM8-AS1	lncRNA	4	6	3	3	6	8	1	1	2
ENSG00000249359	2.99447	-3.07	4.39254	0.0360965	1	ENSG00000249359	havana		1.1	1.33	1.9	0.53	0	0.2	0	0.2	0
ENSG00000197841	0.342848	3.27771	4.39117	0.0361255	1	ENSG00000197841	ZNF181	protein_coding	316.83	192	154.5	250.17	240.67	252.67	181.17	159	144.5
ENSG00000162753	1.25515	-2.09147	4.38968	0.0361571	1	ENSG00000162753	SLC9C2	protein_coding	6	5.2	6.4	3	0	0.5	4	1.73	1
ENSG00000237252	3.46405	-3.02595	4.38777	0.0361977	1	ENSG00000237252	MMADHCP1	processed_pseudogene	4	0	0	0	1	1	0	0	0
ENSG00000244061	1.67343	-2.32461	4.38337	0.0362913	1	ENSG00000244061	havana		4	3	4	2	3	2	0	2	1
ENSG00000218803	1.67343	-2.52283	4.38334	0.0362918	1	ENSG00000218803	GSTM2P1	processed_pseudogene	5	3	3	0	1	1	1	0	2
ENSG00000245532	-0.314482	5.74074	4.38269	0.0363057	1	ENSG00000245532	NEAT1	lncRNA	1216	970	1191	749	966	1297	1332	1399	1234
ENSG00000166292	-0.305128	2.67598	4.38087	0.0363445	1	ENSG00000166292	TMEM100	protein_coding	158	111	152	105	104	104	187	145	159
ENSG00000186471	1.38074	-2.04913	4.3802	0.0363587	1	ENSG00000186471	AKAP14	protein_coding	4	5	6	3	2	4	3.2	0	2
ENSG00000254860	-0.414346	2.23973	4.37877	0.0363893	1	ENSG00000254860	TMEM9B-AS1	lncRNA	121	76	102	55	77	97	139	138	97
ENSG00000279311	3.46327	-3.02587	4.37561	0.0364569	1	ENSG00000279311	havana		4	0	0	1	0	1	0	0	0
ENSG00000265480	1.00044	-0.976511	4.37355	0.0365009	1	ENSG00000265480	KRT18P55	transcribed_unprocessed_pseudogene	8	11.2	10.2	9	12.2	17	3	3.7	7
ENSG00000272688	0.778124	-0.740521	4.37069	0.0365621	1	ENSG00000272688	havana		18	12	14	13	8	10	12	5	7
ENSG00000179406	-0.258362	3.80714	4.37061	0.0365639	1	ENSG00000179406	LINC00174	lncRNA	347.23	274.07	276.4	225.83	268.9	304.5	335.15	356.13	317.07
ENSG00000038945	1.4703	-2.25734	4.37038	0.0365687	1	ENSG00000038945	MSR1	protein_coding	4.93	3.25	5.53	0.33	2.2	2.2	3.73	0.25	0.45
ENSG00000168528	-0.290379	3.83495	4.36911	0.0365962	1	ENSG00000168528	SERINC2	protein_coding	290	292	299.2	226.33	312	309	371	334	320
ENSG00000084628	-0.258465	3.27062	4.36783	0.0366235	1	ENSG00000084628	NKAIN1	protein_coding	235	185.2	198.2	182.25	180.2	182.2	265	198	235
ENSG00000060140	0.519865	1.26791	4.36681	0.0366456	1	ENSG00000060140	STYK1	protein_coding	60	38	57	56	57	84	46	27	29
ENSG00000130821	-0.224996	7.22256	4.36628	0.0366569	1	ENSG00000130821	SLC6A8	protein_coding	3026.08	3103.33	3116.25	2662.42	3336.75	3410.67	3649.25	3257.83	3397.58
ENSG00000103335	-0.368526	6.04854	4.36504	0.0366836	1	ENSG00000103335	PIEZO1	protein_coding	1134.5	1548	1333	904	1358	1489	1781.2	1658	1554
ENSG00000105339	-0.337375	3.05425	4.36417	0.0367023	1	ENSG00000105339	DENND3	protein_coding	167	172	179	113	167	174	230	203	190
ENSG00000103154	-0.392648	2.2055	4.36297	0.0367283	1	ENSG00000103154	NECAB2	protein_coding	92	86	113	59	88	76	143	118	103
ENSG00000205274	1.16005	-1.49074	4.35887	0.0368168	1	ENSG00000205274	TRBV20OR9-2	TR_V_gene	6	6	12	4.5	7	6	4.5	1	4.5
ENSG00000197183	-0.285795	3.63534	4.35691	0.0368591	1	ENSG00000197183	NOL4L	protein_coding	285	245	299.4	170	204	228.9	332.4	328	297.2
ENSG00000272822	-0.256485	4.72058	4.35644	0.0368693	1	ENSG00000272822	havana		581.1	489.4	583.57	463.5	548.7	565.9	640.75	672.27	555.73
ENSG00000167615	-0.355341	6.56822	4.35589	0.0368812	1	ENSG00000167615	LENG8	protein_coding	1775	2088	2178	1118	1749	1939	2526	2492	2396
ENSG00000183971	-0.625465	0.510346	4.3521	0.0369632	1	ENSG00000183971	NPW	protein_coding	27	14	28.83	24	27	38	26.5	41.5	33
ENSG00000263327	-0.408864	1.83048	4.34992	0.0370106	1	ENSG00000263327	TAPT1-AS1	lncRNA	87.2	64.5	67.4	41.2	64.7	77.2	81	94.5	97
ENSG00000136237	-0.258278	3.67995	4.34981	0.0370131	1	ENSG00000136237	RAPGEF5	protein_coding	345.53	208.7	249.2	260.2	266.2	256.2	333	283.87	282
ENSG00000287376	3.59194	-2.96583	4.34891	0.0370327	1	ENSG00000287376	havana_tagene		0	4	0	0	1	2	0	0	0
ENSG00000257267	0.173592	6.87571	4.34798	0.0370529	1	ENSG00000257267	ZNF271P	transcribed_unitary_pseudogene	3370	2301.5	2306	2782.5	2819.5	2847	2443.5	2078.5	2091
ENSG00000285539	3.58823	-2.96586	4.34691	0.0370762	1	ENSG00000285539	havana		0	0	4	0	1	2	0	0	0
ENSG00000273802	-3.23758	-3.02477	4.34476	0.0371231	1	ENSG00000273802	H2BC8	protein_coding	0	0	0	2	1	0	1	1	1
ENSG00000271555	-3.23758	-2.85498	4.34476	0.0371231	1	ENSG00000271555	havana		0	0	0	3	2	1	1	1	1
ENSG00000267325	-3.23758	-3.02477	4.34476	0.0371231	1	ENSG00000267325	LINC01415	lncRNA	0	0	0	2	1	0	1	1	1
ENSG00000223356	-0.669531	-0.134035	4.34193	0.0371847	1	ENSG00000223356	havana		17	8	15	20	25	15	23	20	17
ENSG00000178695	-0.180015	7.96503	4.34184	0.0371868	1	ENSG00000178695	KCTD12	protein_coding	7142	5106	5042	3726	4470	4798	6533	6056	5732
ENSG00000250603	-3.6438	-2.85489	4.34051	0.0372157	1	ENSG00000250603	havana		0	0	0	0	0	5	0	3	1
ENSG00000285292	-0.800477	-0.391323	4.33813	0.0372677	1	ENSG00000285292	ABCF2-H2BE1	protein_coding	15	9	7	20	11	18	24	10	17
ENSG00000165863	-0.507457	0.487371	4.33589	0.037317	1	ENSG00000165863	C10orf82	protein_coding	22	27	29	24	24	24	36	32	37
ENSG00000233153	2.37315	-2.80212	4.33547	0.0373261	1	ENSG00000233153	UBE2E2-AS1	lncRNA	1	3	3	2	0	0	1	0	0
ENSG00000245205	0.192073	6.29205	4.33444	0.0373487	1	ENSG00000245205	EEF1A1P4	processed_pseudogene	2179	1510.58	1759.41	1803.43	1829.7	1764.96	1558	1333.93	1583.18
ENSG00000114270	-0.449369	2.18542	4.33137	0.0374161	1	ENSG00000114270	COL7A1	protein_coding	71	96	84	68	103	117	104	114	109
ENSG00000224725	0.4538	1.14885	4.33117	0.0374205	1	ENSG00000224725	CEP57L1P1	processed_pseudogene	72	59	39	37.5	44.5	47.5	48.5	34.5	33.5
ENSG00000224478	3.30268	-3.19472	4.33116	0.0374207	1	ENSG00000224478	havana		0	3.33	0	0	0	0	0	0	0
ENSG00000132635	-0.286009	5.26469	4.32622	0.0375294	1	ENSG00000132635	PCED1A	protein_coding	792	878	890	501	651	702	1069	982	935
ENSG00000189227	-0.272821	2.91018	4.32586	0.0375375	1	ENSG00000189227	C15orf61	protein_coding	183	151	129	136	164	159	190	172	164
ENSG00000125434	-0.296485	2.83372	4.3242	0.0375741	1	ENSG00000125434	SLC25A35	protein_coding	179	155	148	82	121	124	201	186	171.33
ENSG00000132005	-0.365773	3.08155	4.32395	0.0375796	1	ENSG00000132005	RFX1	protein_coding	161	170	167	124.5	176	219	208.67	207	194.2
ENSG00000100764	0.171037	7.53672	4.31958	0.0376762	1	ENSG00000100764	PSMC1	protein_coding	4990.41	3681.55	3784.6	4785.88	4345.2	4389.26	3734.96	3206.93	3443.95
ENSG00000184647	-2.48818	-2.85462	4.31898	0.0376895	1	ENSG00000184647	PRSS55	protein_coding	0	0	1	0	1	0	4	3	0
ENSG00000262580	-0.452733	2.67559	4.31865	0.0376968	1	ENSG00000262580	havana		135	144	142	46	95	108	204	194	151.33
ENSG00000135314	3.03261	-3.01422	4.31444	0.0377902	1	ENSG00000135314	KHDC1	protein_coding	1.45	0	3	0.33	1	0.2	0	0.2	0
ENSG00000288059	-3.23684	-3.08629	4.31303	0.0378216	1	ENSG00000288059	havana_tagene		0	0	0	1	0	1	2	1	0
ENSG00000172995	-3.23684	-3.08629	4.31295	0.0378234	1	ENSG00000172995	ARPP21	protein_coding	0	0	0	1	1	0	2	1	0
ENSG00000213722	-0.340213	2.85287	4.31207	0.0378429	1	ENSG00000213722	DDAH2	protein_coding	141	139	160	107	153	156	191	158	181
ENSG00000243679	-0.566253	0.737129	4.31118	0.0378627	1	ENSG00000243679	havana		27.1	35.9	29.65	15.2	33.4	34.95	40.7	43.35	46.25
ENSG00000163516	-0.256221	5.00962	4.3109	0.037869	1	ENSG00000163516	ANKZF1	protein_coding	691	643	727	512	607.33	707	826	753	761
ENSG00000228221	-2.0325	-2.47999	4.30696	0.0379567	1	ENSG00000228221	LINC00578	lncRNA	1	0.9	0.2	2.4	2.4	1	0.5	2.7	5.9
ENSG00000187848	-0.811562	-0.630168	4.30452	0.0380112	1	ENSG00000187848	P2RX2	protein_coding	9	10	11	7	10	11	14	11	25
ENSG00000183426	-0.328422	4.04012	4.30405	0.0380217	1	ENSG00000183426	NPIPA1	protein_coding	347.35	240.66	336.31	383.15	369.01	420.95	302.53	404.46	379.91
ENSG00000224658	-3.00385	-3.10818	4.30265	0.0380531	1	ENSG00000224658	havana		0.2	0	0	0	0.25	0.2	1	2	1
ENSG00000235609	1.36033	-1.74171	4.30177	0.0380728	1	ENSG00000235609	havana		9.7	7.3	1.4	4.2	4.2	7.2	2.4	2.87	1.2
ENSG00000285825	0.386737	1.82798	4.30138	0.0380814	1	ENSG00000285825	CCDC15-DT	lncRNA	109	64	78	83	74	90	74	48	58
ENSG00000233304	3.28875	-3.12935	4.30074	0.0380957	1	ENSG00000233304	LINC01346	lncRNA	2	1	0.33	0	1	0	0	0	0
ENSG00000183864	-0.199444	5.67102	4.2979	0.0381595	1	ENSG00000183864	TOB2	protein_coding	1108.5	965	977	1081.5	1182.2	1288.5	1132	1144.5	1030
ENSG00000196689	-0.254008	3.38292	4.29685	0.0381831	1	ENSG00000196689	TRPV1	protein_coding	248.67	206	200.33	182.32	212.12	228.67	256.32	253.33	225.58
ENSG00000185019	-0.270272	3.21412	4.29613	0.0381992	1	ENSG00000185019	UBOX5	protein_coding	198.25	183.5	161	186.2	210.5	234.25	217	207.53	193
ENSG00000225180	-0.682777	-0.589058	4.29518	0.0382205	1	ENSG00000225180	PVALEF	protein_coding	11	12	11.2	7.5	9	9	23	13	16
ENSG00000117791	-0.200983	4.89175	4.2943	0.0382403	1	ENSG00000117791	MTARC2	protein_coding	769.45	549	609.8	535	603	619	716	684	679
ENSG00000182472	-0.81454	-0.865149	4.29388	0.0382499	1	ENSG00000182472	CAPN12	protein_coding	7.53	14	4.5	7	5.5	7	15	12.2	16.33
ENSG00000231918	1.18796	-1.55982	4.29344	0.0382597	1	ENSG00000231918	havana		6.73	8.12	8.85	0.4	7.68	6.83	3.2	3.65	2.8
ENSG00000168040	-0.201005	5.13823	4.29312	0.0382668	1	ENSG00000168040	FADD	protein_coding	892	716	638	679	754	742	802	814	804
ENSG00000160190	-0.292677	2.81051	4.28896	0.0383607	1	ENSG00000160190	SLC37A1	protein_coding	153	148	146	108	131	141	195	155	169
ENSG00000267388	-2.09824	-2.48043	4.2876	0.0383912	1	ENSG00000267388	havana		2	0	0	1	2	3	1	6	2
ENSG00000243302	-0.369651	2.76375	4.28738	0.0383962	1	ENSG00000243302	havana		131.27	147.65	133.53	99.23	123.78	158.85	160.13	180.32	165.2
ENSG00000229178	2.37715	-2.62504	4.28706	0.0384036	1	ENSG00000229178	havana		1.83	2.17	2.17	1.67	1.83	3.17	0	0.5	0.33
ENSG00000288761	-1.13349	-1.93637	4.28641	0.0384181	1	ENSG00000288761	havana_tagene		3	3	3	2	2	1	7	6	6
ENSG00000260192	0.829524	-0.805811	4.28573	0.0384335	1	ENSG00000260192	LINC02240	lncRNA	13.55	18.5	11.1	12.75	8.5	6.5	6.67	7.6	8.5
ENSG00000134193	-1.58833	-2.36191	4.28533	0.0384427	1	ENSG00000134193	REG4	protein_coding	3	1	0	3	0	1	6	3	3
ENSG00000165588	-0.514089	0.764542	4.28514	0.038447	1	ENSG00000165588	OTX2	protein_coding	44	27	19	29	32	43	40	42	38
ENSG00000203724	0.489674	0.881656	4.28294	0.0384968	1	ENSG00000203724	C1orf53	protein_coding	50	48	39	39	45	29	35	23	34
ENSG00000277895	2.3696	-2.70267	4.28283	0.0384992	1	ENSG00000277895	havana		1	3	3	1	0	3	0	1	0
ENSG00000109927	-0.366531	1.57013	4.2792	0.0385814	1	ENSG00000109927	TECTA	protein_coding	60.45	53.2	45	71	69	70.4	72.2	60.5	60
ENSG00000288833	0.731012	-0.41904	4.2781	0.0386065	1	ENSG00000288833	havana_tagene		19	22	19	7	10	17	10	15	9
ENSG00000258982	1.1374	-0.673027	4.27658	0.038641	1	ENSG00000258982	havana		5	10	17.5	17	16	25	3	8	3
ENSG00000083896	0.160539	7.25561	4.27658	0.0386411	1	ENSG00000083896	YTHDC1	protein_coding	3944	2805	2932	4106	4075	4024	2965	2503	2654.5
ENSG00000100170	-2.29342	-2.60987	4.27395	0.0387009	1	ENSG00000100170	SLC5A1	protein_coding	1	0	0	2	3	2	1	3	2
ENSG00000250516	-2.29342	-2.80245	4.27393	0.0387013	1	ENSG00000250516	havana		1	0	0	1	1	1	2	2	2
ENSG00000269220	-2.29342	-2.85492	4.27393	0.0387013	1	ENSG00000269220	LINC00528	lncRNA	1	0	0	0	2	0	2	2	2
ENSG00000173114	-2.29341	-2.85452	4.27389	0.0387023	1	ENSG00000173114	LRRN3	protein_coding	0	0	1	1	1	0	2	2	2
ENSG00000285782	-3.23595	-3.08625	4.2738	0.0387042	1	ENSG00000285782	havana_tagene		0	0	0	1.5	0.5	0	2	1	0
ENSG00000125851	-0.964784	-0.712215	4.2719	0.0387476	1	ENSG00000125851	PCSK2	protein_coding	13	6.2	6	3	8	18.87	19	14.2	13
ENSG00000231131	1.36658	-2.1691	4.2709	0.0387704	1	ENSG00000231131	LNCAROD	lncRNA	4.6	3.8	6.45	1.38	0.8	3.2	1.8	1.8	1.6
ENSG00000173153	-0.298778	4.61816	4.26902	0.0388134	1	ENSG00000173153	ESRRA	protein_coding	512.67	552.7	565.33	311.67	409.83	457.87	701.7	636.7	578.53
ENSG00000072858	-0.501716	0.451532	4.2678	0.0388412	1	ENSG00000072858	SIDT1	protein_coding	30	26	23.53	18	22	23	31	32	43
ENSG00000173821	-0.214983	5.99925	4.26678	0.0388645	1	ENSG00000173821	RNF213	protein_coding	1543.5	1275.33	1468.75	960	1133	1296	1674.25	1540.5	1493.83
ENSG00000236438	-0.321463	3.69007	4.2655	0.0388939	1	ENSG00000236438	FAM157A	transcribed_unprocessed_pseudogene	246.83	258.08	278.61	198.46	271.68	300	335.51	307.16	291.03
ENSG00000143499	-0.173401	5.62331	4.26394	0.0389294	1	ENSG00000143499	SMYD2	protein_coding	1288	1002	964	930	978.2	969	1209	1136.4	1100
ENSG00000224655	1.29504	-1.56181	4.2634	0.0389418	1	ENSG00000224655	LINC01823	lncRNA	5.2	6	5	8	8	10	2	4	0
ENSG00000232864	0.405059	1.3638	4.26169	0.0389812	1	ENSG00000232864	NUCKS1P1	processed_pseudogene	69	59	75	48	46	42	56	40	49
ENSG00000189410	-0.284583	3.9349	4.25936	0.0390345	1	ENSG00000189410	SH2D5	protein_coding	353	329	366	176	259	246	422	379	411
ENSG00000226169	-3.23716	-3.02488	4.2586	0.0390522	1	ENSG00000226169	havana		0	0	0	1	2	0	1	0	2
ENSG00000005175	0.229799	6.77524	4.25795	0.039067	1	ENSG00000005175	RPAP3	protein_coding	3404.23	2187	1877	2751.7	2734.4	2700.28	2171.4	1883.9	1852.4
ENSG00000271931	-3.24164	-3.15015	4.25686	0.0390921	1	ENSG00000271931	PNRC1-DT	lncRNA	0	0	0	0	1	0	0	3	0
ENSG00000255241	-3.24164	-3.21719	4.25686	0.0390921	1	ENSG00000255241	havana		0	0	0	0	0	0	0	3	0
ENSG00000175538	-3.24164	-3.21719	4.25686	0.0390921	1	ENSG00000175538	KCNE3	protein_coding	0	0	0	0	0	0	0	3	0
ENSG00000288610	-3.24164	-3.21719	4.25686	0.0390921	1	ENSG00000288610	havana		0	0	0	0	0	0	0	3	0
ENSG00000267078	-3.24164	-3.21719	4.25686	0.0390921	1	ENSG00000267078	havana		0	0	0	0	0	0	0	3	0
ENSG00000276707	-3.24164	-3.21719	4.25686	0.0390921	1	ENSG00000276707	havana		0	0	0	0	0	0	0	3	0
ENSG00000184933	1.9076	-2.70243	4.25674	0.0390948	1	ENSG00000184933	OR6A2	protein_coding	2	3	4	1	0	0	0	2	0
ENSG00000268307	-3.23841	-3.02482	4.25564	0.0391202	1	ENSG00000268307	LINC02560	lncRNA	0	0	0	1	0	2	1	2	0
ENSG00000223631	-3.24097	-3.15009	4.25544	0.0391247	1	ENSG00000223631	LINC01120	lncRNA	0	0	0	1	0	0	0	2	1
ENSG00000181577	-3.24097	-3.21722	4.25544	0.0391247	1	ENSG00000181577	C6orf223	lncRNA	0	0	0	0	0	0	0	2	1
ENSG00000287175	-3.24097	-3.21722	4.25544	0.0391247	1	ENSG00000287175	havana_tagene		0	0	0	0	0	0	0	2	1
ENSG00000226250	-3.24097	-3.21722	4.25544	0.0391247	1	ENSG00000226250	LINC00408	lncRNA	0	0	0	0	0	0	0	2	1
ENSG00000275929	-3.24097	-3.21722	4.25544	0.0391247	1	ENSG00000275929	havana		0	0	0	0	0	0	0	2	1
ENSG00000266489	-3.24097	-3.21722	4.25544	0.0391247	1	ENSG00000266489	havana		0	0	0	0	0	0	0	2	1
ENSG00000167046	-3.24097	-3.21722	4.25544	0.0391247	1	ENSG00000167046	havana		0	0	0	0	0	0	0	2	1
ENSG00000070193	-3.24029	-3.21725	4.25403	0.0391574	1	ENSG00000070193	FGF10	protein_coding	0	0	0	0	0	0	0	1	2
ENSG00000153347	-3.24029	-3.21725	4.25403	0.0391574	1	ENSG00000153347	FAM81B	protein_coding	0	0	0	0	0	0	0	1	2
ENSG00000186340	-3.24029	-3.15012	4.25403	0.0391574	1	ENSG00000186340	THBS2	protein_coding	0	0	0	1	0	0	0	1	2
ENSG00000228072	-3.24029	-3.21725	4.25403	0.0391574	1	ENSG00000228072	havana		0	0	0	0	0	0	0	1	2
ENSG00000171695	-3.24029	-3.21725	4.25403	0.0391574	1	ENSG00000171695	LKAAEAR1	protein_coding	0	0	0	0	0	0	0	1	2
ENSG00000238279	-3.23961	-3.21728	4.25261	0.03919	1	ENSG00000238279	havana		0	0	0	0	0	0	0	0	3
ENSG00000232377	-3.23961	-3.21728	4.25261	0.03919	1	ENSG00000232377	havana		0	0	0	0	0	0	0	0	3
ENSG00000162951	-3.23961	-3.21728	4.25261	0.03919	1	ENSG00000162951	LRRTM1	protein_coding	0	0	0	0	0	0	0	0	3
ENSG00000248599	-3.23961	-3.21728	4.25261	0.03919	1	ENSG00000248599	FLJ42969	lncRNA	0	0	0	0	0	0	0	0	3
ENSG00000256751	-3.23961	-3.21728	4.25261	0.03919	1	ENSG00000256751	PLBD1-AS1	lncRNA	0	0	0	0	0	0	0	0	3
ENSG00000289583	-3.23961	-3.21728	4.25261	0.03919	1	ENSG00000289583	havana_tagene		0	0	0	0	0	0	0	0	3
ENSG00000274215	-3.23961	-3.15023	4.25261	0.03919	1	ENSG00000274215	havana		0	0	0	0	1	0	0	0	3
ENSG00000178734	-3.23961	-3.15024	4.25261	0.03919	1	ENSG00000178734	LMO7DN	lncRNA	0	0	0	0	0	1	0	0	3
ENSG00000100739	-3.23961	-3.15024	4.25261	0.03919	1	ENSG00000100739	BDKRB1	protein_coding	0	0	0	0	0	1	0	0	3
ENSG00000217950	-0.388224	1.95548	4.25246	0.0391936	1	ENSG00000217950	NOC2LP2	processed_pseudogene	65.5	75.67	79.33	65	90.33	86.33	92.33	86	96
ENSG00000238109	-3.23712	-3.0248	4.25126	0.0392211	1	ENSG00000238109	RNF14P3	processed_pseudogene	0	0	0	2	0	1	1	0	2
ENSG00000134748	0.155761	7.21299	4.25038	0.0392416	1	ENSG00000134748	PRPF38A	protein_coding	3998.33	2964.58	3089	3503.03	3446.5	3560.4	3091.53	2575.5	2813
ENSG00000261121	-3.23846	-3.21733	4.25019	0.039246	1	ENSG00000261121	LINC02473	lncRNA	0	0	0	0	0	0	1	2	0
ENSG00000286671	-3.23846	-3.21733	4.25019	0.039246	1	ENSG00000286671	havana_tagene		0	0	0	0	0	0	1	2	0
ENSG00000271742	-3.23778	-3.21736	4.24878	0.0392787	1	ENSG00000271742	havana		0	0	0	0	0	0	1	1	1
ENSG00000164509	-3.23778	-3.21736	4.24878	0.0392787	1	ENSG00000164509	IL31RA	protein_coding	0	0	0	0	0	0	1	1	1
ENSG00000235669	-3.23778	-3.15032	4.24878	0.0392787	1	ENSG00000235669	CHN2-AS1	lncRNA	0	0	0	0	0	1	1	1	1
ENSG00000249406	-3.23778	-3.21736	4.24878	0.0392787	1	ENSG00000249406	havana		0	0	0	0	0	0	1	1	1
ENSG00000267688	-3.23778	-3.21736	4.24878	0.0392787	1	ENSG00000267688	havana		0	0	0	0	0	0	1	1	1
ENSG00000287287	-3.23778	-3.15023	4.24878	0.0392787	1	ENSG00000287287	havana_tagene		0	0	0	1	0	0	1	1	1
ENSG00000262302	-3.23778	-3.15023	4.24878	0.0392787	1	ENSG00000262302	havana		0	0	0	1	0	0	1	1	1
ENSG00000187553	-3.23711	-3.21739	4.24736	0.0393113	1	ENSG00000187553	CYP26C1	protein_coding	0	0	0	0	0	0	1	0	2
ENSG00000234438	-3.23711	-3.21739	4.24736	0.0393113	1	ENSG00000234438	KBTBD13	protein_coding	0	0	0	0	0	0	1	0	2
ENSG00000278346	-3.23711	-3.21739	4.24736	0.0393113	1	ENSG00000278346	havana		0	0	0	0	0	0	1	0	2
ENSG00000019102	-3.23711	-3.15026	4.24736	0.0393113	1	ENSG00000019102	VSIG2	protein_coding	0	0	0	1	0	0	1	0	2
ENSG00000170373	-3.23711	-3.15035	4.24736	0.0393113	1	ENSG00000170373	CST1	protein_coding	0	0	0	0	1	0	1	0	2
ENSG00000136002	-0.311363	4.34148	4.24726	0.0393137	1	ENSG00000136002	ARHGEF4	protein_coding	427.65	438.6	451.73	252	407.43	370.5	547.2	518.77	491.58
ENSG00000214357	-0.278319	2.75374	4.24597	0.0393435	1	ENSG00000214357	NEURL1B	protein_coding	183	159.17	142.5	90.7	79.5	81.5	195.92	191.67	166
ENSG00000289037	0.721717	-0.714435	4.24558	0.0393526	1	ENSG00000289037	LINC01530	lncRNA	18	18	15	7	3	11	11	10	8
ENSG00000223973	0.47691	0.904716	4.24504	0.0393651	1	ENSG00000223973	PAFAH1B1P2	transcribed_processed_pseudogene	39	43	44	48	43	45	28	27.5	30
ENSG00000188655	-3.24055	-3.02466	4.24477	0.0393713	1	ENSG00000188655	RNASE9	protein_coding	0	0	0	2	1	0	0	1	2
ENSG00000143498	0.260479	4.24667	4.24466	0.039374	1	ENSG00000143498	TAF1A	protein_coding	563	342	383.2	480	467.5	474	360	352	290
ENSG00000278480	-3.23528	-3.21747	4.24354	0.0394	1	ENSG00000278480	ZBTB2P1	processed_pseudogene	0	0	0	0	0	0	2	1	0
ENSG00000264701	-3.23528	-3.15034	4.24354	0.0394	1	ENSG00000264701	havana		0	0	0	1	0	0	2	1	0
ENSG00000223838	3.24203	-2.86643	4.2435	0.039401	1	ENSG00000223838	havana		2.2	1	0	1	2.2	2.4	0	0	0
ENSG00000241765	-3.2346	-3.15046	4.24213	0.0394327	1	ENSG00000241765	RPS26P45	processed_pseudogene	0	0	0	0	1	0	2	0	1
ENSG00000235079	-3.2346	-3.15046	4.24213	0.0394327	1	ENSG00000235079	ZRANB2-AS1	lncRNA	0	0	0	0	0	1	2	0	1
ENSG00000234790	-3.2346	-3.2175	4.24213	0.0394327	1	ENSG00000234790	NUTF2P4	processed_pseudogene	0	0	0	0	0	0	2	0	1
ENSG00000279658	-3.2346	-3.129	4.24213	0.0394327	1	ENSG00000279658	havana		0	0	0	0	0	1.33	2	0	1
ENSG00000233941	-3.2346	-3.2175	4.24213	0.0394327	1	ENSG00000233941	havana		0	0	0	0	0	0	2	0	1
ENSG00000235029	-3.2346	-3.2175	4.24213	0.0394327	1	ENSG00000235029	MNX1-AS2	lncRNA	0	0	0	0	0	0	2	0	1
ENSG00000286018	-3.2346	-3.2175	4.24213	0.0394327	1	ENSG00000286018	havana		0	0	0	0	0	0	2	0	1
ENSG00000236796	-0.450415	1.14422	4.24076	0.0394645	1	ENSG00000236796	havana		48	41	44	43	27	38	50	64	57
ENSG00000188175	2.34809	-2.11931	4.23813	0.0395256	1	ENSG00000188175	HEPACAM2	protein_coding	4	3	0	8	3	8	1	0	0
ENSG00000230140	-3.23211	-3.21761	4.2369	0.0395542	1	ENSG00000230140	NPAS2-AS1	lncRNA	0	0	0	0	0	0	3	0	0
ENSG00000243244	-3.23211	-3.21761	4.2369	0.0395542	1	ENSG00000243244	STON1	protein_coding	0	0	0	0	0	0	3	0	0
ENSG00000149968	-3.23211	-3.21761	4.2369	0.0395542	1	ENSG00000149968	MMP3	protein_coding	0	0	0	0	0	0	3	0	0
ENSG00000225882	-0.533789	1.1093	4.23328	0.0396387	1	ENSG00000225882	LINC01456	lncRNA	39.5	41	45	26.2	36	42	48.5	76.2	47
ENSG00000133142	0.187667	6.57105	4.23141	0.0396826	1	ENSG00000133142	TCEAL4	protein_coding	2686	2005	2270	2040	1983.5	1792	2106	1746	1907
ENSG00000273523	-1.90103	-2.65532	4.23004	0.0397145	1	ENSG00000273523	havana		1	1	0	2	0	1	3	2	3
ENSG00000255526	-1.90103	-2.48045	4.23004	0.0397145	1	ENSG00000255526	NEDD8-MDP1	protein_coding	1	1	0	3	1	3	3	2	3
ENSG00000259678	-1.90102	-2.4801	4.23001	0.0397153	1	ENSG00000259678	havana		0	2	0	2	3	2	2	2	4
ENSG00000275183	-0.561869	1.2681	4.22712	0.0397829	1	ENSG00000275183	LENG9	protein_coding	29	58	55	31	32	41	74	65	64
ENSG00000161551	0.406491	2.24322	4.22699	0.0397859	1	ENSG00000161551	ZNF577	protein_coding	136	79.2	105.2	124.25	104	136	62.2	89.7	73
ENSG00000222031	3.24112	-3.04357	4.22478	0.0398378	1	ENSG00000222031	havana		2	1.2	0	0	1.5	1	0	0	0
ENSG00000117266	-0.328593	4.29237	4.22473	0.039839	1	ENSG00000117266	CDK18	protein_coding	393	445	444	236	367	343	518	529	490
ENSG00000204859	-0.294827	4.74801	4.22076	0.0399322	1	ENSG00000204859	ZBTB48	protein_coding	552.5	531.33	584.5	394	582	604.33	692	653	602.25
ENSG00000090238	-0.507882	1.29245	4.21876	0.0399793	1	ENSG00000090238	YPEL3	protein_coding	40	44	50	40	41	62	79.2	58	45
ENSG00000282836	3.59277	-3.086	4.21848	0.039986	1	ENSG00000282836	havana		0	0	4	0	0	1	0	0	0
ENSG00000233570	3.59277	-3.086	4.21848	0.039986	1	ENSG00000233570	LINC00690	lncRNA	0	0	4	0	0	1	0	0	0
ENSG00000178732	3.59277	-3.086	4.21848	0.039986	1	ENSG00000178732	GP5	protein_coding	0	0	4	0	0	1	0	0	0
ENSG00000255559	-1.00408	-1.6541	4.21843	0.0399872	1	ENSG00000255559	ZNF252P-AS1	lncRNA	3	5	4	2	4	3	7	9	7
ENSG00000100626	-0.305254	3.92812	4.21777	0.0400027	1	ENSG00000100626	GALNT16	protein_coding	323	294.2	360	223.2	257	327	384.5	375	387
ENSG00000203930	-0.229182	4.02844	4.21757	0.0400075	1	ENSG00000203930	LINC00632	lncRNA	427.28	330.58	329.58	259	302.6	309.4	400.75	419.33	376
ENSG00000280987	-0.522089	0.634121	4.21708	0.0400189	1	ENSG00000280987	MATR3	protein_coding	38.2	20	23	23	39	33	33	39	37
ENSG00000234965	-0.550324	1.03226	4.21547	0.0400569	1	ENSG00000234965	SHISA8	protein_coding	27	47	35	28	41	49	54	45	54
ENSG00000265296	-3.19836	-3.06636	4.21441	0.0400819	1	ENSG00000265296	FEM1AP2	processed_pseudogene	0	0	0	0.5	0.83	1.08	1.08	0	1.83
ENSG00000236212	0.482775	0.698248	4.21386	0.0400951	1	ENSG00000236212	havana		44	33	42	27	37	36	23	27	30
ENSG00000159618	3.29637	-2.97269	4.21376	0.0400974	1	ENSG00000159618	ADGRG5	protein_coding	3	0.2	0.2	0	2	1.5	0	0	0
ENSG00000138075	-1.13287	-1.85366	4.21088	0.0401656	1	ENSG00000138075	ABCG5	protein_coding	2	5	2	3	3	2	7	8	4
ENSG00000275342	-0.434531	1.6478	4.21054	0.0401736	1	ENSG00000275342	PRAG1	protein_coding	56	58.5	73	47	67	48	99	71	72
ENSG00000152082	-0.374537	4.91849	4.20986	0.0401896	1	ENSG00000152082	MZT2B	protein_coding	541.5	737.5	557.5	403	665	640	790	747.5	746.5
ENSG00000129103	-0.167053	6.94756	4.20698	0.040258	1	ENSG00000129103	SUMF2	protein_coding	2868.33	2498.5	2587	2296.5	2607.03	2667	2917.53	2730	2796
ENSG00000100344	-0.190078	5.22217	4.20528	0.0402984	1	ENSG00000100344	PNPLA3	protein_coding	939.25	742.43	775	635.83	746.23	765.7	941.85	869.03	828.37
ENSG00000109738	-0.328642	2.32298	4.20471	0.0403119	1	ENSG00000109738	GLRB	protein_coding	125	74.2	83	104	110	133	117	111.2	103.2
ENSG00000144893	-0.242287	4.19549	4.20281	0.0403572	1	ENSG00000144893	MED12L	protein_coding	436.6	325.73	365.53	359	399.7	411.7	471.5	434.2	350.6
ENSG00000286427	2.57896	-2.40005	4.20218	0.040372	1	ENSG00000286427	havana_tagene		1	5	2	6	0	4	0	0	1
ENSG00000136159	0.227793	5.74153	4.20049	0.0404123	1	ENSG00000136159	NUDT15	protein_coding	1671	1080	955	1250	1341	1274	1090	907	945
ENSG00000125355	-0.245644	3.48308	4.19672	0.0405022	1	ENSG00000125355	TMEM255A	protein_coding	312	224	225	171	186	194	305	292	249
ENSG00000092758	-0.741208	0.588783	4.19558	0.0405295	1	ENSG00000092758	COL9A3	protein_coding	23	36	21	12	31	23	56	23	50
ENSG00000197213	1.18442	-1.78528	4.19479	0.0405483	1	ENSG00000197213	ZSCAN5B	protein_coding	6.65	7.95	4	3	3.75	5.83	1.25	2	4.25
ENSG00000154269	-0.643582	0.0642131	4.19374	0.0405735	1	ENSG00000154269	ENPP3	protein_coding	22	15	21.4	16.2	13	12.2	29.75	38.2	18
ENSG00000241852	-0.411128	1.81989	4.19368	0.040575	1	ENSG00000241852	C8orf58	protein_coding	62	75	56	85	78	70	75	75	93
ENSG00000105677	-0.172306	6.21858	4.19126	0.040633	1	ENSG00000105677	TMEM147	protein_coding	1713	1486	1469	1563	1658	1618	1688	1559	1718
ENSG00000236305	-0.589339	0.10529	4.18739	0.0407257	1	ENSG00000236305	SLC12A9-AS1	lncRNA	18.58	24	19	12.2	20	10	25.67	31	31
ENSG00000256312	-1.23657	-1.90856	4.18719	0.0407305	1	ENSG00000256312	havana		2	4	1	4	4	3	5	7	4
ENSG00000267127	-1.40037	-1.93667	4.18706	0.0407338	1	ENSG00000267127	havana		0	3	2	5	6	4	4	3	6
ENSG00000286650	0.899643	-0.402558	4.1831	0.0408289	1	ENSG00000286650	havana_tagene		27	17	18	7	6	24	14	10	7
ENSG00000272791	-0.655709	-0.390105	4.17963	0.0409125	1	ENSG00000272791	havana		22	10	10	6	9	12	20	23	19
ENSG00000220937	0.24179	3.91057	4.17924	0.0409222	1	ENSG00000220937	HNRNPA1P41	processed_pseudogene	404.26	299.53	352.51	352.63	349.76	321.95	300.61	252.76	288.01
ENSG00000288949	-1.70654	-2.32442	4.17308	0.041071	1	ENSG00000288949	havana_tagene		2	0	1	4	0	4	4	3	3
ENSG00000213880	-3.21291	-3.19029	4.17288	0.0410759	1	ENSG00000213880	RPL7AP7	processed_pseudogene	0	0	0	0.25	0	0.2	2	0	0.95
ENSG00000273073	-1.17333	-1.90683	4.17287	0.0410762	1	ENSG00000273073	havana		4.5	1.5	2	3.5	3.17	2	7.92	6.17	3.33
ENSG00000285703	-1.34818	-2.073	4.17239	0.0410879	1	ENSG00000285703	havana		1.2	3	2.2	3	1	2	9	4	3
ENSG00000148634	0.224773	5.7327	4.17103	0.0411208	1	ENSG00000148634	HERC4	protein_coding	1682.45	1008.4	1023	1187	1236	1360.33	1068.5	950.2	931.3
ENSG00000163013	-0.244006	4.18911	4.17033	0.0411377	1	ENSG00000163013	FBXO41	protein_coding	391	394	380	315	350	381	478	421	412
ENSG00000138622	-0.450201	1.14644	4.16886	0.0411735	1	ENSG00000138622	HCN4	protein_coding	48	39	30	51	38	58	47	52	51
ENSG00000258473	-2.68657	-2.76108	4.16842	0.0411842	1	ENSG00000258473	havana_tagene		1	0	0	0	1.33	0.7	1	0.25	6.53
ENSG00000138074	-0.167162	6.94625	4.16752	0.0412061	1	ENSG00000138074	SLC5A6	protein_coding	2881	2498	2657	2271	2505	2580	2998	2801	2739
ENSG00000140563	3.25056	-3.18665	4.16457	0.0412778	1	ENSG00000140563	MCTP2	protein_coding	0	1.2	2	0.25	0	0	0	0	0
ENSG00000280294	-0.916317	-1.0863	4.16046	0.0413781	1	ENSG00000280294	havana		9	6	4	4	5	12	15	11	8
ENSG00000186174	-0.346191	3.47746	4.16008	0.0413873	1	ENSG00000186174	BCL9L	protein_coding	204	227	249	173	238	223	318	282	228
ENSG00000129673	-0.71964	-0.128736	4.1584	0.0414284	1	ENSG00000129673	AANAT	protein_coding	12	13	19.2	12	14	21	16	25	28
ENSG00000064225	-0.306456	3.62517	4.15653	0.0414744	1	ENSG00000064225	ST3GAL6	protein_coding	374.5	194	223.6	199	241.33	255.2	303.2	299.2	303.5
ENSG00000289511	-1.13495	-1.72767	4.15236	0.0415765	1	ENSG00000289511	havana_tagene		6	1	2	5	5	3	9	5	5
ENSG00000131127	3.24356	-3.2039	4.14985	0.0416382	1	ENSG00000131127	ZNF141	protein_coding	1	0	2.2	0	0	0	0	0	0
ENSG00000255556	2.97291	-3.12121	4.14978	0.0416399	1	ENSG00000255556	havana		1.25	2	1	0	0	0	0.2	0	0
ENSG00000223783	-3.33002	-3.01009	4.14945	0.0416481	1	ENSG00000223783	LINC01983	lncRNA	0	0	0	0	3	0	2.25	1	0
ENSG00000269374	0.337155	2.7817	4.1482	0.0416787	1	ENSG00000269374	havana		170.5	129	129	230	182.5	170.33	107	110.33	100.83
ENSG00000131584	-0.427745	4.30835	4.14774	0.0416902	1	ENSG00000131584	ACAP3	protein_coding	312	488	415	233	383	388	558	517	506
ENSG00000249526	1.13991	-1.36655	4.14608	0.0417309	1	ENSG00000249526	havana		9	9.7	7.9	2.25	6	11.7	5.75	1	4.5
ENSG00000174871	-0.425245	1.25366	4.14507	0.041756	1	ENSG00000174871	CNIH2	protein_coding	47	33	51	48	43	59	60	54	52
ENSG00000233178	0.398835	1.53545	4.14459	0.0417678	1	ENSG00000233178	havana		80	71.5	49.5	66	64.5	74.5	44	48.5	50.5
ENSG00000269934	-0.736694	-0.145981	4.14037	0.041872	1	ENSG00000269934	havana		20	10	10	14	21	21.5	14	29	19
ENSG00000273419	-0.654946	-0.0944872	4.13946	0.0418945	1	ENSG00000273419	havana		16	13	12	13	24	26	25	20	16
ENSG00000224063	2.08982	-2.61259	4.13918	0.0419015	1	ENSG00000224063	havana		1.6	3.2	2.45	1.5	1.33	2.53	1	0.33	0
ENSG00000124787	0.262195	3.82833	4.13746	0.041944	1	ENSG00000124787	RPP40	protein_coding	462	314	267	295	324	296	284	259	267
ENSG00000260808	-3.23174	-2.96625	4.13588	0.0419833	1	ENSG00000260808	havana		0	0	0	0	1	3	2	0	1
ENSG00000124479	-3.23173	-3.0864	4.13577	0.0419859	1	ENSG00000124479	NDP	protein_coding	0	0	0	0	0	2	2	0	1
ENSG00000162819	0.211802	5.63664	4.13545	0.0419938	1	ENSG00000162819	BROX	protein_coding	1367	941	838	1348.2	1370	1384.5	911.2	848	772.2
ENSG00000114646	-0.215644	4.342	4.13444	0.0420189	1	ENSG00000114646	CSPG5	protein_coding	483	428.33	445	322.33	367	381.33	530	466.33	493.83
ENSG00000153498	3.23556	-3.20428	4.13307	0.042053	1	ENSG00000153498	SPACA7	protein_coding	2.2	1	0	0	0	0	0	0	0
ENSG00000234773	1.51557	-2.08672	4.13284	0.0420587	1	ENSG00000234773	havana		4	4.25	3.85	2.5	5.2	4.45	1	1	1.75
ENSG00000145757	1.10438	-1.80271	4.1324	0.0420698	1	ENSG00000145757	SPATA9	protein_coding	8	4	9	3	4	1	4	2	3
ENSG00000224420	-0.670689	0.370657	4.13169	0.0420874	1	ENSG00000224420	ADM5	protein_coding	14	26	19	25	30	30	30	19	41
ENSG00000237121	-3.23657	-3.08629	4.13086	0.0421081	1	ENSG00000237121	PIEZO1P2	unprocessed_pseudogene	0	0	0	0	0	2	1	0	2
ENSG00000137193	-0.259569	3.39854	4.1265	0.0422165	1	ENSG00000137193	PIM1	protein_coding	214	209	212	205	235	238	264	228	229
ENSG00000212694	-3.24375	-3.08615	4.12567	0.0422372	1	ENSG00000212694	LINC01089	lncRNA	0	0	0	0	0	2	0	1	2
ENSG00000219738	1.27752	-2.18375	4.12491	0.0422562	1	ENSG00000219738	CD83P1	processed_pseudogene	6	5	5	0	3	0	3	2	1
ENSG00000253958	1.27751	-1.93816	4.12484	0.0422581	1	ENSG00000253958	CLDN23	protein_coding	7	4	5	4	2	5	3	2	1
ENSG00000235703	-0.338528	4.01115	4.1245	0.0422666	1	ENSG00000235703	LINC00894	lncRNA	388.4	293.65	356.15	205.1	268.4	365.3	396.9	453.6	383.4
ENSG00000143067	0.220081	4.25309	4.12401	0.0422787	1	ENSG00000143067	ZNF697	protein_coding	506	375	371	470	487	505	358	348	302
ENSG00000111684	-0.187543	5.10319	4.11975	0.0423852	1	ENSG00000111684	LPCAT3	protein_coding	884	655	724.83	612	681.2	691.2	842.5	760.2	820.5
ENSG00000271967	-2.29428	-2.70249	4.11795	0.0424305	1	ENSG00000271967	havana		0	0	1	2	2	1	1	4	1
ENSG00000102738	0.183591	5.73029	4.1175	0.0424417	1	ENSG00000102738	MRPS31	protein_coding	1536.8	1084	1106.4	1220.9	1190.9	1166.2	1072.4	1016.8	980.95
ENSG00000253669	-0.545525	0.267908	4.11701	0.042454	1	ENSG00000253669	GASAL1	lncRNA	23	17	32	14	18	13	36	33	30.5
ENSG00000242628	-2.06334	-2.40012	4.11683	0.0424585	1	ENSG00000242628	havana		1	0	1	6	0	2	4	2	3
ENSG00000271625	-3.23119	-3.03529	4.1148	0.0425097	1	ENSG00000271625	PSMA6P4	processed_pseudogene	0	0	0	0.33	0	2.5	2	0	1
ENSG00000119403	-0.275758	4.8441	4.11444	0.0425187	1	ENSG00000119403	PHF19	protein_coding	584	608	672	416	557	544	780	677	700
ENSG00000232295	1.05579	-1.31692	4.10872	0.0426627	1	ENSG00000232295	havana		9.73	7.73	8.4	4.73	9.15	9.2	2.5	8	1
ENSG00000160323	-0.309587	3.84689	4.10715	0.0427022	1	ENSG00000160323	ADAMTS13	protein_coding	284.5	302	317.2	213	277	309.2	355	373	338
ENSG00000166106	-0.35873	2.30543	4.10565	0.0427402	1	ENSG00000166106	ADAMTS15	protein_coding	105	89	124	61.2	83	93	141	125	121
ENSG00000225830	0.18698	5.23358	4.10544	0.0427455	1	ENSG00000225830	ERCC6	protein_coding	971	759	772	894	887	1001	755	659	655
ENSG00000277893	-2.29712	-2.75195	4.1053	0.042749	1	ENSG00000277893	SRD5A2	protein_coding	1	0	0	0	1	3	2	3	1
ENSG00000142405	1.92483	-2.6099	4.10471	0.042764	1	ENSG00000142405	NLRP12	protein_coding	3.25	1.25	5.4	0	0	1.9	1	1.2	0
ENSG00000136153	-0.207754	4.54778	4.10417	0.0427777	1	ENSG00000136153	LMO7	protein_coding	545	443	501	435	498	486	577	515	532
ENSG00000287050	0.897631	-1.23513	4.10239	0.0428226	1	ENSG00000287050	havana_tagene		12	12	8	3	5	9	6	7	3
ENSG00000246763	-0.613495	0.30629	4.10062	0.0428674	1	ENSG00000246763	RGMB-AS1	lncRNA	21	19	23	21	18	30	24	26	41
ENSG00000184584	-0.370587	1.82152	4.10003	0.0428825	1	ENSG00000184584	STING1	protein_coding	68	81	68	65	65	55.5	102	77.67	87
ENSG00000213793	0.38419	1.39829	4.09785	0.0429377	1	ENSG00000213793	ZNF888	protein_coding	67.25	55.52	50.38	65.6	69.8	64.47	39.8	40.25	44.6
ENSG00000285769	2.28993	-2.78759	4.09693	0.0429612	1	ENSG00000285769	havana		3.5	0.2	3	1.2	0	1.4	0	0	1
ENSG00000133138	0.291615	3.45575	4.0949	0.0430127	1	ENSG00000133138	TBC1D8B	protein_coding	338.22	268.08	197.67	229.38	237.78	245.48	247.15	187.2	181.97
ENSG00000137880	-0.368446	2.19218	4.09468	0.0430185	1	ENSG00000137880	GCHFR	protein_coding	93	109	94	64	87	58	139	113	112
ENSG00000153832	-0.367461	1.68514	4.09456	0.0430213	1	ENSG00000153832	FBXO36	protein_coding	64.8	45.4	60.15	79.8	78.45	74.23	72.4	74	60.45
ENSG00000143845	-0.226568	4.75454	4.09434	0.0430269	1	ENSG00000143845	ETNK2	protein_coding	606	580	576	431	526	543	669	634	651
ENSG00000123159	-0.294715	5.96768	4.09425	0.0430294	1	ENSG00000123159	GIPC1	protein_coding	1218	1440.67	1275.03	892	1327.5	1315.5	1644	1473	1502.5
ENSG00000136960	-0.39738	1.27694	4.09262	0.0430709	1	ENSG00000136960	ENPP2	protein_coding	51.45	42	47.2	34.2	55	50.03	64	52	58.75
ENSG00000053918	-0.521152	0.840878	4.09207	0.0430847	1	ENSG00000053918	KCNQ1	protein_coding	33.2	32	40	15.33	29	38	48	43	52.2
ENSG00000171621	-0.269815	2.81285	4.09163	0.043096	1	ENSG00000171621	SPSB1	protein_coding	163	142	139	114	141	146	179	154	172
ENSG00000121753	-0.348257	4.40328	4.09154	0.0430983	1	ENSG00000121753	ADGRB2	protein_coding	420	483	486	232	348	404	568	544	579
ENSG00000271888	-0.692826	-0.180461	4.09117	0.0431079	1	ENSG00000271888	JARID2-DT	lncRNA	11	17	16	14	20	8	28	19	21
ENSG00000056972	0.276427	3.30925	4.09052	0.0431244	1	ENSG00000056972	TRAF3IP2	protein_coding	249	258	229	193.33	200	207	184	195	196
ENSG00000197818	-0.238378	4.10514	4.08926	0.0431566	1	ENSG00000197818	SLC9A8	protein_coding	395	347	326	315	365	396	443	401	346
ENSG00000251201	0.419811	1.16604	4.08525	0.043259	1	ENSG00000251201	TMED7-TICAM2	protein_coding	62	42	54	43	48	61	40	34	37
ENSG00000160959	-0.271299	5.40199	4.08345	0.0433051	1	ENSG00000160959	LRRC14	protein_coding	800	898	880	729	898	997	1108	942	930
ENSG00000085552	-0.568852	0.705654	4.08308	0.0433147	1	ENSG00000085552	IGSF9	protein_coding	30	27	30	17	29	45	42	45	35
ENSG00000067533	0.177793	6.48987	4.08186	0.0433459	1	ENSG00000067533	RRP15	protein_coding	2609.5	1775.83	1735.45	2161.98	2143.25	2148.75	1771.7	1644.6	1630.5
ENSG00000112685	0.174662	5.99695	4.08133	0.0433595	1	ENSG00000112685	EXOC2	protein_coding	1838	1291.7	1396.4	1401.2	1408	1384	1299	1255.5	1200
ENSG00000172940	1.42934	-2.11891	4.07964	0.0434028	1	ENSG00000172940	SLC22A13	protein_coding	7	2	6	0	3	4	2	1	2
ENSG00000237094	-0.28873	3.30864	4.07916	0.0434153	1	ENSG00000237094	havana		209.88	204.23	198.3	156.98	203.81	226.6	237.75	242.66	227.46
ENSG00000050426	-0.167694	6.04948	4.07752	0.0434574	1	ENSG00000050426	LETMD1	protein_coding	1613.5	1206.7	1371.33	1341	1446.25	1481.25	1594.2	1405.2	1434
ENSG00000186193	-0.294802	4.93999	4.07734	0.0434619	1	ENSG00000186193	SAPCD2	protein_coding	659	724.5	608	399.5	624.5	582.5	866.5	729.5	734
ENSG00000160818	0.150159	7.79881	4.07697	0.0434717	1	ENSG00000160818	GPATCH4	protein_coding	6071	4721	5238	4558	4637	4559	4877	4226	4520
ENSG00000153162	-0.256102	3.31312	4.07533	0.0435137	1	ENSG00000153162	BMP6	protein_coding	263.5	187	195.67	184	188	175.83	280	202.33	243.33
ENSG00000162852	0.1945	4.81202	4.07491	0.0435245	1	ENSG00000162852	CNST	protein_coding	719.2	549.33	552.7	697.67	731.5	745.67	562.2	455	480.5
ENSG00000173193	-3.2471	-3.07054	4.07207	0.0435979	1	ENSG00000173193	PARP14	protein_coding	0	0	0	0	0	2.25	0	2	1
ENSG00000204624	-0.555425	0.142157	4.07067	0.0436339	1	ENSG00000204624	DISP3	protein_coding	21.6	22.2	14.4	14	21	23.4	32.6	22	26.2
ENSG00000251574	1.40338	-2.2738	4.07045	0.0436397	1	ENSG00000251574	havana		3	5.8	4.7	1.2	1.45	1.65	2.1	1.88	0.6
ENSG00000285664	-0.605086	0.670786	4.06956	0.0436627	1	ENSG00000285664	havana		36.03	18.9	24.25	19	31.2	51.1	41	34	37.7
ENSG00000131697	-0.328171	3.98723	4.06884	0.0436812	1	ENSG00000131697	NPHP4	protein_coding	312	324	360	215	327.2	323	396	420.5	374.4
ENSG00000164086	-0.218122	4.95345	4.06844	0.0436916	1	ENSG00000164086	DUSP7	protein_coding	688	671	615	559	684	605	798	681	700
ENSG00000187862	1.58994	-2.55657	4.06721	0.0437233	1	ENSG00000187862	TTC24	protein_coding	3	3	5	0	1	0	2	0	1.2
ENSG00000273154	-1.40571	-1.58667	4.06691	0.0437311	1	ENSG00000273154	havana		1	4	3	6	4	8	11	9	1
ENSG00000235688	-0.400918	1.20985	4.06681	0.0437338	1	ENSG00000235688	SNTG2-AS1	lncRNA	55	52	42	28	34	36	54	68	63
ENSG00000196739	-0.292034	4.98416	4.06533	0.0437721	1	ENSG00000196739	COL27A1	protein_coding	652	682	783	403	519	570	859	837	781
ENSG00000184571	3.22883	-2.98985	4.06481	0.0437857	1	ENSG00000184571	PIWIL3	protein_coding	2.5	0	0.7	2.2	1.2	0	0	0	0
ENSG00000214193	-0.31148	3.60087	4.06467	0.0437893	1	ENSG00000214193	SH3D21	protein_coding	262	215.2	299	171	232.5	242.2	312.5	302.33	298.6
ENSG00000144560	-0.184905	5.15336	4.06434	0.0437979	1	ENSG00000144560	VGLL4	protein_coding	888.45	661.33	741.9	676	741.7	754	897	766.4	789.5
ENSG00000168702	0.279744	3.85544	4.06375	0.043813	1	ENSG00000168702	LRP1B	protein_coding	391.7	261.07	245.5	368.03	400.65	476.1	249.8	241.35	198.93
ENSG00000167311	-0.373942	2.33509	4.06044	0.0438991	1	ENSG00000167311	ART5	protein_coding	107.5	99	122	58	77	94	128	150	125
ENSG00000015520	-0.581953	-0.120268	4.05955	0.0439221	1	ENSG00000015520	NPC1L1	protein_coding	16	17	13.2	15	17	18	19.25	22	24
ENSG00000288937	-0.739213	0.0500255	4.05689	0.0439913	1	ENSG00000288937	havana_tagene		19	14	15	10	29	22	18	34	23
ENSG00000159650	-2.29607	-2.70241	4.05622	0.0440089	1	ENSG00000159650	UROC1	protein_coding	0	0	1	2	1	2	0	3	3
ENSG00000277959	1.54464	-2.0246	4.05426	0.0440601	1	ENSG00000277959	havana		4	3	9	4	1	4	2	0	3
ENSG00000118454	0.164215	6.13679	4.05338	0.0440831	1	ENSG00000118454	ANKRD13C	protein_coding	1961.7	1400	1411.4	1596.2	1708.2	1712.9	1437	1275	1278
ENSG00000177455	-0.462017	0.735788	4.05325	0.0440864	1	ENSG00000177455	CD19	protein_coding	33	23	34	29	32	39	46	35	36
ENSG00000261067	2.34355	-2.48004	4.05036	0.044162	1	ENSG00000261067	havana		2	1	9	0	1	2	0	0	2
ENSG00000289504	-0.68835	-0.0136122	4.04874	0.0442043	1	ENSG00000289504	havana_tagene		13	12	24	12	20	19	20	26	29
ENSG00000063761	-0.223023	4.04663	4.04499	0.0443025	1	ENSG00000063761	ADCK1	protein_coding	403.25	306	346	291	344	350.2	434.2	365.33	361.7
ENSG00000265554	-3.0718	-2.68421	4.04074	0.0444143	1	ENSG00000265554	havana		0.2	0	0	0	5	3	1	0.2	3
ENSG00000165905	-0.332254	3.75937	4.03964	0.0444434	1	ENSG00000165905	LARGE2	protein_coding	286	330.33	280	149	239	241.2	382	354	340
ENSG00000145888	3.20953	-3.10507	4.03701	0.0445127	1	ENSG00000145888	GLRA1	protein_coding	0	1.9	1.2	0	1.2	0.4	0	0	0
ENSG00000182791	0.689879	0.0625226	4.03677	0.044519	1	ENSG00000182791	CCDC87	protein_coding	25	19	33	13	30	21	14	17	14
ENSG00000289088	-0.887708	-0.852519	4.03601	0.044539	1	ENSG00000289088	havana_tagene		5.5	13	7.5	4.5	3.5	9.5	22.5	11.5	12.5
ENSG00000214063	-0.431458	3.14444	4.03548	0.0445531	1	ENSG00000214063	TSPAN4	protein_coding	156	210	169	98	186	184	254	199	240
ENSG00000130487	3.60306	-3.02465	4.03486	0.0445693	1	ENSG00000130487	KLHDC7B	protein_coding	0	4	0	0	0	2	0	0	0
ENSG00000247775	-1.05998	-1.65455	4.03462	0.0445757	1	ENSG00000247775	SNCA-AS1	lncRNA	2	4	4	4	5	5	7	7	6
ENSG00000141569	-0.23143	6.51457	4.03438	0.0445821	1	ENSG00000141569	TRIM65	protein_coding	2034.03	2025.07	2012.7	1282.83	1741.2	1793.37	2456.5	2183.5	2148.43
ENSG00000141977	1.68613	-2.20881	4.03418	0.0445873	1	ENSG00000141977	CIB3	protein_coding	2	5	4	4	1.25	5	2	1	0
ENSG00000258740	1.56324	-2.49207	4.03222	0.0446391	1	ENSG00000258740	havana		5	5	1.2	0.2	1	1	1	1.33	1
ENSG00000177685	-0.610521	-0.195993	4.03134	0.0446626	1	ENSG00000177685	CRACR2B	protein_coding	13	16	22	6	12	9	26	24	24
ENSG00000197978	-0.400463	1.4173	4.02912	0.0447212	1	ENSG00000197978	GOLGA6L9	protein_coding	65.47	36.03	47.05	51.27	52.65	67.7	60.02	65.8	57.68
ENSG00000204934	-0.271114	3.63773	4.02875	0.0447311	1	ENSG00000204934	ATP6V0E2-AS1	lncRNA	281	277.2	254.2	184	210	262	342	290	298
ENSG00000178401	-0.309075	2.74599	4.02853	0.044737	1	ENSG00000178401	DNAJC22	protein_coding	145.5	140	148.33	90	117	134.5	173.5	173	162.5
ENSG00000272149	-0.767311	-0.77473	4.02788	0.0447542	1	ENSG00000272149	havana		7	9	10	9	8	11	12	11	19
ENSG00000142765	-0.606621	0.70515	4.02773	0.0447582	1	ENSG00000142765	SYTL1	protein_coding	17	40	32	27.25	26.4	25	50	37	44.2
ENSG00000273184	-0.40155	1.36074	4.02754	0.0447632	1	ENSG00000273184	havana		59	44.5	51.83	34.5	45.5	54.03	69.5	71.7	52
ENSG00000215441	-1.20043	-1.7059	4.02518	0.0448259	1	ENSG00000215441	CTAGE12P	processed_pseudogene	1	2.5	4.5	8	4	4	6.33	4	7.5
ENSG00000159307	-0.410227	1.78684	4.02446	0.0448449	1	ENSG00000159307	SCUBE1	protein_coding	77	63	71.2	44.5	74.75	59	75.7	104	84
ENSG00000197562	-0.361675	3.78018	4.02372	0.0448646	1	ENSG00000197562	RAB40C	protein_coding	251.75	297.2	292.2	184	309	275	338	366	328
ENSG00000153443	-0.331975	4.07944	4.02291	0.0448862	1	ENSG00000153443	UBALD1	protein_coding	272	354	325.33	316	441.83	405.67	422	356.33	372.5
ENSG00000144010	-3.1662	-3.20629	4.01979	0.0449693	1	ENSG00000144010	TRIM43B	protein_coding	0	0	0	0	0	0.33	0	2.5	0.33
ENSG00000214826	-0.266807	5.81234	4.01917	0.0449859	1	ENSG00000214826	DDX12P	unprocessed_pseudogene	1070.83	1208.46	1185.38	934.58	1202.58	1276.06	1384.11	1336.1	1265.05
ENSG00000196605	0.46188	0.811819	4.01884	0.0449947	1	ENSG00000196605	ZNF846	protein_coding	61.2	41	39	23.58	31.6	33	34	38.4	23.5
ENSG00000267892	-0.775832	-1.27636	4.01875	0.0449972	1	ENSG00000267892	havana		11	5.2	5	1	2	4	11.2	11	12.2
ENSG00000233828	2.0216	-2.45919	4.01845	0.0450052	1	ENSG00000233828	MIR4280HG	lncRNA	2.53	1.9	3.2	2.1	1.2	5.1	0	1.5	0
ENSG00000285556	-3.16469	-3.20636	4.0168	0.045049	1	ENSG00000285556	havana		0	0	0	0	0	0.33	0.33	1.5	1
ENSG00000160282	-0.502077	1.03419	4.01655	0.0450558	1	ENSG00000160282	FTCD	protein_coding	41	34	41	28	28	54	51	57	47
ENSG00000073670	-0.352214	4.67126	4.01405	0.0451225	1	ENSG00000073670	ADAM11	protein_coding	483	551	613	288	466	479	712	635	671
ENSG00000236123	2.31869	-2.84706	4.00926	0.0452509	1	ENSG00000236123	CEACAMP11	unprocessed_pseudogene	1.83	3.08	1	0.5	0.33	1.58	0.33	0.25	0.25
ENSG00000264515	2.27327	-2.34595	4.00883	0.0452626	1	ENSG00000264515	VSTM2B-DT	lncRNA	0	5	7	0	2.2	4	1	0.2	1
ENSG00000231977	-1.05665	-1.32403	4.00844	0.0452729	1	ENSG00000231977	havana		4	3	6	6	11	4	13	8	5
ENSG00000175309	-0.238966	5.47881	4.00812	0.0452815	1	ENSG00000175309	PHYKPL	protein_coding	992	897.33	1082	694	741	866	1192.2	1113	1030.5
ENSG00000189184	-0.271735	2.68593	4.00768	0.0452934	1	ENSG00000189184	PCDH18	protein_coding	182	137	126	85	107	93	178	173	153
ENSG00000260528	-0.322066	4.0245	4.0052	0.0453601	1	ENSG00000260528	FAM157C	lncRNA	337.26	328.6	362.38	224	304.2	357.68	398.3	449.38	372.1
ENSG00000230711	2.5637	-2.80244	4.00362	0.0454026	1	ENSG00000230711	CTAGE13P	processed_pseudogene	1	2	2	2	1	1.5	0	0.5	0
ENSG00000257943	1.92673	-2.60437	4.00094	0.045475	1	ENSG00000257943	havana		3.4	3.2	1.33	2	0.5	2	0.7	0	1
ENSG00000157782	-0.442094	1.31534	3.9924	0.0457058	1	ENSG00000157782	CABP1	protein_coding	50	41.2	53	53	31	53.2	61	61	63
ENSG00000135677	0.181566	6.45543	3.99113	0.0457404	1	ENSG00000135677	GNS	protein_coding	2426.67	1645.42	1580.9	2338	2296.7	2307.83	1698.7	1467.87	1485.7
ENSG00000104611	0.243667	3.0795	3.99063	0.0457541	1	ENSG00000104611	SH2D4A	protein_coding	241.2	199	208	142	159	165	180.2	168.67	167
ENSG00000157227	-0.44916	0.896202	3.99024	0.0457646	1	ENSG00000157227	MMP14	protein_coding	34	32	34	34	35	47	46	35	48
ENSG00000243926	-0.727434	-0.539993	3.99015	0.045767	1	ENSG00000243926	TIPARP-AS1	lncRNA	9	11	15	8	12	6	15	23	17
ENSG00000133422	0.181691	6.33935	3.98898	0.0457989	1	ENSG00000133422	MORC2	protein_coding	1898	1542	1719.7	1965	2078.33	2348.5	1456.03	1428	1407
ENSG00000154721	0.357724	1.66979	3.98748	0.0458397	1	ENSG00000154721	JAM2	protein_coding	105.2	65	69.8	66	55.2	68.2	61.2	59	55
ENSG00000141540	-0.282392	4.15933	3.98667	0.0458616	1	ENSG00000141540	TTYH2	protein_coding	362	370	400.5	266	367	367.2	466.5	429	417.2
ENSG00000006118	-0.336424	4.90906	3.98472	0.0459148	1	ENSG00000006118	TMEM132A	protein_coding	569	703	639	373	608	579	796	763	753
ENSG00000288602	0.955669	-1.33762	3.98301	0.0459613	1	ENSG00000288602	C8orf44-SGK3	protein_coding	7	9	9.5	6.2	6.7	8.67	3	6	3.2
ENSG00000260331	-1.96168	-2.5568	3.97892	0.046073	1	ENSG00000260331	havana		2.2	0	0	3	1	0	4	1	4
ENSG00000280002	3.15906	-2.80314	3.97829	0.0460904	1	ENSG00000280002	havana		2	1	0	3	1	3	0	0	0
ENSG00000175602	-0.638556	1.51651	3.97749	0.0461124	1	ENSG00000175602	CCDC85B	protein_coding	31	65	73	23	47	39	102	69	87
ENSG00000206538	-0.326478	2.67818	3.97574	0.0461601	1	ENSG00000206538	VGLL3	protein_coding	200	105	125.5	98	97	103	189	173	140.33
ENSG00000242791	1.27632	-1.82997	3.97401	0.0462075	1	ENSG00000242791	havana		8	2	6	4	6	5	4	1	1
ENSG00000022976	-0.236004	4.78176	3.97355	0.0462203	1	ENSG00000022976	ZNF839	protein_coding	614.23	617.5	565	447	496	566	683	692.5	630.25
ENSG00000260919	-3.23591	-2.75198	3.97343	0.0462235	1	ENSG00000260919	havana		0	0	0	4	0	4	1	0	2
ENSG00000185737	1.3285	-2.1607	3.9722	0.0462573	1	ENSG00000185737	NRG3	protein_coding	4.6	4.2	5.6	3.7	0	2.4	1.65	2.2	1.33
ENSG00000261696	-2.28576	-2.70287	3.96853	0.0463583	1	ENSG00000261696	havana		0	1	0	2	2	1	4	2	0
ENSG00000237004	-0.56139	0.972001	3.96799	0.046373	1	ENSG00000237004	ZNRF2P1	transcribed_processed_pseudogene	38.73	30.5	29.45	23.2	59.07	47.25	42.2	39.65	54.97
ENSG00000257890	3.15828	-3.08681	3.96553	0.046441	1	ENSG00000257890	havana		2	1	0	0	1	1	0	0	0
ENSG00000106829	0.145534	7.35057	3.96308	0.0465087	1	ENSG00000106829	TLE4	protein_coding	4429.5	3467.5	3679.5	3209.5	3536.25	3669	3584.5	3126	3153.5
ENSG00000111181	-0.793739	-0.419837	3.96291	0.0465131	1	ENSG00000111181	SLC6A12	protein_coding	14	7	12	8	9	24	21	16	17
ENSG00000226306	3.15808	-3.08673	3.96245	0.0465258	1	ENSG00000226306	NPY6R	transcribed_unitary_pseudogene	2	0	1	1	1	0	0	0	0
ENSG00000174013	0.214993	5.44477	3.95963	0.0466039	1	ENSG00000174013	FBXO45	protein_coding	1311	859	807	1004.5	1101	1076.5	864	809.2	714
ENSG00000185829	-0.186847	6.30726	3.95919	0.0466163	1	ENSG00000185829	ARL17A	protein_coding	2019.81	1480.08	1605.63	1439.63	1605.95	1806.74	1845.04	1899.38	1702.93
ENSG00000258643	-0.284783	3.0323	3.9567	0.046685	1	ENSG00000258643	BCL2L2-PABPN1	protein_coding	190	154	154	145.5	171	191	187	213	170
ENSG00000251034	2.04276	-2.70571	3.95417	0.0467553	1	ENSG00000251034	havana		1	5	2.5	0.2	0.53	1	0	0.7	1
ENSG00000271380	-0.556972	0.0816614	3.95393	0.046762	1	ENSG00000271380	havana		17	27	19	11	11	15	30	27	31
ENSG00000161647	-0.216103	5.19861	3.95204	0.0468146	1	ENSG00000161647	MPP3	protein_coding	829.5	716	831	657.5	725.2	731.5	882.25	911.7	818
ENSG00000161180	-0.619882	0.270118	3.95147	0.0468305	1	ENSG00000161180	CCDC116	protein_coding	17	24	23	10	28	21	36	26	32
ENSG00000266947	-0.553885	0.449774	3.95111	0.0468404	1	ENSG00000266947	havana		25	31	23	16	20	23	36	26	48
ENSG00000257359	1.53144	-1.96681	3.94993	0.0468733	1	ENSG00000257359	havana		6	2	8	1	3	7	3	1	1
ENSG00000187688	-0.830546	0.244095	3.94972	0.0468793	1	ENSG00000187688	TRPV2	protein_coding	8	16	29	17.2	31	19.2	34.2	20	38
ENSG00000196872	-0.462834	0.938546	3.94884	0.0469038	1	ENSG00000196872	CRACDL	protein_coding	42	33.25	39.2	28	25	39.4	41	49.33	58
ENSG00000266086	-0.298968	4.2663	3.94738	0.0469443	1	ENSG00000266086	havana		465.67	300	316	398	468	563.53	413.53	477.33	347
ENSG00000155287	-0.186406	5.43286	3.94727	0.0469475	1	ENSG00000155287	SLC25A28	protein_coding	968	879	818	963	936	959	1057	900	913
ENSG00000163884	-0.300233	3.8053	3.94588	0.0469863	1	ENSG00000163884	KLF15	protein_coding	307	335	306	158	250	218	384	358	369
ENSG00000259003	-3.24525	-3.0861	3.94587	0.0469867	1	ENSG00000259003	havana		0	0	0	1	1	0	0	0	3
ENSG00000224545	3.15954	-3.08649	3.94513	0.0470072	1	ENSG00000224545	havana		1	1	1	0	0	2	0	0	0
ENSG00000178928	3.15954	-3.08649	3.94513	0.0470072	1	ENSG00000178928	TPRX1	protein_coding	1	1	1	0	0	2	0	0	0
ENSG00000287047	3.15961	-3.08648	3.94453	0.0470239	1	ENSG00000287047	havana_tagene		1	2	0	0	1	1	0	0	0
ENSG00000250025	1.82596	-2.60066	3.94315	0.0470626	1	ENSG00000250025	havana		2	3.5	3	1.5	0.2	2	0.5	0	1.5
ENSG00000004838	-0.497584	0.601607	3.94314	0.047063	1	ENSG00000004838	ZMYND10	protein_coding	33	31	21	20	37	23	39	38	36
ENSG00000128805	-0.240939	4.38951	3.94124	0.0471162	1	ENSG00000128805	ARHGAP22	protein_coding	462.2	480	469	337	342.2	358.2	528	532	524
ENSG00000173950	-0.207189	4.91885	3.93987	0.0471544	1	ENSG00000173950	XXYLT1	protein_coding	687.4	624	581.17	583.18	663	664.1	689.6	636.35	736.73
ENSG00000108588	0.170112	6.98509	3.93801	0.0472067	1	ENSG00000108588	CCDC47	protein_coding	3478	2548.6	2707.6	3122	2837.2	2785.7	2559.2	2344.7	2379.83
ENSG00000161920	-0.22211	4.51585	3.9371	0.0472321	1	ENSG00000161920	MED11	protein_coding	530.2	496.2	497	365	428	417	614	490.2	582
ENSG00000134186	0.160667	7.19003	3.93326	0.04734	1	ENSG00000134186	PRPF38B	protein_coding	4170	2910	3005	3369	3278	3421	2934.33	2826	2672
ENSG00000134905	-0.21149	5.2887	3.93243	0.0473635	1	ENSG00000134905	CARS2	protein_coding	862.7	838.4	858.9	646.5	775	758.7	987	914.2	914.83
ENSG00000094631	-0.261939	5.18667	3.92733	0.0475074	1	ENSG00000094631	HDAC6	protein_coding	763	721.2	852	556	686	789.33	953.83	822.5	894
ENSG00000104687	0.153286	7.10084	3.92697	0.0475175	1	ENSG00000104687	GSR	protein_coding	3531	2637	2796	3459.45	3350	3539.2	2776.53	2298	2508
ENSG00000230519	3.15588	-3.02548	3.92509	0.0475708	1	ENSG00000230519	HMGB1P49	processed_pseudogene	2	1	0	0	1	2	0	0	0
ENSG00000238035	-0.299746	3.10149	3.92447	0.0475883	1	ENSG00000238035	havana		169.2	169.58	171.43	150.83	178.78	216.13	202.66	204.31	188.36
ENSG00000174799	0.163686	6.14413	3.92338	0.0476192	1	ENSG00000174799	CEP135	protein_coding	2025	1500.2	1471.2	1459.7	1529	1656.53	1509.7	1353.2	1320
ENSG00000177993	3.16548	-3.07049	3.92314	0.0476258	1	ENSG00000177993	ZNRF3-AS1	lncRNA	0	1	2	1.25	1	0	0	0	0
ENSG00000138028	-1.15833	-1.82179	3.92305	0.0476283	1	ENSG00000138028	CGREF1	protein_coding	3	2	3	4	5	3	9.25	5	3
ENSG00000075043	-0.356714	4.88589	3.92154	0.0476713	1	ENSG00000075043	KCNQ2	protein_coding	534	685	617.67	375	592	631.4	791	780	686.5
ENSG00000157184	-0.173985	5.41175	3.92111	0.0476834	1	ENSG00000157184	CPT2	protein_coding	1027.17	863.83	857.67	864.33	850.5	873	1051.67	911.17	963.83
ENSG00000184916	-0.413103	4.04722	3.92	0.047715	1	ENSG00000184916	JAG2	protein_coding	300	369	381	164	310	304	520	449	378
ENSG00000104863	-0.402276	1.697	3.91889	0.0477464	1	ENSG00000104863	LIN7B	protein_coding	57	70.5	66	44.5	72	59	83.33	76	84
ENSG00000197301	2.9749	-2.75575	3.91881	0.0477487	1	ENSG00000197301	HMGA2-AS1	lncRNA	1	2.4	0.83	0	4.5	2	0.2	0	0
ENSG00000181790	-0.387301	2.9531	3.9181	0.0477688	1	ENSG00000181790	ADGRB1	protein_coding	149	165	179	83	144	146	220	218	178
ENSG00000172728	0.230357	4.00838	3.91713	0.0477965	1	ENSG00000172728	FUT10	protein_coding	457.2	330	383.5	346.83	309.25	361	328.75	310.75	298.33
ENSG00000159055	0.181017	5.95718	3.91589	0.0478318	1	ENSG00000159055	MIS18A	protein_coding	1833	1270	1221	1409	1449	1423	1331	1115	1121
ENSG00000287142	3.15995	-2.96626	3.91525	0.0478498	1	ENSG00000287142	havana_tagene		1	1	1	1	0	3	0	0	0
ENSG00000102996	-0.389156	2.80143	3.91395	0.0478869	1	ENSG00000102996	MMP15	protein_coding	141	158	132	76	150	142	190	169	178
ENSG00000273013	3.15509	-3.02532	3.91155	0.0479554	1	ENSG00000273013	havana		2	1	0	2	0	1	0	0	0
ENSG00000013563	-0.217872	5.113	3.90957	0.0480118	1	ENSG00000013563	DNASE1L1	protein_coding	845	794.7	739.5	474.2	609.5	601	956	768	900
ENSG00000162366	3.16736	-3.21725	3.9094	0.0480167	1	ENSG00000162366	PDZK1IP1	protein_coding	0	3	0	0	0	0	0	0	0
ENSG00000248145	3.16736	-3.21725	3.9094	0.0480167	1	ENSG00000248145	havana_tagene		0	3	0	0	0	0	0	0	0
ENSG00000286487	3.16736	-3.21725	3.9094	0.0480167	1	ENSG00000286487	havana_tagene		0	3	0	0	0	0	0	0	0
ENSG00000255679	3.16736	-3.21725	3.9094	0.0480167	1	ENSG00000255679	JRKL-AS1	lncRNA	0	3	0	0	0	0	0	0	0
ENSG00000226037	3.16736	-3.20359	3.9094	0.0480167	1	ENSG00000226037	LINC01040	lncRNA	0	3	0	0	0.2	0	0	0	0
ENSG00000229766	3.16736	-3.21725	3.9094	0.0480167	1	ENSG00000229766	havana		0	3	0	0	0	0	0	0	0
ENSG00000181123	3.16736	-3.15021	3.9094	0.0480167	1	ENSG00000181123	havana		0	3	0	0	1	0	0	0	0
ENSG00000164708	3.16736	-3.15013	3.9094	0.0480167	1	ENSG00000164708	PGAM2	protein_coding	0	3	0	1	0	0	0	0	0
ENSG00000244573	3.16721	-3.15022	3.9091	0.0480252	1	ENSG00000244573	RPL30P11	transcribed_processed_pseudogene	0	2	1	0	1	0	0	0	0
ENSG00000233319	3.16721	-3.15022	3.9091	0.0480252	1	ENSG00000233319	PPIAP32	processed_pseudogene	0	2	1	0	0	1	0	0	0
ENSG00000253417	3.16721	-3.21726	3.9091	0.0480252	1	ENSG00000253417	LINC02159	lncRNA	0	2	1	0	0	0	0	0	0
ENSG00000285212	3.16721	-3.21726	3.9091	0.0480252	1	ENSG00000285212	havana		0	2	1	0	0	0	0	0	0
ENSG00000224963	3.16721	-3.21726	3.9091	0.0480252	1	ENSG00000224963	ECMXP	transcribed_unitary_pseudogene	0	2	1	0	0	0	0	0	0
ENSG00000230729	3.16721	-3.21726	3.9091	0.0480252	1	ENSG00000230729	havana		0	2	1	0	0	0	0	0	0
ENSG00000267122	3.16721	-3.21726	3.9091	0.0480252	1	ENSG00000267122	havana		0	2	1	0	0	0	0	0	0
ENSG00000229444	3.16706	-3.17667	3.90881	0.0480337	1	ENSG00000229444	ST3GAL3-AS1	lncRNA	0	1	2	0	0.4	0.2	0	0	0
ENSG00000272153	3.16706	-3.21727	3.90881	0.0480337	1	ENSG00000272153	havana		0	1	2	0	0	0	0	0	0
ENSG00000286143	3.16706	-3.21727	3.90881	0.0480337	1	ENSG00000286143	havana		0	1	2	0	0	0	0	0	0
ENSG00000250626	3.16706	-3.21727	3.90881	0.0480337	1	ENSG00000250626	havana		0	1	2	0	0	0	0	0	0
ENSG00000204520	3.16706	-3.21727	3.90881	0.0480337	1	ENSG00000204520	MICA	protein_coding	0	1	2	0	0	0	0	0	0
ENSG00000275320	3.16706	-3.21727	3.90881	0.0480337	1	ENSG00000275320	havana		0	1	2	0	0	0	0	0	0
ENSG00000164816	3.16706	-3.21727	3.90881	0.0480337	1	ENSG00000164816	DEFA5	protein_coding	0	1	2	0	0	0	0	0	0
ENSG00000289036	3.16706	-3.21727	3.90881	0.0480337	1	ENSG00000289036	havana_tagene		0	1	2	0	0	0	0	0	0
ENSG00000257096	3.16706	-3.21727	3.90881	0.0480337	1	ENSG00000257096	havana		0	1	2	0	0	0	0	0	0
ENSG00000251556	3.16706	-3.15023	3.90881	0.0480337	1	ENSG00000251556	havana		0	1	2	0	0	1	0	0	0
ENSG00000271933	3.16706	-3.15023	3.90881	0.0480337	1	ENSG00000271933	havana		0	1	2	0	0	1	0	0	0
ENSG00000287724	3.16706	-3.11776	3.90881	0.0480337	1	ENSG00000287724	havana_tagene		0	1	2	1	0	0.5	0	0	0
ENSG00000224326	3.16691	-3.21727	3.90851	0.0480422	1	ENSG00000224326	havana		0	0	3	0	0	0	0	0	0
ENSG00000220771	3.16691	-3.21727	3.90851	0.0480422	1	ENSG00000220771	BOLA2P3	processed_pseudogene	0	0	3	0	0	0	0	0	0
ENSG00000254878	3.16691	-3.21727	3.90851	0.0480422	1	ENSG00000254878	havana		0	0	3	0	0	0	0	0	0
ENSG00000226871	3.16691	-3.21727	3.90851	0.0480422	1	ENSG00000226871	havana		0	0	3	0	0	0	0	0	0
ENSG00000248100	3.16691	-3.15023	3.90851	0.0480422	1	ENSG00000248100	havana		0	0	3	0	1	0	0	0	0
ENSG00000225657	3.16691	-3.15023	3.90851	0.0480422	1	ENSG00000225657	LINC01716	lncRNA	0	0	3	0	1	0	0	0	0
ENSG00000085265	3.16691	-3.18336	3.90851	0.0480422	1	ENSG00000085265	FCN1	protein_coding	0	0	3	0	0	0.5	0	0	0
ENSG00000233307	3.16691	-3.15023	3.90851	0.0480422	1	ENSG00000233307	SRSF3P6	processed_pseudogene	0	0	3	0	0	1	0	0	0
ENSG00000230829	3.16691	-3.15015	3.90851	0.0480422	1	ENSG00000230829	havana		0	0	3	1	0	0	0	0	0
ENSG00000285634	3.16691	-3.15023	3.90851	0.0480422	1	ENSG00000285634	havana		0	0	3	0	0	1	0	0	0
ENSG00000158292	-0.28593	3.70458	3.90761	0.048068	1	ENSG00000158292	GPR153	protein_coding	285	270	271	184	264.2	286	325	323.33	305.2
ENSG00000288659	3.15992	-3.02517	3.90738	0.0480744	1	ENSG00000288659	havana		1	0	2	0	1	2	0	0	0
ENSG00000278982	1.3366	-2.15058	3.90579	0.0481201	1	ENSG00000278982	havana		5	6	3	2	3	2	2	2	1
ENSG00000250151	1.33659	-1.80344	3.90572	0.0481221	1	ENSG00000250151	ARPC4-TTLL3	protein_coding	6	4	4	7	5	7	2	2	1
ENSG00000185650	-0.232633	4.26177	3.90373	0.0481791	1	ENSG00000185650	ZFP36L1	protein_coding	458	364	345	361	451	458	503	414	375
ENSG00000271344	0.950298	-1.2536	3.90191	0.0482312	1	ENSG00000271344	havana		10	9	6	7	8	12	6	3	3
ENSG00000285868	1.21824	-2.00025	3.90113	0.0482535	1	ENSG00000285868	havana		6	5	5.33	2	2.6	3.5	1.4	3	2
ENSG00000188321	-3.25201	-3.02479	3.90103	0.0482564	1	ENSG00000188321	ZNF559	protein_coding	0	0	0	0	3	0	0	2	1
ENSG00000278419	-0.826138	-1.06915	3.89897	0.0483158	1	ENSG00000278419	havana		5	8	6	6	11	7	10	13	9
ENSG00000148290	-0.222376	4.10071	3.89783	0.0483484	1	ENSG00000148290	SURF1	protein_coding	404	333	354	302	383	344	409	378	413
ENSG00000267607	1.27572	-1.88271	3.89634	0.0483915	1	ENSG00000267607	havana		7	5	4	3	7	3	2	4	0
ENSG00000287276	-0.450396	0.742266	3.89595	0.0484026	1	ENSG00000287276	havana		34.98	32.85	31.52	27.2	29.2	23.9	56	33.85	38.65
ENSG00000270100	3.16036	-3.21758	3.89557	0.0484135	1	ENSG00000270100	havana		1	2	0	0	0	0	0	0	0
ENSG00000168530	3.16036	-3.21758	3.89557	0.0484135	1	ENSG00000168530	MYL1	protein_coding	1	2	0	0	0	0	0	0	0
ENSG00000287253	3.16036	-3.15054	3.89557	0.0484135	1	ENSG00000287253	havana_tagene		1	2	0	0	1	0	0	0	0
ENSG00000285849	3.16036	-3.21758	3.89557	0.0484135	1	ENSG00000285849	havana		1	2	0	0	0	0	0	0	0
ENSG00000254339	3.16036	-3.21758	3.89557	0.0484135	1	ENSG00000254339	havana		1	2	0	0	0	0	0	0	0
ENSG00000273248	3.16036	-3.15046	3.89557	0.0484135	1	ENSG00000273248	havana		1	2	0	1	0	0	0	0	0
ENSG00000203837	3.16036	-3.18363	3.89557	0.0484135	1	ENSG00000203837	PNLIPRP3	protein_coding	1	2	0	0.5	0	0	0	0	0
ENSG00000287792	3.16036	-3.21758	3.89557	0.0484135	1	ENSG00000287792	havana_tagene		1	2	0	0	0	0	0	0	0
ENSG00000261097	3.16036	-3.21758	3.89557	0.0484135	1	ENSG00000261097	LINC00563	lncRNA	1	2	0	0	0	0	0	0	0
ENSG00000274492	3.16036	-3.15054	3.89557	0.0484135	1	ENSG00000274492	havana		1	2	0	0	1	0	0	0	0
ENSG00000285077	3.16036	-3.15054	3.89557	0.0484135	1	ENSG00000285077	ARHGAP11B	protein_coding	1	2	0	0	1	0	0	0	0
ENSG00000267881	3.16036	-3.21758	3.89557	0.0484135	1	ENSG00000267881	havana		1	2	0	0	0	0	0	0	0
ENSG00000242258	3.16021	-3.15055	3.89528	0.048422	1	ENSG00000242258	LINC00996	lncRNA	1	1	1	0	1	0	0	0	0
ENSG00000244422	3.16021	-3.15046	3.89528	0.048422	1	ENSG00000244422	RPL38P3	processed_pseudogene	1	1	1	1	0	0	0	0	0
ENSG00000131203	3.16021	-3.20393	3.89528	0.048422	1	ENSG00000131203	IDO1	protein_coding	1	1	1	0	0	0.2	0	0	0
ENSG00000168955	3.16021	-3.21759	3.89528	0.048422	1	ENSG00000168955	TM4SF20	protein_coding	1	1	1	0	0	0	0	0	0
ENSG00000133256	3.16021	-3.21759	3.89528	0.048422	1	ENSG00000133256	PDE6B	protein_coding	1	1	1	0	0	0	0	0	0
ENSG00000227198	3.16021	-3.21759	3.89528	0.048422	1	ENSG00000227198	C6orf47-AS1	lncRNA	1	1	1	0	0	0	0	0	0
ENSG00000270099	3.16021	-3.21759	3.89528	0.048422	1	ENSG00000270099	havana		1	1	1	0	0	0	0	0	0
ENSG00000226235	3.16006	-3.15047	3.89498	0.0484305	1	ENSG00000226235	LEMD1-AS1	lncRNA	1	0	2	1	0	0	0	0	0
ENSG00000235575	3.16006	-3.15047	3.89498	0.0484305	1	ENSG00000235575	havana		1	0	2	1	0	0	0	0	0
ENSG00000215720	3.16006	-3.21759	3.89498	0.0484305	1	ENSG00000215720	MFFP1	processed_pseudogene	1	0	2	0	0	0	0	0	0
ENSG00000250043	3.16006	-3.21759	3.89498	0.0484305	1	ENSG00000250043	havana		1	0	2	0	0	0	0	0	0
ENSG00000225236	3.16006	-3.15055	3.89498	0.0484305	1	ENSG00000225236	havana		1	0	2	0	1	0	0	0	0
ENSG00000215409	3.16006	-3.15055	3.89498	0.0484305	1	ENSG00000215409	havana		1	0	2	0	1	0	0	0	0
ENSG00000262529	3.16006	-3.21759	3.89498	0.0484305	1	ENSG00000262529	havana		1	0	2	0	0	0	0	0	0
ENSG00000266708	3.16006	-3.21759	3.89498	0.0484305	1	ENSG00000266708	havana		1	0	2	0	0	0	0	0	0
ENSG00000289011	-3.22589	-3.02508	3.89391	0.0484616	1	ENSG00000289011	havana_tagene		0	0	0	0	0	3	2	0	1
ENSG00000084073	0.227133	6.93154	3.8938	0.0484647	1	ENSG00000084073	ZMPSTE24	protein_coding	3730	2208	2036	3210	3333	3273.7	2289	2062	1947
ENSG00000278811	-0.725902	-0.821911	3.89342	0.0484758	1	ENSG00000278811	LINC00624	lncRNA	13.9	8.27	7.4	4	7.73	5.1	10.8	17.38	17.8
ENSG00000198400	-0.512676	0.298392	3.8917	0.0485252	1	ENSG00000198400	NTRK1	protein_coding	27	24	16	17	24	24	30	25	35
ENSG00000176973	-0.474167	1.36784	3.8916	0.0485281	1	ENSG00000176973	FAM89B	protein_coding	39	54	44	38	64	64	73	51	58
ENSG00000286451	-0.370718	1.89186	3.89007	0.0485725	1	ENSG00000286451	havana_tagene		93	73	51	68	80	79	79	99	84
ENSG00000279838	-0.718235	-0.401425	3.88978	0.0485809	1	ENSG00000279838	havana		18	5	10	17	14	15	21	11	19
ENSG00000083223	0.187472	5.68457	3.88916	0.0485988	1	ENSG00000083223	TUT7	protein_coding	1457	946.2	1011.33	1221.2	1319	1336.5	988.2	932	877.2
ENSG00000225506	-0.594351	0.0259006	3.88877	0.0486101	1	ENSG00000225506	CYP4A22-AS1	lncRNA	23.95	9.78	25.5	12.5	13.5	11	34.45	22.9	27.03
ENSG00000103254	-0.564719	1.22288	3.88623	0.0486837	1	ENSG00000103254	ANTKMT	protein_coding	40	57	37	18	49	46	63	60	66
ENSG00000229081	-1.13883	-1.70306	3.88538	0.0487082	1	ENSG00000229081	LINC01165	lncRNA	4	2	2	6	6	5	7	6	4
ENSG00000227719	-2.54956	-2.70257	3.88241	0.0487945	1	ENSG00000227719	havana		1	0	0	2	1	1	1	6	0
ENSG00000231539	3.15339	-3.21791	3.88184	0.048811	1	ENSG00000231539	havana		2	1	0	0	0	0	0	0	0
ENSG00000226987	3.15339	-3.21791	3.88184	0.048811	1	ENSG00000226987	havana		2	1	0	0	0	0	0	0	0
ENSG00000255258	3.15339	-3.20425	3.88184	0.048811	1	ENSG00000255258	LINC02743	lncRNA	2	1	0	0	0	0.2	0	0	0
ENSG00000287663	3.15339	-3.21791	3.88184	0.048811	1	ENSG00000287663	havana_tagene		2	1	0	0	0	0	0	0	0
ENSG00000268336	3.15339	-3.21791	3.88184	0.048811	1	ENSG00000268336	SIGLEC20P	unprocessed_pseudogene	2	1	0	0	0	0	0	0	0
ENSG00000287649	3.15339	-3.15087	3.88184	0.048811	1	ENSG00000287649	havana_tagene		2	1	0	0	0	1	0	0	0
ENSG00000185662	3.15339	-3.15087	3.88184	0.048811	1	ENSG00000185662	SMIM23	protein_coding	2	1	0	0	1	0	0	0	0
ENSG00000277224	3.15339	-3.15087	3.88184	0.048811	1	ENSG00000277224	H2BC7	protein_coding	2	1	0	0	1	0	0	0	0
ENSG00000254721	3.15339	-3.15087	3.88184	0.048811	1	ENSG00000254721	havana		2	1	0	0	0	1	0	0	0
ENSG00000233521	3.15339	-3.15087	3.88184	0.048811	1	ENSG00000233521	LINC01638	lncRNA	2	1	0	0	0	1	0	0	0
ENSG00000141570	-0.267865	3.84838	3.88177	0.0488131	1	ENSG00000141570	CBX8	protein_coding	319	319	312	194	264	280	394	343	350
ENSG00000204659	3.15324	-3.15087	3.88155	0.0488195	1	ENSG00000204659	CBY3	protein_coding	2	0	1	0	0	1	0	0	0
ENSG00000124915	3.15324	-3.21791	3.88155	0.0488195	1	ENSG00000124915	MYRF-AS1	lncRNA	2	0	1	0	0	0	0	0	0
ENSG00000288933	3.15324	-3.15087	3.88155	0.0488195	1	ENSG00000288933	havana_tagene		2	0	1	0	0	1	0	0	0
ENSG00000286395	3.15324	-3.21791	3.88155	0.0488195	1	ENSG00000286395	havana_tagene		2	0	1	0	0	0	0	0	0
ENSG00000261749	3.15324	-3.21791	3.88155	0.0488195	1	ENSG00000261749	LINC02180	lncRNA	2	0	1	0	0	0	0	0	0
ENSG00000260177	3.15324	-3.21791	3.88155	0.0488195	1	ENSG00000260177	havana		2	0	1	0	0	0	0	0	0
ENSG00000287611	3.15324	-3.15087	3.88155	0.0488195	1	ENSG00000287611	havana_tagene		2	0	1	0	0	1	0	0	0
ENSG00000254991	3.15324	-3.15079	3.88155	0.0488195	1	ENSG00000254991	havana		2	0	1	1	0	0	0	0	0
ENSG00000078328	0.678724	-0.399107	3.88124	0.0488286	1	ENSG00000078328	RBFOX1	protein_coding	17.77	18.13	21.75	10.98	14.87	12.65	10.23	16.22	7.42
ENSG00000236658	-3.25581	-3.0246	3.88006	0.0488629	1	ENSG00000236658	havana		0	0	0	2	0	1	0	3	0
ENSG00000272677	0.656508	-0.0542	3.87931	0.0488845	1	ENSG00000272677	HNRNPD-DT	lncRNA	20	27	23	16	27	15	14	16	12
ENSG00000247137	-0.276586	2.87625	3.87835	0.0489127	1	ENSG00000247137	ANKRD42-DT	lncRNA	171.5	130.5	161	138	128	153	174	181	173
ENSG00000256043	0.423829	1.93626	3.87686	0.0489559	1	ENSG00000256043	CTSO	protein_coding	146	67.25	74	79	93	77	77	66.83	54
ENSG00000004660	-0.257535	4.57913	3.87615	0.0489767	1	ENSG00000004660	CAMKK1	protein_coding	501.25	507.2	521.4	363	480.53	501.53	596.6	573.4	569.2
ENSG00000174705	-0.192501	5.74085	3.87581	0.0489865	1	ENSG00000174705	SH3PXD2B	protein_coding	1306.2	1110.33	1243	793	983	949.5	1405.83	1227	1327.2
ENSG00000144026	-0.240989	3.61305	3.87518	0.0490051	1	ENSG00000144026	ZNF514	protein_coding	271	236	263	242	241	246.5	297	296	267
ENSG00000120833	-0.2359	3.51384	3.87458	0.0490226	1	ENSG00000120833	SOCS2	protein_coding	304	224	202	227	232	215	279	266	260
ENSG00000260105	1.10589	-1.20764	3.87453	0.0490241	1	ENSG00000260105	AOC4P	transcribed_unprocessed_pseudogene	5	14.5	10	8.5	7.5	8	5	7	1
ENSG00000143032	-0.388941	1.3442	3.87447	0.0490258	1	ENSG00000143032	BARHL2	protein_coding	49	50	55	44	44	43	71	68	52
ENSG00000135298	-0.242778	3.55276	3.87415	0.049035	1	ENSG00000135298	ADGRB3	protein_coding	292.1	187.6	205.6	275.05	263.43	294.85	270.4	248.77	239.45
ENSG00000090971	-0.268429	4.31661	3.87084	0.049132	1	ENSG00000090971	NAT14	protein_coding	428	459	416	278	369	398	517	474	502
ENSG00000100276	-0.609029	-0.0701963	3.86882	0.0491911	1	ENSG00000100276	RASL10A	protein_coding	20	16	12	11	23	17	27	25	17
ENSG00000197912	-0.226977	6.55656	3.86853	0.0491995	1	ENSG00000197912	SPG7	protein_coding	2017.33	1945.7	1951	1532.33	1999.45	2235.17	2291.5	2174.33	2108.2
ENSG00000126653	0.222072	5.42463	3.8682	0.0492091	1	ENSG00000126653	NSRP1	protein_coding	1267.5	805	922	1095	1002	915	814.5	779.2	800.5
ENSG00000186451	3.14645	-3.12974	3.8682	0.0492092	1	ENSG00000186451	SPATA12	protein_coding	3	0	0	0	0	1.33	0	0	0
ENSG00000236505	3.14645	-3.21824	3.8682	0.0492092	1	ENSG00000236505	havana		3	0	0	0	0	0	0	0	0
ENSG00000254506	3.14645	-3.21824	3.8682	0.0492092	1	ENSG00000254506	havana		3	0	0	0	0	0	0	0	0
ENSG00000259590	3.14645	-3.21824	3.8682	0.0492092	1	ENSG00000259590	LINC02244	lncRNA	3	0	0	0	0	0	0	0	0
ENSG00000279431	3.14645	-3.21824	3.8682	0.0492092	1	ENSG00000279431	havana		3	0	0	0	0	0	0	0	0
ENSG00000185681	2.19044	-2.72274	3.86764	0.0492257	1	ENSG00000185681	MORN5	protein_coding	3	1	2.2	2	1.4	1	0	0	1
ENSG00000253925	2.19043	-2.77928	3.86761	0.0492265	1	ENSG00000253925	havana		4	1	1.2	1.6	0.67	1	1	0	0
ENSG00000235495	-2.54028	-3.07357	3.8675	0.0492298	1	ENSG00000235495	havana		0	0	0.5	0	0	0.25	2	0.45	2
ENSG00000003393	0.174809	5.86793	3.86617	0.0492687	1	ENSG00000003393	ALS2	protein_coding	1575.2	1112	1174	1424.25	1415.2	1535	1205.5	1008	996.5
ENSG00000253295	2.32231	-2.6568	3.86546	0.0492897	1	ENSG00000253295	ensembl_havana		5	1	1	0	2	3	0	1	0
ENSG00000166341	-0.389443	2.9927	3.86384	0.0493374	1	ENSG00000166341	DCHS1	protein_coding	125	165	185	118	164	168	202	201	195
ENSG00000141519	-0.298791	3.3896	3.86373	0.0493406	1	ENSG00000141519	CCDC40	protein_coding	226.25	218.5	237	136.5	187.7	212.2	271.7	246	278.5
ENSG00000231651	1.8988	-2.40152	3.86211	0.0493882	1	ENSG00000231651	DLG3-AS1	lncRNA	5	4	0	2	3	3	2	0	0
ENSG00000225889	-0.567533	0.0295849	3.86197	0.0493924	1	ENSG00000225889	havana		17.2	25	14.4	12.2	15.7	17	24.85	25.53	29
ENSG00000108175	-0.229621	5.64792	3.86181	0.0493971	1	ENSG00000108175	ZMIZ1	protein_coding	1102	1024	1149	758	985	1028	1330	1142	1183
ENSG00000149257	-0.24462	5.94299	3.85987	0.0494542	1	ENSG00000149257	SERPINH1	protein_coding	1258	1222.5	1318	1005.5	1393	1444	1567	1349	1374
ENSG00000198729	-0.224621	3.6789	3.85881	0.0494853	1	ENSG00000198729	PPP1R14C	protein_coding	339	239	250	226	267.33	250.5	323.2	302	282
ENSG00000141401	-0.291555	3.2882	3.85833	0.0494995	1	ENSG00000141401	IMPA2	protein_coding	198.2	211.93	185.4	166.4	223.87	202.8	274.6	206.93	212.6
ENSG00000268204	-0.877952	-0.906959	3.85769	0.0495186	1	ENSG00000268204	havana		3	8	10	6	11	11	10	11	16
ENSG00000161057	0.151181	7.53067	3.85712	0.0495352	1	ENSG00000161057	PSMC2	protein_coding	4945.5	3712	3523	4680.3	4556.7	4546	3721.5	3244.5	3319.25
ENSG00000248388	-0.981442	-1.69064	3.85707	0.0495369	1	ENSG00000248388	havana		6.1	2.2	3.25	3.65	2.1	3.4	7.9	5.9	8
ENSG00000165102	-0.197623	5.03889	3.857	0.0495387	1	ENSG00000165102	HGSNAT	protein_coding	840.67	603.03	688.5	586	675	695.45	772	783.5	737.9
ENSG00000159596	-0.186747	4.94287	3.85675	0.0495463	1	ENSG00000159596	TMEM69	protein_coding	810	595.5	603	548.2	647.17	629	778.25	689	678.5
ENSG00000143502	-0.423121	1.18426	3.85654	0.0495523	1	ENSG00000143502	SUSD4	protein_coding	41	51	51	29	41	28.25	66.2	59.2	57
ENSG00000163947	-0.221323	3.97256	3.85314	0.0496528	1	ENSG00000163947	ARHGEF3	protein_coding	396	293.6	294.7	323.43	358.95	299.5	379.45	351.27	346.1
ENSG00000289045	1.02288	-1.16917	3.85238	0.0496754	1	ENSG00000289045	havana_tagene		11	8	3	11	12	14	4	3	3
ENSG00000108018	0.416852	1.0664	3.85233	0.0496769	1	ENSG00000108018	SORCS1	protein_coding	66.72	40.3	47.6	47.65	37.8	43.1	33.43	37.33	37.6
ENSG00000112033	-0.199297	4.84053	3.85159	0.0496988	1	ENSG00000112033	PPARD	protein_coding	676.38	552.93	557.12	544.35	612.35	690	663.97	628.18	639.08
ENSG00000250305	-0.337841	1.58874	3.84995	0.0497474	1	ENSG00000250305	TRMT9B	protein_coding	83	52	55.2	51	50	52.2	74	77.2	74
ENSG00000258172	0.851609	-1.1025	3.84971	0.0497545	1	ENSG00000258172	havana		12	12	7	9	7	10	4	4	8
ENSG00000090539	-0.432999	1.17489	3.8479	0.0498083	1	ENSG00000090539	CHRD	protein_coding	46	52	40.5	23	39	44	63	62	52
ENSG00000237380	0.425403	1.63396	3.84585	0.0498691	1	ENSG00000237380	HOXD-AS2	lncRNA	76	75	91	40	65	69	55	53	63
ENSG00000179588	-0.583246	1.03876	3.8458	0.0498707	1	ENSG00000179588	ZFPM1	protein_coding	28	38	46	21	43	45	45.33	61	54
ENSG00000287529	-0.950879	-1.43879	3.84527	0.0498865	1	ENSG00000287529	havana_tagene		3	4	6	4	6	7	9	10	5
ENSG00000204569	-0.175332	6.70959	3.84452	0.0499087	1	ENSG00000204569	PPP1R10	protein_coding	2273	1966.5	2215	2244	2292.33	2444	2547	2184	2186
ENSG00000288753	-1.12606	-1.67829	3.84385	0.0499286	1	ENSG00000288753	havana_tagene		1	5	3	2	6	7	8	5	6
ENSG00000109501	-0.289964	4.43004	3.84382	0.0499296	1	ENSG00000109501	WFS1	protein_coding	406	439	469	349	469	495	545	464	527
ENSG00000261338	0.556115	-0.0711535	3.84192	0.0499862	1	ENSG00000261338	havana		27	19	26	16	18	16	19	12	15
ENSG00000173530	-0.309015	3.98067	3.84158	0.0499965	1	ENSG00000173530	TNFRSF10D	protein_coding	325	214.2	192.4	597	458	453	279.5	287.5	275.33
ENSG00000103067	-0.63023	-0.0948985	3.84125	0.0500063	1	ENSG00000103067	ESRP2	protein_coding	23	14	11	13	18	16	34	17	19
ENSG00000171724	1.61192	-2.23523	3.84077	0.0500206	1	ENSG00000171724	VAT1L	protein_coding	3.5	3.7	3	1.2	3.5	5.7	0.2	2.2	0.5
ENSG00000153029	-0.271176	3.55466	3.83898	0.0500741	1	ENSG00000153029	MR1	protein_coding	220	229.2	230.5	228.5	293	288.2	274.2	249	256.5
ENSG00000234869	-1.46313	-2.1668	3.83752	0.0501177	1	ENSG00000234869	havana		1	2	1	2	2.5	6	5	3	3
ENSG00000166183	-1.46312	-2.25148	3.83749	0.0501186	1	ENSG00000166183	ASPG	protein_coding	0	1	3	3	4	1	4	4	3
ENSG00000286940	-0.54875	0.0863446	3.83664	0.050144	1	ENSG00000286940	MICB-DT	lncRNA	21.5	15.5	19.5	15	19	20.7	31.5	28.5	18
ENSG00000179846	-0.747972	-1.02407	3.8348	0.0501991	1	ENSG00000179846	NKPD1	protein_coding	9	5	8	7	8	6	13	11	11
ENSG00000249383	2.39308	-2.71736	3.83443	0.0502101	1	ENSG00000249383	LINC02071	lncRNA	1	5	1	0	2	1.7	1	0	0
ENSG00000179456	-0.171567	6.27316	3.83221	0.0502767	1	ENSG00000179456	ZBTB18	protein_coding	1964	1504	1526	1399	1635	1744	1845	1789	1647
ENSG00000198155	-3.10247	-3.15683	3.83197	0.0502838	1	ENSG00000198155	ZNF876P	transcribed_unprocessed_pseudogene	0	0	0	1.2	0	0	1	1	0.7
ENSG00000138385	0.177746	8.80922	3.83136	0.050302	1	ENSG00000138385	SSB	protein_coding	13597.8	8994	8278.67	10447.8	10943.5	10520.3	9200.5	7956.5	8231.5
ENSG00000128594	-0.358565	1.70365	3.82892	0.0503755	1	ENSG00000128594	LRRC4	protein_coding	84	62	64	55	50	48	110	75	69
ENSG00000093144	0.170565	6.53921	3.82789	0.0504065	1	ENSG00000093144	ECHDC1	protein_coding	2726	1833	1803	2166	2236.5	2202.67	1902	1649	1724
ENSG00000169895	0.140079	7.14522	3.82644	0.05045	1	ENSG00000169895	SYAP1	protein_coding	3709.73	2927.82	2893.7	3227.93	3364.2	3424.27	2927.8	2636.87	2572.5
ENSG00000172366	-0.463394	3.61669	3.82472	0.0505017	1	ENSG00000172366	MCRIP2	protein_coding	203	291	216	137.45	279	291.5	341	329.03	271
ENSG00000253309	3.16087	-2.90968	3.82162	0.0505953	1	ENSG00000253309	SERPINE3	protein_coding	1	0	2	2	0	3	0	0	0
ENSG00000151611	0.434219	1.79411	3.82146	0.0506	1	ENSG00000151611	MMAA	protein_coding	120	59	68	99	67	80	63.5	55	51
ENSG00000188419	0.200448	5.41255	3.82086	0.0506182	1	ENSG00000188419	CHM	protein_coding	1206.17	837.13	762.2	1087.33	1104.33	1079.43	849.33	729	702.25
ENSG00000269439	-0.396194	1.23185	3.82075	0.0506217	1	ENSG00000269439	PGLS-DT	lncRNA	48.5	48	43.33	36	39	51	55	64.5	54
ENSG00000176428	-0.547498	1.04577	3.82063	0.0506252	1	ENSG00000176428	VPS37D	protein_coding	36	32	49	21	50	33	59	43	61
ENSG00000242880	-0.878761	-1.32289	3.81955	0.0506578	1	ENSG00000242880	havana_tagene		7	3.2	7	4.5	4.33	4	7	13.77	9.2
ENSG00000197879	-0.256834	5.97267	3.81836	0.0506938	1	ENSG00000197879	MYO1C	protein_coding	1238.4	1382.4	1382	960	1292.4	1296.2	1643.7	1450.4	1485
ENSG00000048392	0.253014	5.26388	3.81757	0.0507178	1	ENSG00000048392	RRM2B	protein_coding	1215	729	641	996.5	970	1001	744.5	616	648
ENSG00000007384	-0.345811	3.06274	3.81719	0.0507293	1	ENSG00000007384	RHBDF1	protein_coding	159	170	171	125	172	204	188	217	198
ENSG00000236686	1.64821	-2.32498	3.8165	0.0507502	1	ENSG00000236686	BZW1P1	processed_pseudogene	4.33	2.67	2.67	3	4	1.67	0.33	1	1.33
ENSG00000270781	-0.996453	-1.67823	3.81645	0.0507515	1	ENSG00000270781	havana		3	4	4	2	4	5	8	5	8
ENSG00000068323	0.185756	5.39685	3.8156	0.0507773	1	ENSG00000068323	TFE3	protein_coding	1006	891	908	956	1091	1032	832	775	726
ENSG00000101846	-0.229104	3.47211	3.81438	0.0508144	1	ENSG00000101846	STS	protein_coding	271.18	194.7	215	226.73	256.2	233.6	257.3	247.7	244.2
ENSG00000019991	-1.39846	-2.21666	3.81319	0.0508505	1	ENSG00000019991	HGF	protein_coding	1	3	1	1	3	2	3	3	7
ENSG00000249884	-0.594146	0.0149623	3.81169	0.050896	1	ENSG00000249884	RNF103-CHMP3	protein_coding	22.53	9.2	18.9	16.2	24.23	16.4	26.5	18.7	26.7
ENSG00000232878	2.61104	-3.00634	3.8106	0.0509293	1	ENSG00000232878	DPYD-AS1	lncRNA	1.33	2	1.2	0.98	0.2	0.2	0	0.2	0.2
ENSG00000157554	1.85037	-2.77071	3.81014	0.0509431	1	ENSG00000157554	ERG	protein_coding	3.6	1.7	2.7	0.4	0.2	0.2	1.1	0.2	0.53
ENSG00000179431	-0.221802	3.98329	3.80879	0.0509844	1	ENSG00000179431	FJX1	protein_coding	363	333	309	277	342	327	398	343	367
ENSG00000018610	0.149087	6.51843	3.80269	0.0511703	1	ENSG00000018610	STEEP1	protein_coding	2432.87	1873.37	1785.52	2157.85	2279.62	2261.67	1820.23	1632.25	1703.42
ENSG00000105821	0.163738	7.18555	3.80167	0.0512016	1	ENSG00000105821	DNAJC2	protein_coding	4050.33	2946.2	2725.25	3581	3515.53	3615	2740	2675	2686
ENSG00000141258	-0.282673	5.45936	3.80132	0.0512123	1	ENSG00000141258	SGSM2	protein_coding	885.53	1015.2	959.1	584.4	833.2	877	1164.33	1055.2	1108.2
ENSG00000227291	3.14867	-3.08682	3.80057	0.0512351	1	ENSG00000227291	havana		2	0	1	0	0	2	0	0	0
ENSG00000132912	0.174614	7.24586	3.80041	0.0512399	1	ENSG00000132912	DCTN4	protein_coding	4219	2803.53	2719.2	4061	4031.58	3979.7	2923	2600.83	2520.2
ENSG00000204614	3.14866	-3.08682	3.80031	0.0512432	1	ENSG00000204614	TRIM40	protein_coding	2	0	1	0	2	0	0	0	0
ENSG00000151917	0.354755	1.93553	3.79986	0.0512567	1	ENSG00000151917	BEND6	protein_coding	102.2	76.53	66	89	104	115	59	50	70.33
ENSG00000251569	-1.46338	-2.43164	3.79729	0.0513356	1	ENSG00000251569	havana		2	2	0	0	0	3.2	4	4	3
ENSG00000274769	-3.0912	-3.10693	3.79576	0.0513824	1	ENSG00000274769	havana		0	0	0	1	1	0	0	1.67	1
ENSG00000087495	-0.318572	2.30425	3.79529	0.0513969	1	ENSG00000087495	PHACTR3	protein_coding	112	101	118	61	81	77	136	110	145
ENSG00000198598	-0.415244	1.37335	3.79218	0.0514926	1	ENSG00000198598	MMP17	protein_coding	51	48	50	34	53	63	70	65	53
ENSG00000162981	-0.744166	-0.643548	3.79174	0.051506	1	ENSG00000162981	LRATD1	protein_coding	16	10	7	5	13	4	20	12	20
ENSG00000288675	-0.887039	-1.101	3.79083	0.0515341	1	ENSG00000288675	ensembl_havana		4	5	8	5	8	13	11	11	8
ENSG00000234945	3.14808	-3.02528	3.78969	0.0515692	1	ENSG00000234945	GTF3C2-AS1	lncRNA	2	0	1	2.5	0	0.5	0	0	0
ENSG00000263884	1.00633	-1.44039	3.78837	0.05161	1	ENSG00000263884	THOC1-DT	lncRNA	10	9	7	4	2	10	4	3	5
ENSG00000273090	3.1482	-3.08664	3.78719	0.0516463	1	ENSG00000273090	havana		2	1	0	2	0	0	0	0	0
ENSG00000219274	-1.42922	-2.11227	3.78714	0.0516479	1	ENSG00000219274	RPS20P2	processed_pseudogene	1.8	1.2	2.3	1	1.2	5.65	4.03	7.05	2.93
ENSG00000216863	1.7453	-2.66831	3.7855	0.0516984	1	ENSG00000216863	LY86-AS1	lncRNA	2.4	3	3.33	0.2	0.4	1.2	2.2	0	0
ENSG00000105397	-0.266882	5.74862	3.78456	0.0517274	1	ENSG00000105397	TYK2	protein_coding	1084	1210	1095.5	797	1127.75	1188.45	1385.75	1253.83	1254.83
ENSG00000118363	0.164374	6.03162	3.78386	0.0517492	1	ENSG00000118363	SPCS2	protein_coding	1760.33	1289.33	1352.83	1588.5	1527.33	1590.77	1356.5	1135.25	1199.25
ENSG00000216901	3.17956	-3.08617	3.78334	0.0517654	1	ENSG00000216901	ZNF603P	unprocessed_pseudogene	0	1	2	0	0	2	0	0	0
ENSG00000228168	0.276435	2.75584	3.78166	0.0518174	1	ENSG00000228168	HNRNPA1P21	processed_pseudogene	185.2	129.66	160.6	151.73	164.13	142.6	140.15	110.2	119.25
ENSG00000109519	0.157284	7.09385	3.77857	0.0519131	1	ENSG00000109519	GRPEL1	protein_coding	3642	2693	2822	3438	3225.25	3203	2832	2403	2482
ENSG00000287076	3.16133	-3.08633	3.7767	0.0519712	1	ENSG00000287076	havana_tagene		1	0	2	2	0	0	0	0	0
ENSG00000277690	-3.08283	-3.17281	3.77513	0.0520199	1	ENSG00000277690	havana		0	0	0	0.5	0.5	0	1.33	1.33	0
ENSG00000174403	-0.806235	-1.18095	3.77386	0.0520593	1	ENSG00000174403	MIR1-1HG-AS1	lncRNA	4	7	10	4	2	6	13	11	11
ENSG00000118894	-0.239313	4.3967	3.77371	0.052064	1	ENSG00000118894	EEF2KMT	protein_coding	459.12	437.93	487.7	332.6	419.25	371.95	567.27	487.17	501.03
ENSG00000227742	-3.25911	-2.96594	3.77197	0.0521183	1	ENSG00000227742	CALR4P	transcribed_unitary_pseudogene	0	0	0	0	3	1	0	3	0
ENSG00000283496	-0.957023	-1.5706	3.77104	0.0521471	1	ENSG00000283496	ZNF511-PRAP1	protein_coding	6	2	4	5.5	3	5	8.25	8	6
ENSG00000268889	0.776561	-0.951424	3.76947	0.052196	1	ENSG00000268889	havana		14	16	12	1	8	9	9	7	7
ENSG00000203497	-0.347195	1.47518	3.76816	0.0522371	1	ENSG00000203497	PDCD4-AS1	lncRNA	71	56	47	47	50	45	71	60	77
ENSG00000147465	-1.22882	-1.75078	3.76802	0.0522414	1	ENSG00000147465	STAR	protein_coding	0	4	3	6	7	4	6	7	3
ENSG00000107130	-0.19844	6.04204	3.76801	0.0522417	1	ENSG00000107130	NCS1	protein_coding	1447	1426	1449	1110	1300	1296.33	1726	1522	1474
ENSG00000254968	2.12359	-2.4242	3.76682	0.052279	1	ENSG00000254968	LINC02763	lncRNA	1.4	3.2	2.2	2	6.2	2.2	0	1.2	0
ENSG00000171813	-0.352274	2.56561	3.76671	0.0522824	1	ENSG00000171813	PWWP2B	protein_coding	111	124	128	78	124	125	161	139	142
ENSG00000258017	-0.392373	1.69277	3.76415	0.0523624	1	ENSG00000258017	havana		74.28	66.87	54.58	40.87	56.3	77.35	75.8	80.8	84.93
ENSG00000164896	-0.282368	5.8326	3.76389	0.0523706	1	ENSG00000164896	FASTK	protein_coding	1080	1307	1204	842	1168	1210	1461	1348	1377
ENSG00000152133	0.191433	5.78908	3.76137	0.0524495	1	ENSG00000152133	GPATCH11	protein_coding	1601.17	1054.5	1062.25	1387.17	1405.67	1297	1105.25	980.83	951.67
ENSG00000148408	-0.344913	2.25862	3.76116	0.0524561	1	ENSG00000148408	CACNA1B	protein_coding	112.7	93	100.2	52.33	96.27	92.2	141	113.53	112.7
ENSG00000157911	-0.258074	4.5349	3.76053	0.0524759	1	ENSG00000157911	PEX10	protein_coding	487	494	480	382	520	455	659	514	494
ENSG00000289570	2.42203	-2.68738	3.7598	0.0524987	1	ENSG00000289570	havana_tagene		2.33	0	5	0	2	2	0	1	0
ENSG00000285968	-0.806587	-1.12485	3.75853	0.0525388	1	ENSG00000285968	havana		11.03	6.9	4.23	5.4	3.6	3.83	9.57	16.5	10.43
ENSG00000206418	0.190043	5.20299	3.75807	0.0525531	1	ENSG00000206418	RAB12	protein_coding	973.7	717	698.33	969	904.5	985	668	658.5	633.7
ENSG00000163428	0.219545	6.98624	3.75045	0.0527934	1	ENSG00000163428	LRRC58	protein_coding	3921.53	2468.7	2179.78	2994.08	3302.75	3291.77	2523.7	2282.88	2016.15
ENSG00000069696	-0.579321	0.0984194	3.75018	0.0528019	1	ENSG00000069696	DRD4	protein_coding	14	18	14	22	29	29	21	18	26
[truncated: 59,488 more rows]

## Sheet: List S2-overall heatmap list
	T1	T2	T3	T4	T5	T6	WT1	WT2	WT3
ENSG00000007952	1.25276	0.425268	0.512824	4.81056	0.854415	1.06471	0.182322	0.615186	1.87641
ENSG00000201185	0	1.38629	1.09861	0	4.61512	1.60944	1.09861	0.693147	0.693147
ENSG00000227270	2.81361	2.47822	2.80336	0	2.4874	0	2.32728	2.54553	1.88403
ENSG00000202538	1.79176	0	1.60944	1.60944	4.15888	1.38629	2.07944	1.94591	1.79176
ENSG00000277918	2.00148	1.6864	2.39151	1.71019	5.05484	1.70475	2.0189	2.16332	1.97408
ENSG00000206596	2.17475	2.24601	2.37024	1.77495	5.15963	1.66771	1.96009	2.10413	2.27727
ENSG00000206588	2.05412	2.0149	2.5416	1.77495	5.11259	1.74047	1.8718	2.24071	2.09186
ENSG00000273768	2.26176	2.02155	2.3155	1.90658	5.13185	1.94591	2.07065	1.88707	1.83258
ENSG00000206737	2.28238	1.82455	2.29556	1.93586	5.13067	1.90211	1.81319	2.06686	2.2192
ENSG00000206652	2.2192	2.02815	2.28238	1.64866	5.11048	1.80006	2.17475	2.33214	2.16332
ENSG00000250215	3.17805	1.94591	2.70805	0.693147	0.693147	1.38629	0	1.79176	1.09861
ENSG00000100292	8.17982	7.90219	7.67601	8.70966	8.93992	8.96457	6.64118	6.52209	6.54965
ENSG00000207513	2.37024	2.09186	2.44235	1.98787	5.10595	1.83258	2.02815	2.19722	2.18267
ENSG00000179141	0	1.60944	0.693147	2.3979	2.07944	1.79176	2.07944	0	0
ENSG00000129757	2.70805	2.70805	2.77259	0	2.94444	2.56495	3.4012	2.94444	3.04452
ENSG00000086506	1.38629	3.09104	2.3979	0	2.63906	2.07944	2.48491	2.94444	2.94444
ENSG00000206585	2.54945	2.19722	2.32239	1.91692	5.11799	2.10413	2.45101	2.12823	2.50144
ENSG00000199523	0.500775	0.500775	0.641854	0.182322	3.18013	0.223144	0.223144	0.405465	0
ENSG00000199480	0.500775	0.500775	0.641854	0.182322	3.18842	0.223144	0.371564	0.405465	0
ENSG00000277739	3.61092	3.82428	3.7612	3.77506	6.62432	4.12066	3.64806	3.68888	3.72328
ENSG00000254706	2.30259	2.48491	2.99573	0	0.693147	2.19722	2.3979	2.30259	2.30259
ENSG00000199415	0.500775	0.500775	0.641854	0.182322	3.20275	0.81093	0.371564	0.405465	0
ENSG00000125968	3.4012	3.95124	3.55535	1.94591	3.3673	2.89037	4.94164	4.64439	4.46591
ENSG00000270722	0	1.09861	0.693147	0	3.16125	0.693147	1.09861	1.09861	1.38629
ENSG00000171658	1.38629	1.09861	0	2.19722	2.07944	2.2192	0.693147	0.182322	0
ENSG00000070190	0.916291	1.70475	1.50408	2.63906	0	0.405465	0	1.8718	1.8718
ENSG00000212766	2.07944	2.11021	0	0	0	1.09861	1.09861	1.25276	2.19722
ENSG00000251521	1.09861	0	1.09861	1.94591	2.30259	2.56495	1.09861	0	0.693147
ENSG00000138152	0	2.07944	1.79176	1.09861	0	1.60944	0	1.79176	2.07944
ENSG00000117318	5.35659	5.82895	5.92693	4.44265	4.76217	4.93447	6.86066	6.70073	6.73815
ENSG00000188175	1.60944	1.38629	0	2.19722	1.38629	2.19722	0.693147	0	0
ENSG00000237294	2.07944	1.79176	2.34181	2.30259	1.43508	0	1.83258	0	1.97408
ENSG00000241219	0	2.30259	1.82455	0.693147	1.79176	1.60944	0	1.09861	0
ENSG00000224614	2.19722	2.19722	2.19722	0.693147	0	0.693147	1.38629	1.38629	0
ENSG00000115607	2.94444	0	2.48491	2.56495	2.83321	1.60944	2.48491	2.07944	2.30259
ENSG00000143278	1.38629	0.693147	0	2.07944	2.3979	2.19722	1.09861	0.982078	0
ENSG00000237772	1.38629	1.94591	0	2.77259	1.60944	1.38629	0	0.693147	1.38629
ENSG00000125144	2.44235	0	2.52573	2.07944	2.25129	2.0149	2.74084	2.70805	1.09861
ENSG00000214146	2.30259	1.38629	1.60944	0	1.60944	0	0.693147	1.94591	2.30259
ENSG00000078814	0.693147	0	0	0.693147	0.982078	1.09861	2.07944	2.30259	2.19722
ENSG00000287185	0.693147	2.07944	2.70805	0	2.30259	1.94591	1.38629	0.693147	1.09861
ENSG00000260641	1.79176	2.30259	2.19722	0	0	1.60944	1.38629	0.693147	1.94591
ENSG00000259940	2.70805	1.09861	1.79176	2.3979	2.30259	2.77259	1.38629	0	1.79176
ENSG00000200795	0.693147	1.38629	1.09861	0.693147	3.43399	1.09861	2.30259	1.79176	1.09861
ENSG00000287444	2.07944	1.09861	1.38629	1.60944	0	0	0	1.79176	0
ENSG00000258422	2.80336	2.63906	1.09861	2.19722	1.70475	2.30259	2.44235	0	1.94591
ENSG00000271926	1.79176	0	0	0	1.94591	1.79176	1.60944	0.693147	1.79176
ENSG00000153071	1.09861	1.94591	2.19722	0	2.3979	1.09861	1.79176	1.09861	0
ENSG00000287294	1.09861	0	1.79176	1.79176	1.38629	0	2.07944	0	1.79176
ENSG00000263257	1.38629	0	0.693147	0	1.79176	2.30259	0	1.38629	1.60944
ENSG00000123329	1.60944	2.07944	1.79176	2.89037	2.63906	2.63906	1.38629	0	1.981
ENSG00000234199	1.79176	0	1.50408	1.09861	1.94591	1.60944	0	0	0
ENSG00000255100	1.38629	0	2.19722	1.94591	1.60944	1.38629	0	2.07944	2.19722
ENSG00000180209	2.3979	0	2.30259	1.09861	2.83321	1.38629	2.30259	2.19722	1.79176
ENSG00000286741	0	1.09861	0	2.30259	0	1.79176	1.09861	0.693147	0
ENSG00000140961	2.99573	2.99573	2.70805	3.4012	4.06044	3.91202	1.94591	1.60944	2.07944
ENSG00000148483	2.07944	2.07944	2.19722	2.56495	2.94444	2.70805	2.32239	1.79176	0
ENSG00000092098	2.19722	1.79176	0	1.60944	1.79176	2.30259	1.09861	0	1.60944
ENSG00000265630	0.982078	0	2.15987	2.44235	2.1883	2.55179	1.46557	2.17816	2.42745
ENSG00000283047	2.93545	1.63511	2.16332	1.17865	1.20297	2.76127	0.500775	2.52573	2.60269
ENSG00000260743	1.60944	2.07944	1.09861	1.09861	2.19722	2.19722	1.38629	0	0
ENSG00000241073	1.79176	1.60944	1.4816	2.19722	1.8718	0	0	1.79176	2.19722
ENSG00000189001	0.693147	0	1.38629	1.60944	1.60944	2.56495	0.693147	0	1.60944
ENSG00000255964	6.53015	6.60845	6.49022	6.75751	4.94286	6.64118	6.58869	4.483	5.62402
ENSG00000223695	1.82455	0	1.88707	0	1.94591	1.20297	1.38629	0	1.46557
ENSG00000283945	1.79176	0	1.09861	0	1.09861	1.09861	2.30259	2.30259	1.09861
ENSG00000246731	2.19722	2.3979	2.77259	0	1.38629	1.79176	1.79176	2.3979	2.56495
ENSG00000200488	1.42792	1.09861	1.04028	1.89762	3.7013	1.70475	1.04028	1.09861	1.55814
ENSG00000124657	0.693147	0.693147	1.09861	2.48491	2.07944	2.30259	1.38629	1.79176	0
ENSG00000262624	0	1.60944	0.693147	0	0	1.79176	1.94591	0	1.09861
ENSG00000199568	0	1.09861	1.09861	1.38629	2.56495	0	0	1.09861	0.693147
ENSG00000265394	1.94591	0.693147	2.07944	1.09861	2.07944	2.23324	1.09861	2.48491	0
ENSG00000124193	1.60944	2.70805	2.30259	0	2.07944	2.48491	2.48491	2.48491	2.3979
ENSG00000289456	1.94591	0	0	2.3979	1.60944	1.4816	1.60944	0.693147	1.38629
ENSG00000288919	1.38629	0	1.38629	0	1.38629	2.07944	0	1.38629	0
ENSG00000287084	1.09861	2.07944	2.19722	0	1.94591	1.38629	1.38629	0	0.693147
ENSG00000168065	0	1.94591	1.38629	0	1.38629	1.60944	1.38629	0	0
ENSG00000205111	1.46557	1.38629	1.60944	1.79176	2.19722	2.07944	0	0	0.693147
ENSG00000289028	1.79176	0	0	1.60944	1.60944	2.07944	1.94591	1.94591	1.94591
ENSG00000251184	0	1.79176	1.94591	1.38629	1.79176	1.94591	1.60944	2.19722	0
ENSG00000183463	0.693147	1.09861	1.79176	0	1.79176	1.09861	2.41591	0	1.60944
ENSG00000141052	1.94591	0.693147	1.79176	0.693147	1.38629	2.30259	0	0.693147	2.30259
ENSG00000163606	2.30259	1.38629	2.30259	2.56495	2.30259	2.63906	1.94591	2.30259	0
ENSG00000278463	0	1.09861	0	1.60944	1.79176	0	0	0	1.60944
ENSG00000273175	1.38629	1.79176	1.94591	0.693147	0	1.94591	2.07944	0	1.38629
ENSG00000268465	1.38629	1.60944	2.77259	1.38629	0	2.19722	0.693147	1.38629	2.07944
ENSG00000279070	1.60944	1.38629	0.693147	2.3979	1.38629	2.56495	0.693147	0	1.09861
ENSG00000221988	1.94591	1.79176	1.79176	0	2.30259	1.09861	1.09861	1.38629	0
ENSG00000287757	0	0	0	0.693147	1.09861	1.60944	1.09861	0	2.19722
ENSG00000274997	0	1.38629	1.38629	0	2.19722	1.79176	1.94591	1.79176	1.79176
ENSG00000286118	0	1.38629	1.83258	2.19722	2.56495	1.09861	2.19722	0.693147	1.60944
ENSG00000214046	0	1.38629	1.38629	1.60944	1.09861	0	1.94591	0	0
ENSG00000260017	1.09861	0	1.38629	1.38629	1.97408	1.94591	0	0	1.38629
ENSG00000170468	0	0	1.94591	1.79176	0	0	1.09861	0.693147	0
ENSG00000225217	0.693147	0.405465	0.916291	2.14007	1.79176	2.25129	0	0.405465	0.916291
ENSG00000232709	1.94591	2.07944	1.38629	0	0	0	0.693147	1.09861	1.09861
ENSG00000256995	2.17475	1.64866	2.99723	1.86408	2.63189	2.5337	1.57898	1.23837	0.336472
ENSG00000232969	1.09861	0	2.19722	1.79176	1.94591	1.79176	0	1.09861	1.60944
ENSG00000271746	0.693147	2.07944	0	0	2.07944	1.60944	1.09861	1.79176	1.38629
ENSG00000287033	1.94591	2.3979	2.48491	0	2.07944	1.79176	1.79176	1.82455	0.693147
ENSG00000117281	1.60944	1.09861	1.79176	0	1.79176	2.19722	0	1.94591	1.38629
ENSG00000288520	2.19722	0	1.22378	2.70805	2.19722	2.3979	1.94591	1.43508	1.79176
ENSG00000268745	1.09861	0	1.09861	2.19722	0	1.79176	1.94591	0.693147	1.60944
ENSG00000261664	0	0	1.79176	1.94591	1.38629	1.09861	1.94591	1.94591	0.693147
ENSG00000287975	1.38629	0	0	1.94591	1.4816	1.09861	2.19722	1.94591	1.60944
ENSG00000228022	1.97408	0.693147	2.52813	0.788457	0.788457	1.72277	1.77495	1.79176	0
ENSG00000253825	2.56495	2.30259	0	1.79176	2.3979	2.30259	2.3979	1.38629	1.94591
ENSG00000178796	2.3979	1.09861	1.09861	1.09861	0	1.09861	0	1.38629	2.07944
ENSG00000142623	1.09861	0.693147	0	2.30259	0	0	0	0	0
ENSG00000224825	2.19722	1.60944	1.79176	1.09861	0	1.79176	0	1.09861	1.79176
ENSG00000288814	1.38629	1.09861	0	1.38629	1.09861	2.07944	0	0	0
ENSG00000182223	1.09861	2.48491	0.693147	1.79176	0.693147	0	2.19722	1.60944	1.09861
ENSG00000113721	1.79176	2.30259	2.23324	1.60944	0	1.09861	2.30259	1.94591	2.56495
ENSG00000286957	1.60944	0	0	0	1.79176	0	1.60944	1.09861	1.09861
ENSG00000154556	1.16315	0.788457	2.07944	0	2.47064	1.71019	0.788457	1.8563	1.99198
ENSG00000188730	2.07944	1.60944	2.19722	0	1.09861	0	1.17865	1.09861	0.693147
ENSG00000263740	3.32324	3.23278	4.23019	2.57261	5.20631	2.82138	3.13767	3.40618	3.48124
ENSG00000257838	1.8718	1.60944	0.693147	1.70475	0.916291	2.0149	1.70475	0	0
ENSG00000197406	2.30259	1.09861	2.19722	0	1.09861	1.79176	2.3979	2.07944	2.07944
ENSG00000166143	1.94591	2.63906	2.60269	1.94591	1.94591	0	1.8453	2.35138	2.30259
ENSG00000232783	0	0	1.09861	1.09861	0	2.07944	0.693147	0	1.60944
ENSG00000176907	1.38629	1.38629	0	2.07944	1.09861	1.60944	1.38629	0	0
ENSG00000264515	0	1.79176	2.07944	0	1.16315	1.60944	0.693147	0.182322	0.693147
ENSG00000280070	0.693147	1.79176	0	0	1.60944	1.60944	1.38629	1.60944	0
ENSG00000288856	1.60944	2.48491	2.30259	0	2.56495	2.30259	1.60944	2.07944	1.60944
ENSG00000272103	2.56495	1.64866	2.32239	1.09861	2.3979	1.97408	1.60944	1.60944	0
ENSG00000272084	1.38629	1.94591	2.30259	2.30259	1.38629	1.94591	1.94591	0	2.70805
ENSG00000273088	1.6864	0	0.693147	0	1.38629	0	0.693147	1.60944	1.94591
ENSG00000276484	0	0.182322	2.5177	0.470004	0.182322	0.470004	0.182322	0.182322	0
ENSG00000272114	0	1.79176	0	0	0	1.79176	1.09861	1.38629	0.693147
ENSG00000272844	1.38629	1.94591	0	1.09861	1.38629	1.60944	1.60944	0	0
ENSG00000225446	0.693147	2.07944	2.48491	0	1.94591	1.50408	1.09861	1.38629	0.693147
ENSG00000286427	0.693147	1.79176	1.09861	1.94591	0	1.60944	0	0	0.693147
ENSG00000231650	2.30259	1.94591	1.79176	1.09861	0	0.693147	1.79176	0.693147	2.07944
ENSG00000250751	1.09861	2.23324	1.09861	0	1.20297	0.693147	1.38629	2.07944	0
ENSG00000261888	0	0	0.693147	0.693147	1.60944	2.19722	0.693147	0	1.38629
ENSG00000273447	2.07944	1.60944	0	2.30259	0.693147	1.38629	0.693147	2.07944	1.79176
ENSG00000083307	1.60944	2.23324	2.48491	0.693147	0	1.54756	1.09861	1.09861	1.94591
ENSG00000286543	0.875469	1.57485	1.70475	1.87641	2.32239	2.65324	1.43508	0.223144	0.693147
ENSG00000271963	1.09861	0	1.94591	1.79176	0.693147	0	0	0	0.693147
ENSG00000113073	2.3979	2.19722	1.60944	0	1.94591	1.97408	2.07944	2.3979	2.63906
ENSG00000118972	1.97408	1.64866	1.60944	0	0.693147	2.48491	2.30259	1.38629	1.79176
ENSG00000215796	1.38629	0.693147	0	1.60944	0	0.693147	1.38629	1.94591	2.07944
ENSG00000248734	0	0.693147	1.38629	1.60944	0.693147	0	2.07944	1.94591	1.38629
ENSG00000279659	0.693147	0	1.38629	0	1.38629	2.07944	1.94591	1.60944	0.693147
ENSG00000284946	2.3979	1.38629	1.60944	2.3979	1.79176	0	1.94591	2.07944	2.56495
ENSG00000234663	2.10413	1.6864	1.43508	1.60944	2.33505	2.78932	1.50408	0	1.99198
ENSG00000261542	2.35138	1.79176	1.38629	2.19722	1.38629	2.48491	2.07944	0	2.30259
ENSG00000251819	1.60944	0	1.60944	1.60944	1.09861	2.70805	2.19722	1.94591	2.19722
ENSG00000275119	2.30259	1.79176	0	1.94591	2.48491	2.3979	1.94591	1.79176	1.09861
ENSG00000146276	2.42745	1.79176	2.28238	0	2.16905	2.41591	1.28093	1.73166	2.2192
ENSG00000249856	1.04028	1.60944	0	0	0.693147	2.19722	0	0.285179	0.693147
ENSG00000138356	1.38629	1.60944	0	2.07944	1.60944	2.07944	1.09861	1.09861	0
ENSG00000288783	1.28093	1.94591	1.82455	0	1.38629	1.6864	1.8563	0	1.82455
ENSG00000284776	0	1.60944	2.19722	1.38629	1.09861	2.3979	1.79176	2.56495	1.60944
ENSG00000256654	1.38629	0.693147	1.8453	0	0.693147	1.94591	1.09861	0	1.94591
ENSG00000170509	2.19722	1.16315	1.60944	0	1.09861	0	1.09861	0	1.09861
ENSG00000201428	1.38629	1.99198	1.20297	1.67335	3.79166	2.31944	1.54116	1.60944	1.7492
ENSG00000228835	1.60944	1.79176	1.79176	1.09861	0	2.07944	2.48491	2.07944	2.48491
ENSG00000254631	2.17248	1.02245	1.09861	0	0	0.896088	0	0	0
ENSG00000287263	0	0	1.94591	1.38629	1.09861	2.07944	1.38629	1.79176	1.60944
ENSG00000266970	1.79176	1.09861	1.38629	0	0	1.38629	0	1.79176	1.46557
ENSG00000183733	0.788457	1.94591	0.788457	0.693147	0.693147	0.693147	1.94591	2.30259	0
ENSG00000288890	2.77259	1.60944	1.09861	1.60944	2.70805	2.07944	1.94591	0.693147	0.693147
ENSG00000144057	2.30259	0	1.60944	1.60944	1.38629	0.693147	0	1.09861	0.693147
ENSG00000288172	0	0	0	1.09861	0	1.60944	0	0	1.79176
ENSG00000174788	1.09861	1.38629	1.60944	0.693147	1.94591	1.94591	0	1.60944	2.63906
ENSG00000246863	1.09861	1.38629	1.60944	0	0	2.19722	1.79176	0.693147	0.693147
ENSG00000126856	0.182322	1.25276	1.90211	0.788457	1.38629	1.8718	2.30259	2.41591	2.37024
ENSG00000289609	3.28653	3.24454	3.79997	2.48491	2.2192	2.48491	4.21509	4.12713	3.9936
ENSG00000177337	1.38629	1.38629	1.38629	1.09861	0	0.693147	1.94591	2.19722	0
ENSG00000225945	1.60944	1.60944	2.19722	0	1.79176	1.38629	2.89037	1.79176	1.94591
ENSG00000269978	1.38629	1.94591	2.19722	1.09861	0	1.60944	2.19722	0.693147	2.19722
ENSG00000229719	2.48491	1.60944	1.38629	0	1.60944	2.07944	2.19722	1.60944	0.693147
ENSG00000186265	2.30259	1.09861	1.17865	1.79176	2.30259	1.94591	1.16315	0	0.693147
ENSG00000254990	2.94444	0.693147	1.79176	1.38629	2.70805	2.77259	2.3979	1.94591	2.83321
ENSG00000108622	1.38629	1.60944	1.38629	0	0	0.693147	1.79176	1.60944	0
ENSG00000259579	1.94591	0	2.07944	2.12823	2.3979	2.58022	1.38629	1.38629	1.82455
ENSG00000233493	1.94591	1.79176	0.693147	0.693147	0	1.09861	1.38629	1.94591	0
ENSG00000165805	0	1.38629	1.38629	2.30259	2.07944	2.42037	1.79176	1.16315	0.845868
ENSG00000287725	1.38629	1.60944	2.07944	0.693147	1.09861	1.94591	0	0	1.46557
ENSG00000264067	0	1.09861	1.94591	0	1.38629	0.693147	1.46557	0	0
ENSG00000236532	0.182322	1.22378	1.60944	0	0	0.182322	0.336472	1.94591	0
ENSG00000275532	1.79176	2.19722	2.19722	0	1.60944	1.79176	2.63906	1.09861	1.94591
ENSG00000223476	1.09861	1.79176	0	2.07944	1.79176	0.693147	0.693147	0.693147	0
ENSG00000115155	0.223144	0	0.693147	0.693147	1.981	0.223144	1.79176	0	0
ENSG00000263311	2.30259	1.09861	1.79176	0	1.60944	0	1.38629	1.09861	1.38629
ENSG00000271581	0	0	1.60944	0	1.60944	1.38629	1.09861	0	0
ENSG00000241357	1.60944	0	2.48491	0.693147	2.07944	2.07944	1.79176	1.60944	1.79176
ENSG00000249740	2.41591	2.19722	2.2192	1.60944	2.3979	2.07944	2.3979	1.79176	0
ENSG00000272010	1.79176	0	0	0.693147	0.693147	1.94591	0	0.693147	0
ENSG00000255966	1.60944	1.09861	2.07944	0	1.60944	0.693147	1.60944	2.63906	1.38629
ENSG00000227368	0	0	0.693147	1.09861	0	0	1.09861	2.19722	1.09861
ENSG00000261829	0	0	1.09861	0	1.38629	1.79176	1.94591	0.693147	1.09861
ENSG00000126259	1.09861	1.60944	1.94591	0	1.79176	0.693147	0	1.79176	0.693147
ENSG00000000005	1.38629	0	0	1.09861	1.38629	0	1.79176	0	1.38629
ENSG00000279331	0	0	1.38629	0	1.09861	1.38629	1.79176	0	1.38629
ENSG00000287115	0	1.09861	1.94591	1.79176	0	1.79176	1.38629	1.60944	1.79176
ENSG00000179168	0	0.693147	0	0.693147	1.79176	1.94591	1.09861	1.38629	0
ENSG00000156574	2.07944	1.60944	0.693147	0	1.38629	0	0.693147	1.09861	0
ENSG00000228141	1.09861	0	0.693147	0	0	0	1.09861	2.07944	1.38629
ENSG00000253227	1.94591	1.60944	1.38629	1.79176	2.48491	2.19722	2.48491	0	1.38629
ENSG00000174951	0.693147	1.38629	1.09861	1.83258	1.94591	2.63906	1.38629	1.09861	0
ENSG00000286874	0	0	0	1.09861	1.79176	1.09861	1.79176	1.09861	1.60944
ENSG00000288966	0	0	1.09861	0	1.09861	1.60944	1.79176	1.09861	1.79176
ENSG00000120055	0.693147	2.30259	1.94591	0	1.38629	2.30259	1.94591	1.38629	1.38629
ENSG00000258064	0.182322	1.79176	1.60944	0	0	0	1.09861	0	0
ENSG00000155495	0.693147	0	1.09861	0.693147	0	1.09861	1.94591	0.693147	2.19722
ENSG00000254879	1.38629	0.693147	2.19722	0	0	0.693147	1.38629	0.693147	0
ENSG00000271949	2.24071	1.89462	0.182322	1.6864	1.97408	0.182322	1.22378	1.6864	1.79176
ENSG00000286558	2.19722	0	0.693147	1.79176	1.94591	2.07944	1.09861	1.79176	2.07944
ENSG00000286315	1.09861	2.07944	2.19722	0	1.79176	2.07944	0.693147	1.79176	1.94591
ENSG00000168306	1.09861	0.693147	1.09861	1.09861	0	1.94591	0	1.38629	2.19722
ENSG00000246363	2.29253	0.530628	1.6864	1.99198	2.15176	1.4816	0.182322	1.17865	0.693147
ENSG00000144671	1.25276	1.64866	1.60944	1.94591	2.3979	2.793	0.788457	0.693147	0.693147
ENSG00000254418	3.89182	2.63906	3.17805	4.63957	4.57471	4.68213	3.17805	3.46574	3.2581
ENSG00000286788	2.30259	0	2.19722	2.30259	1.38629	2.3979	1.38629	1.79176	1.60944
ENSG00000232310	0.470004	0.875469	1.4061	2.17475	1.43508	1.88707	1.38629	0.182322	0
ENSG00000174963	1.09861	0	2.19722	0	0.693147	0.693147	0	0	0
ENSG00000269072	0.223144	1.38629	0.693147	0	1.97408	1.79176	0	1.09861	1.38629
ENSG00000162426	0	1.20297	0.693147	0.182322	1.50408	1.79176	1.94591	1.09861	0
ENSG00000266728	1.79176	0.693147	0	0	0	1.38629	1.38629	0	1.38629
ENSG00000226800	2.07944	1.79176	1.38629	0	2.19722	2.30259	2.48491	2.19722	1.94591
ENSG00000285942	0.693147	0	0	1.60944	0	1.79176	0.693147	1.60944	1.38629
ENSG00000286153	1.79176	1.60944	1.60944	1.38629	0.693147	0	0	0.693147	0
ENSG00000133110	0.693147	1.79176	0	1.60944	1.60944	1.09861	2.07944	0	1.09861
ENSG00000284491	1.64866	1.79176	1.79176	0	0.693147	1.60944	1.60944	1.60944	0
ENSG00000273091	1.38629	0	1.60944	0.693147	0	1.60944	1.38629	0	0
ENSG00000166736	1.38629	0.693147	1.60944	2.07944	2.07944	0	0.693147	2.07944	1.79176
ENSG00000267629	1.60944	1.09861	1.38629	0	1.94591	1.94591	0	1.60944	1.60944
ENSG00000271447	1.79176	0.693147	1.16315	0	1.60944	0	1.79176	1.09861	1.94591
ENSG00000197416	3.04452	1.94591	1.38629	3.09104	3.17805	3.17805	2.30259	1.79176	1.50408
ENSG00000246575	0.693147	1.09861	2.35138	1.94591	2.35138	1.79176	2.19722	2.25129	0.405465
ENSG00000272768	1.79176	1.60944	2.30259	3.09104	3.04452	2.30259	0.693147	1.79176	2.48491
ENSG00000176919	1.38629	1.09861	1.38629	0.693147	1.94591	2.07944	0	1.38629	0
ENSG00000135773	2.07944	2.63906	1.38629	0.285179	1.09861	1.60944	1.94591	2.48491	2.30259
ENSG00000242479	0	1.38629	2.07944	0.693147	1.79176	0	1.09861	1.60944	0.693147
ENSG00000163993	1.09861	0	0	0.693147	1.79176	0	0	0.693147	1.79176
ENSG00000259719	1.79176	0.693147	0	1.79176	1.94591	2.30259	1.60944	1.67335	0.693147
ENSG00000240567	1.38629	0.788457	2.19722	0	0	1.25276	1.60944	1.60944	0.693147
ENSG00000225585	0.693147	0	0	1.09861	1.70475	1.94591	1.38629	0.693147	0
ENSG00000259616	0.182322	1.44692	1.38629	0.693147	0	2.01223	0	0.693147	0
ENSG00000101883	2.07944	1.79176	2.30259	2.07944	1.94591	2.30259	2.56495	2.07944	0
ENSG00000172349	0.693147	1.16315	1.09861	2.19722	1.94591	2.45101	1.97408	0.223144	1.09861
ENSG00000203307	0.693147	0	0	2.07944	1.38629	0	0	0.693147	1.09861
ENSG00000201098	1.38629	1.09861	0.693147	0	2.07944	0	0	0.693147	0
ENSG00000284969	1.38629	0	0	0	0	1.94591	0.693147	1.09861	0
ENSG00000179921	1.38629	0	1.79176	1.60944	0	1.79176	1.79176	1.09861	1.79176
ENSG00000230537	1.97408	0	1.60944	1.60944	1.97408	1.64866	2.30259	2.66723	2.07944
ENSG00000278013	1.60944	0.693147	1.60944	0	2.07944	0.693147	0.693147	2.19722	1.60944
ENSG00000267731	0.693147	0	0	0	0	0	1.60944	1.60944	1.38629
ENSG00000231544	1.38629	0.693147	0	0	0	0	0	1.79176	1.38629
ENSG00000261067	1.09861	0.693147	2.30259	0	0.693147	1.09861	0	0	1.09861
ENSG00000258892	2.19722	0.693147	1.67335	2.793	2.36744	2.70805	2.19722	1.89762	0.845868
ENSG00000166268	2.63906	1.2613	1.64866	2.85647	2.41591	2.6086	1.80006	1.69562	0.587787
ENSG00000286409	1.79176	1.43508	2.19722	0.693147	2.41591	1.79176	1.38629	1.22378	0
ENSG00000272911	0	1.38629	0	1.94591	0.693147	1.38629	0	0	0.693147
ENSG00000269559	2.63906	2.19722	1.60944	1.38629	1.94591	2.19722	1.79176	1.60944	0
ENSG00000229453	0	0.693147	0.693147	0	0	0	1.79176	1.38629	1.60944
ENSG00000136155	0.693147	0.693147	0	0	1.60944	0	0	1.79176	1.38629
ENSG00000261796	1.94591	0.693147	1.60944	2.30259	2.07944	1.94591	1.09861	0	1.38629
ENSG00000286511	1.87641	1.4816	2.3979	0	2.18267	2.32728	1.94591	1.15373	1.60944
ENSG00000274678	1.94591	0.693147	0	0	1.79176	1.09861	0.693147	0.693147	1.79176
ENSG00000285314	1.79176	2.07944	1.38629	0	0.693147	0.693147	2.30259	1.60944	1.09861
ENSG00000229835	0.405465	0	0.916291	1.8718	0	1.50408	1.25276	1.79176	1.60944
ENSG00000160678	1.79176	2.48491	1.94591	0	1.94591	1.79176	2.07944	2.56495	1.94591
ENSG00000255160	0	1.60944	1.79176	0.693147	0.693147	1.60944	2.07944	0.693147	2.07944
ENSG00000219738	1.94591	1.79176	1.79176	0	1.38629	0	1.38629	1.09861	0.693147
ENSG00000253653	0.693147	0.693147	1.94591	0	0	1.09861	2.07944	1.09861	1.38629
ENSG00000237529	1.09861	1.60944	2.07944	1.09861	0	0	1.38629	1.20297	1.94591
ENSG00000286677	2.48491	2.07944	1.09861	2.94444	2.07944	2.3979	1.38629	2.48491	0.693147
ENSG00000230882	1.09861	1.79176	1.94591	0	1.38629	1.09861	0.693147	2.48491	1.79176
ENSG00000113525	0	0	0.693147	0	1.60944	2.07944	0.693147	1.09861	1.09861
ENSG00000258534	2.32728	1.38629	0.693147	1.44692	1.67335	0	0.788457	0.788457	0.182322
ENSG00000285692	1.51072	1.38629	2.07944	1.09861	1.82455	1.38629	0	0.693147	0
ENSG00000274315	2.19722	1.38629	1.79176	2.19722	0.693147	1.94591	1.79176	0	1.09861
ENSG00000265073	0.223144	0	1.94591	1.43508	1.60944	1.97408	1.09861	1.79176	1.83258
ENSG00000288804	0.693147	0	1.09861	0	2.19722	1.60944	1.60944	1.38629	1.09861
ENSG00000263050	1.60944	0.693147	1.09861	0.693147	0	2.19722	1.60944	0	1.09861
ENSG00000162188	0	1.09861	0.693147	0	1.09861	1.94591	1.38629	0	1.60944
ENSG00000205710	1.60944	1.79176	0	1.38629	1.60944	0.693147	1.94591	1.09861	0
ENSG00000182218	0	0	1.79176	0.693147	0	0.916291	0	1.79176	0.693147
ENSG00000183185	2.89037	2.89037	2.3979	0.693147	3.17805	1.79176	2.19722	2.19722	2.07944
ENSG00000284633	2.48491	1.16315	1.79176	0	0.693147	1.09861	1.38629	1.38629	2.07944
ENSG00000224287	1.60944	2.07944	0.693147	0	1.79176	0.693147	2.07944	1.38629	1.94591
ENSG00000278002	1.38629	2.07944	1.79176	1.09861	0	1.60944	1.09861	0.693147	0
ENSG00000111644	1.38629	0	1.94591	1.09861	1.60944	1.79176	0	1.79176	1.09861
ENSG00000273805	1.94591	1.60944	0.693147	0	2.3979	1.94591	1.79176	1.60944	1.09861
ENSG00000265917	0	1.60944	0	0	1.09861	1.09861	1.60944	1.79176	1.09861
ENSG00000165923	1.4816	1.60944	2.58249	2.56495	1.60944	1.54756	1.02962	1.23837	0.182322
ENSG00000270659	1.60944	0	1.09861	0.693147	0	1.38629	0.693147	1.94591	0
ENSG00000065325	0	1.09861	0.182322	1.38629	0	1.97408	1.09861	0	1.17865
ENSG00000229750	1.09861	1.38629	0	0	0	1.09861	1.79176	0	0
ENSG00000269482	0.693147	0.693147	0	0	0	1.38629	1.79176	1.09861	1.79176
ENSG00000254870	1.09861	0	1.09861	0	0	0	1.60944	0	1.60944
ENSG00000269984	2.3979	1.60944	0	1.38629	2.30259	1.60944	2.19722	1.38629	2.07944
ENSG00000165164	1.54756	0.788457	2.05412	0.223144	2.06686	2.21157	0.548121	0.788457	1.47018
ENSG00000254777	0	0	1.38629	0	1.60944	1.38629	0	1.38629	1.09861
ENSG00000170290	0	0	1.09861	0.693147	0	0.693147	1.60944	2.07944	0.693147
ENSG00000224655	1.82455	1.94591	1.79176	2.19722	2.19722	2.3979	1.09861	1.60944	0
ENSG00000270798	1.38629	1.54116	0.693147	1.43508	0	1.64866	0	0.182322	0
ENSG00000259713	3.13549	2.50553	2.99573	1.38629	2.82731	2.65324	2.12823	1.09861	1.67335
ENSG00000285564	0	1.60944	0	0	0	0	1.60944	0	1.09861
ENSG00000268069	1.79176	1.60944	0.693147	0	1.60944	0	0.693147	1.09861	0
ENSG00000278153	1.79176	1.09861	0.693147	0	0.693147	0	0	1.60944	1.60944
ENSG00000228668	2.07944	0	1.38629	1.09861	1.09861	1.09861	1.94591	0	0.693147
ENSG00000276188	1.09861	1.38629	0	0	1.38629	1.09861	1.38629	1.94591	0
ENSG00000172461	2.52573	1.65823	0	1.79176	0.693147	1.09861	1.44692	1.60944	1.8718
ENSG00000245812	0	1.70475	1.60944	0	1.09861	1.79176	0.693147	1.79176	0.693147
ENSG00000270011	1.94591	0	1.09861	2.19722	2.56495	1.60944	1.60944	1.79176	1.38629
ENSG00000273209	1.09861	0.693147	1.79176	0	1.09861	0	1.60944	0	0
ENSG00000223979	0	0	0	0.693147	0	1.09861	1.09861	1.60944	1.79176
ENSG00000078725	1.25276	0.182322	1.09861	0	0	1.92132	0	0	0
ENSG00000274904	1.09861	1.09861	1.94591	0	1.60944	1.60944	2.19722	0.693147	2.19722
ENSG00000235448	0	0.928219	0	0.182322	1.79176	0	0.182322	1.38629	1.46557
ENSG00000289141	1.09861	0	2.3979	1.09861	1.60944	0.693147	1.38629	2.19722	1.09861
ENSG00000226332	1.38629	2.19722	2.07944	0.693147	0.693147	0.693147	2.07944	2.56495	1.79176
ENSG00000279138	0.693147	1.94591	1.60944	0	1.60944	0.693147	1.60944	0.693147	0
ENSG00000234776	1.38629	1.79176	1.60944	1.09861	0	2.07944	1.38629	0	1.38629
ENSG00000228948	0	1.38629	0	1.38629	1.94591	1.09861	0.693147	1.94591	0.693147
ENSG00000289112	0.693147	1.60944	0	1.09861	1.79176	0	1.38629	0	1.38629
ENSG00000278206	1.60944	1.38629	0.693147	1.79176	0	0	0	1.38629	1.09861
ENSG00000220205	0	1.38629	1.60944	0	0.693147	1.38629	0	1.09861	1.79176
ENSG00000067646	1.79176	1.25276	0.405465	0	0	2.0149	0.693147	0.693147	1.30833
ENSG00000227388	1.79176	1.94591	0.693147	1.60944	0.693147	1.38629	0	2.30259	1.60944
ENSG00000279393	1.38629	0	1.38629	1.60944	0.693147	1.38629	1.94591	0	1.79176
ENSG00000197171	0.182322	0	1.09861	0	1.79176	1.09861	0	1.46557	0
ENSG00000149305	1.50408	0.693147	2.58022	1.09861	1.64866	0	0.81093	1.09861	0.693147
ENSG00000231651	1.79176	1.60944	0	1.09861	1.38629	1.38629	1.09861	0	0
ENSG00000198691	0.285179	0	1.79176	0	1.64866	1.43508	1.09861	1.38629	1.60944
ENSG00000216809	0.693147	0	0.693147	0	2.07944	1.38629	0	0.693147	1.38629
ENSG00000257588	0.693147	0.693147	1.79176	0.693147	2.19722	1.94591	1.09861	0.693147	0
ENSG00000267827	0	1.38629	1.38629	1.43508	1.981	0.223144	0.693147	0	1.38629
ENSG00000256061	0	1.09861	0.693147	1.09861	0.693147	2.07944	0	1.09861	1.94591
ENSG00000232451	1.79176	0.693147	1.09861	0	1.82455	1.82455	0	0.693147	0.693147
ENSG00000255328	1.79176	0	0.693147	0.693147	0	1.79176	0	0.693147	1.38629
ENSG00000279317	1.43508	2.3979	0.693147	1.09861	1.43508	2.22462	1.60944	1.38629	0
ENSG00000272732	1.09861	1.79176	0	1.38629	0.693147	0	1.38629	0	0
ENSG00000223519	1.25276	1.79176	1.94591	0	1.70475	0	1.38629	0.788457	1.38629
ENSG00000288936	0.693147	0.693147	1.09861	0	0.285179	1.38629	2.07944	0	1.60944
ENSG00000289513	1.38629	1.60944	0	0	0	1.09861	1.60944	1.09861	1.60944
ENSG00000258498	0	1.60944	1.09861	0	0	0.693147	0	1.60944	1.38629
ENSG00000237897	2.30259	0.693147	0	0	0.693147	0.693147	1.09861	1.50408	1.25276
ENSG00000156959	1.94591	0.693147	1.79176	1.09861	1.67335	1.46557	0	1.09861	0
ENSG00000227307	2.80336	2.44235	2.07944	0.65752	1.79176	2.30259	2.89037	3.00568	2.63906
ENSG00000284391	1.09861	1.94591	1.60944	0	0.693147	0.693147	1.38629	0	1.79176
ENSG00000235990	0.693147	2.63906	2.70805	1.79176	2.30259	1.38629	2.56495	2.94444	2.30259
ENSG00000078579	1.60944	0.693147	0	0	0.693147	1.60944	0	1.60944	1.38629
ENSG00000269476	1.79176	0.693147	1.60944	0.788457	1.79176	2.30259	0.693147	1.38629	0
ENSG00000265735	3.92533	3.821	4.73996	3.32683	5.7514	3.52783	3.84588	4.15466	4.06903
ENSG00000171446	2.30259	1.79176	1.09861	1.94591	1.38629	0.693147	0.693147	0	1.60944
ENSG00000167749	0.693147	1.09861	1.79176	0.693147	0	2.07944	2.19722	1.60944	1.38629
ENSG00000285911	0	1.38629	0	0	1.17865	1.09861	2.07944	1.09861	0.693147
ENSG00000257225	1.79176	1.60944	0.788457	2.3979	2.07944	1.38629	1.79176	1.09861	0
ENSG00000278771	3.10995	3.20153	4.14202	2.65183	5.01907	2.81661	3.25347	3.40519	3.28952
ENSG00000250734	1.79176	1.60944	0.693147	0	0	0.693147	0	0	0
ENSG00000248646	1.65823	0.530628	0	1.64866	1.25276	2.32239	0.470004	1.38629	1.4816
ENSG00000285649	0.693147	1.09861	1.38629	1.79176	1.94591	0	1.38629	1.60944	0
ENSG00000234676	1.38629	1.09861	1.79176	0.693147	0	0	1.94591	1.60944	1.38629
ENSG00000254901	1.60944	1.94591	1.79176	1.09861	1.38629	0	0.693147	1.38629	0
ENSG00000227071	1.09861	1.60944	1.60944	1.38629	0	1.79176	1.94591	1.38629	0
ENSG00000178449	0.693147	1.09861	0.693147	1.94591	1.38629	1.94591	0.693147	0	0
ENSG00000253618	0	1.38629	0	1.60944	0.693147	0	1.38629	0	1.38629
ENSG00000254348	1.38629	0	0	0	0	0.693147	1.60944	1.38629	1.38629
ENSG00000280228	0.693147	0	0	0	0.693147	0	0	1.94591	1.38629
ENSG00000100079	0.693147	1.94591	0.693147	0	0	1.38629	0	0	0
ENSG00000256139	1.38629	0	1.38629	0	1.38629	0	1.60944	0.693147	1.60944
ENSG00000273062	1.09861	1.79176	2.07944	0	2.3979	1.38629	1.79176	1.79176	2.19722
ENSG00000164430	1.38629	1.94591	1.94591	0.693147	2.07944	2.19722	0.693147	1.30019	0.182322
ENSG00000059378	0.693147	0	0	1.09861	0	1.94591	1.38629	0.916291	0
ENSG00000273901	1.79176	0	1.79176	1.38629	1.60944	1.79176	0	1.09861	1.38629
ENSG00000184730	1.38629	1.09861	0	0.693147	2.07944	0	1.09861	0	1.09861
ENSG00000226661	2.07944	1.64866	1.22378	1.97408	1.16315	0.182322	0	1.38629	0.916291
ENSG00000100311	2.19722	1.60944	2.07944	1.79176	1.38629	0	2.56495	1.82455	1.64866
ENSG00000132622	1.38629	1.79176	1.09861	0.693147	0	0.693147	1.94591	2.07944	1.94591
ENSG00000162753	1.94591	1.82455	2.00148	1.38629	0	0.405465	1.60944	1.0043	0.693147
ENSG00000230267	2.69327	1.6771	2.87074	2.23538	2.19722	0.71784	2.24601	0.993252	2.07944
ENSG00000139540	1.09861	1.09861	1.16315	0	0.405465	1.38629	1.38629	2.19722	2.19722
ENSG00000286806	1.43508	0.693147	1.60944	0	0.693147	0	1.60944	0	0
ENSG00000260372	2.10413	0.81093	2.34181	0.875469	1.38629	0.182322	0.530628	1.71019	1.28093
ENSG00000225155	0.693147	1.79176	1.38629	1.50408	0	1.09861	0	1.38629	0
ENSG00000237575	1.38629	2.30259	2.19722	0	1.79176	2.19722	1.09861	1.79176	1.60944
ENSG00000116183	2.13417	0.916291	1.27536	1.99742	2.07944	1.67335	0	0.875469	1.8718
ENSG00000187800	2.19722	2.07944	1.38629	0	1.79176	2.48491	1.60944	1.94591	1.94591
ENSG00000287307	0.788457	1.09861	0	1.60944	0.693147	2.07944	1.60944	0.693147	0
ENSG00000197142	1.60944	1.36098	0	1.8563	0.693147	0.693147	0	0.182322	1.43508
ENSG00000263627	1.60944	1.09861	0.693147	0.693147	1.60944	1.94591	2.19722	0	1.79176
ENSG00000253736	0	0	1.38629	0.182322	1.38629	1.79176	1.09861	1.60944	1.38629
ENSG00000269959	1.09861	0	1.60944	0	1.60944	1.94591	1.79176	1.09861	1.09861
ENSG00000254787	1.54756	1.09861	1.71019	0.693147	0	0	1.09861	1.60944	0
ENSG00000287919	1.94591	1.09861	0.693147	0	0	1.38629	0	0	0.693147
ENSG00000255045	0.693147	0	0	0	0.693147	1.09861	0	1.94591	1.38629
ENSG00000273079	0.788457	1.16315	1.6864	0	0.788457	0.788457	2.04122	0	0.182322
ENSG00000267834	0.693147	1.38629	1.60944	0	0	0.693147	1.94591	1.38629	1.60944
ENSG00000261655	1.60944	1.09861	0	0	1.38629	1.79176	1.94591	0.693147	1.09861
ENSG00000259065	1.09861	1.60944	0	0	0.693147	1.79176	1.09861	1.94591	1.38629
ENSG00000061492	1.38629	0.693147	0.788457	0.693147	1.43508	0	1.09861	0.693147	2.56495
ENSG00000229109	1.09861	1.43508	1.94591	2.28544	0.788457	1.38629	0.182322	0.182322	1.38629
ENSG00000228590	1.59534	0.667829	1.43508	0.371564	0.916291	1.16315	1.60944	0	2.33408
ENSG00000235629	0.693147	0	0.693147	1.09861	1.60944	1.79176	1.09861	1.94591	0
ENSG00000228041	1.94591	1.09861	0	1.60944	0.693147	1.09861	1.79176	0.693147	0
ENSG00000118473	0.693147	0	1.60944	2.30259	1.82455	1.09861	1.79176	0.788457	1.64866
ENSG00000289460	1.94591	2.30259	2.07944	1.09861	1.09861	0	1.60944	2.07944	1.60944
ENSG00000026297	0	2.3979	1.09861	0.693147	1.09861	1.09861	2.07944	1.60944	1.09861
ENSG00000261519	0	1.38629	2.07944	1.38629	1.60944	1.09861	1.60944	0	1.38629
ENSG00000249577	1.79176	1.09861	0	0	0	1.38629	1.09861	1.09861	0
ENSG00000275720	2.07944	2.48491	1.79176	1.60944	0	1.94591	1.79176	2.30259	1.60944
ENSG00000272582	1.38629	0	1.38629	1.09861	1.09861	1.94591	0	0.693147	0
ENSG00000179058	0	0	1.94591	0	1.60944	0.693147	1.09861	0.693147	1.09861
ENSG00000286375	0.693147	0	1.60944	0.693147	1.09861	1.09861	1.94591	0	0
ENSG00000265554	0.182322	0	0	0	1.79176	1.38629	0.693147	0.182322	1.38629
ENSG00000254607	0	1.09861	1.60944	1.09861	1.60944	0	0	0	1.09861
ENSG00000251670	1.43508	1.60944	2.07944	1.38629	0	1.09861	1.38629	2.3979	2.19722
ENSG00000042832	1.38629	0	0.693147	0	1.60944	1.09861	0	1.82455	0.693147
ENSG00000260919	0	0	0	1.60944	0	1.60944	0.693147	0	1.09861
ENSG00000096996	1.4816	0	1.09861	0	2.0149	0.693147	0.405465	0.875469	0
ENSG00000182585	0	1.09861	1.38629	0	1.79176	1.64866	0.693147	0.693147	0
ENSG00000259437	1.09861	0	0	0	0	1.38629	0	1.79176	0.693147
ENSG00000101342	0	1.79176	0	0	0.693147	1.09861	1.38629	0	0
ENSG00000160307	1.79176	1.38629	0	0	0.693147	1.09861	0	0	0
ENSG00000288878	0	1.09861	2.30259	2.07944	1.79176	1.94591	1.09861	1.09861	1.79176
ENSG00000141527	1.38629	1.09861	0	0	1.82455	1.94591	0.693147	0.693147	1.38629
ENSG00000168298	1.79176	1.60944	0.693147	1.09861	2.30259	0	2.07944	1.60944	1.38629
ENSG00000260468	2.07944	1.38629	1.38629	1.60944	2.0149	2.19722	0.693147	1.09861	0
ENSG00000284607	1.79176	0	1.60944	1.09861	1.38629	0	0.693147	0	1.09861
ENSG00000270035	1.60944	1.09861	0	1.79176	0	1.38629	1.38629	1.38629	1.94591
ENSG00000210117	2.07944	0.693147	1.94591	1.79176	1.79176	1.94591	0	1.94591	1.79176
ENSG00000237476	1.09861	1.79176	0	0	0	1.38629	1.09861	1.43508	1.38629
ENSG00000157399	1.60944	1.79176	1.60944	0.693147	0	1.38629	1.60944	0.693147	0
ENSG00000288935	0.693147	1.60944	1.60944	0	0.693147	0	1.38629	1.79176	1.60944
ENSG00000232850	1.20297	1.6864	0	1.20297	1.38629	0.788457	0	1.99198	1.64866
ENSG00000215905	0.693147	2.19722	1.09861	1.94591	1.09861	1.79176	1.94591	0	1.09861
ENSG00000225316	1.16315	0	1.4816	0.285179	0.336472	2.10413	0.693147	0.708036	0
ENSG00000225826	0	0.693147	0	0	0	1.38629	1.60944	1.38629	0
ENSG00000123572	2.00148	1.82455	2.00148	1.79176	0	1.82455	2.07944	0.693147	1.38629
ENSG00000149527	0.693147	1.38629	1.79176	0.693147	1.60944	1.79176	0.693147	0	0
ENSG00000241671	2.30259	2.30259	1.09861	1.79176	1.38629	0	1.79176	1.38629	1.09861
ENSG00000138109	1.25276	1.70475	0	1.60944	0.285179	1.94591	0.223144	0.693147	1.09861
ENSG00000187583	1.60944	1.79176	2.3979	0	1.38629	1.60944	2.3979	1.79176	1.94591
ENSG00000244345	1.79176	1.09861	2.56495	0.182322	1.16315	0.875469	1.79176	2.07944	1.60944
ENSG00000273375	1.38629	0	0	1.60944	1.38629	1.09861	0	0	1.09861
ENSG00000268650	2.0149	0	1.89762	1.09861	2.19722	1.8563	1.96991	2.07944	1.17865
ENSG00000251569	1.09861	1.09861	0	0	0	1.43508	1.60944	1.60944	1.38629
ENSG00000261205	1.38629	1.60944	1.46557	0.693147	0.223144	0	0	1.38629	0
ENSG00000286352	1.09861	1.38629	1.38629	0	0.182322	0	0	0.693147	1.79176
ENSG00000171873	2.3979	0.693147	1.09861	1.38629	1.09861	1.79176	1.79176	1.74047	0
ENSG00000113492	2.3979	0.693147	1.17865	1.16315	0.788457	0	1.64866	0.405465	0.693147
ENSG00000258471	0.693147	1.16315	1.38629	1.09861	1.79176	0	1.79176	2.48491	1.38629
ENSG00000237222	2.19722	1.09861	1.60944	2.07944	1.6864	0	2.07944	1.79176	2.19722
ENSG00000234230	0	1.09861	0.693147	0	1.38629	1.79176	1.60944	0.693147	0
ENSG00000235237	0.693147	0	1.60944	0	0	1.09861	1.38629	0.693147	1.79176
ENSG00000232912	1.60944	0	0.693147	0	0	1.16315	1.43508	0	1.38629
ENSG00000235571	2.52573	0.693147	0.916291	0	1.09861	1.38629	1.79176	1.46557	1.38629
ENSG00000271698	1.09861	1.38629	1.38629	0	0	0.693147	1.38629	1.79176	0
ENSG00000287475	1.38629	1.38629	0	0	0	1.09861	0.693147	1.79176	1.38629
ENSG00000227803	0.693147	1.60944	1.10856	0.693147	0	0	1.94591	0	0.693147
ENSG00000275476	0.693147	0.693147	0	0	1.79176	1.79176	0.693147	1.09861	0
ENSG00000262786	1.79176	0.693147	1.79176	0.693147	0	0.693147	1.09861	0	0
ENSG00000267898	0	1.09861	1.38629	1.60944	0	1.60944	1.09861	1.38629	0
ENSG00000101951	1.09861	0.693147	0.693147	1.94591	1.94591	1.09861	0	0	1.09861
ENSG00000273269	0	1.09861	1.38629	1.79176	2.56495	1.94591	1.09861	1.60944	1.38629
ENSG00000237786	0	1.60944	1.38629	0	0.693147	0	1.60944	1.09861	1.38629
ENSG00000225235	0	0.693147	1.60944	0	1.60944	1.38629	1.38629	0	1.09861
ENSG00000270050	1.60944	0	0	1.09861	0	1.60944	0.693147	1.38629	1.38629
ENSG00000289334	1.60944	1.09861	1.38629	0	2.07944	1.09861	1.60944	1.09861	0
ENSG00000288067	2.45959	1.38629	1.09861	1.94591	2.24071	0.693147	1.09861	1.60944	0.336472
ENSG00000161132	2.33505	1.67335	0.916291	0.845868	1.20297	1.94591	2.49897	2.65324	2.42745
ENSG00000231355	0	1.38629	0	0	1.16315	1.38629	0	0	1.38629
ENSG00000285837	0.693147	0	0	1.8453	1.38629	0	0	0.285179	1.09861
ENSG00000272444	1.38629	0	1.60944	1.79176	0	1.09861	0.693147	1.38629	1.79176
ENSG00000221949	1.60944	1.60944	2.07944	0	0.693147	1.60944	0.693147	1.09861	2.07944
ENSG00000148584	1.09861	0	0	0	0	1.94591	0	0	0
ENSG00000225249	1.02962	1.79176	0.182322	1.38629	2.04122	2.14007	0.615186	1.93586	0.788457
ENSG00000233237	0	1.60944	1.09861	0	1.09861	1.79176	1.79176	1.60944	1.38629
ENSG00000164007	0	0	0	0	0	0	0.693147	1.38629	1.79176
ENSG00000250603	0	0	0	0	0	1.79176	0	1.38629	0.693147
ENSG00000163492	1.95727	0.223144	0.788457	1.09861	1.25276	1.8718	2.27213	1.59939	2.29757
ENSG00000277481	1.79176	2.0189	1.94591	1.94591	2.19722	2.19722	1.38629	0	2.19722
ENSG00000235251	1.60944	0.604316	1.09861	0	1.50408	0.693147	0.693147	0	2.0149
ENSG00000273025	1.60944	0	1.60944	0.693147	1.38629	1.38629	0.693147	0	0
ENSG00000235781	1.38629	1.38629	0	0	0.693147	1.94591	0.693147	0	0.693147
ENSG00000206878	0.693147	1.38629	1.09861	0	0	1.09861	1.79176	0	0
ENSG00000289434	1.38629	0.693147	1.09861	0	1.09861	1.79176	0	0	0
ENSG00000176318	0	1.09861	0	1.79176	0.693147	0	0	1.38629	1.09861
ENSG00000123427	1.09861	0	0	0.693147	1.09861	0	1.79176	1.38629	0
ENSG00000275963	1.09861	0	1.79176	1.09861	1.38629	0	0	0	0.693147
ENSG00000227438	1.09861	0	0.693147	0	0	1.09861	1.79176	1.38629	0
ENSG00000163046	3.19949	2.31254	2.5096	3.27261	4.53636	2.5787	2.23858	2.85819	2.93916
ENSG00000289435	0	1.38629	0	0	0	1.09861	0	1.09861	1.60944
ENSG00000255572	0	1.09861	1.38629	0	0	1.09861	0	0	1.60944
ENSG00000250021	0	1.09861	1.09861	0	0	0	0	1.38629	1.60944
ENSG00000237642	1.09861	0	1.60944	0.693147	0	0	1.60944	1.09861	0
ENSG00000236527	1.09861	0	0	1.60944	0	0	1.09861	1.60944	0.693147
ENSG00000165171	1.30833	2.7213	2.5416	1.43508	2.10413	2.00148	3.10009	2.93013	3.21888
ENSG00000280639	1.94591	0.693147	2.48491	1.60944	2.83321	2.99573	1.94591	1.94591	2.48491
ENSG00000261029	0	1.38629	0.693147	0	0	0.693147	0.693147	1.60944	1.79176
ENSG00000140481	0.788457	2.07944	1.67335	0	1.09861	1.60944	1.09861	1.09861	2.30259
ENSG00000223711	1.38629	1.79176	0	1.30019	0	1.79176	1.09861	1.60944	0.693147
ENSG00000256646	1.38629	2.30259	1.09861	2.89037	2.30259	2.63906	1.79176	2.99573	1.38629
ENSG00000288531	2.32728	0	1.60944	1.09861	1.50408	0.693147	1.0116	2.0149	1.09861

## Sheet: List S3-Antioxidant related
ENSG ID	short name	Full Name	notes(types)
ENSG00000002330	BAD	BCL2 associated agonist of cell death	KEAP1 interactors
ENSG00000003756	RBM5	RNA binding motif protein 5	KEAP1 interactors
ENSG00000004487	KDM1A	Lysine demethylase 1A	NRF2 interactors
ENSG00000005339	CREBBP	CREB binding protein	NRF2 interactors
ENSG00000005381	Mpo	myeloperoxidase	Antioxidant
ENSG00000006468	ETV1	ETS variant transcription factor 1	NRF2 interactors
ENSG00000006712	PAF1	PAF1 homolog, Paf1/RNA polymerase II complex component	KEAP1 interactors
ENSG00000008394	Mgst1	microsomal glutathione S-transferase 1	Antioxidant
ENSG00000011332	DPF1	Double PHD fingers 1	KEAP1 interactors
ENSG00000012048	BRCA1	BRCA1 DNA repair associated	NRF2/KEAP1 interactors
ENSG00000019995	ZRANB1	Zinc finger RANBP2-type containing 1	KEAP1 interactors
ENSG00000023318	TXNDC4	thioredoxin domain containing 4	Antioxidant
ENSG00000023572	GLRX2	glutaredoxin 2	Antioxidant
ENSG00000025800	KPNA6	Karyopherin subunit alpha 6	KEAP1 interactors
ENSG00000034713	GABARAPL2	GABA type A receptor associated protein like 2	KEAP1 interactors
ENSG00000036257	CUL3	Cullin 3	NRF2/KEAP1 interactors
ENSG00000038219	BOD1L1	Biorientation of chromosomes in cell division 1 like 1	KEAP1 interactors
ENSG00000039068	CDH1	Cadherin 1	NRF2/KEAP1 interactors
ENSG00000047457	CP	ceruloplasmin	Antioxidant
ENSG00000050344	NFE2L3	Nuclear factor, erythroid 2 like 3	NRF2 interactors
ENSG00000050748	MAPK9	Mitogen-activated protein kinase 9	NRF2 interactors
ENSG00000051180	RAD51	RAD51 recombinase	KEAP1 interactors
ENSG00000057663	ATG5	Autophagy related 5	KEAP1 interactors
ENSG00000058600	POLR3E	RNA polymerase III subunit E	KEAP1 interactors
ENSG00000063978	RNF4	Ring finger protein 4	NRF2 interactors
ENSG00000064999	ANKS1A	Ankyrin repeat and sterile alpha motif domain containing 1A	KEAP1 interactors
ENSG00000065613	SLK	STE20 like kinase	KEAP1 interactors
ENSG00000065621	Gsto2	glutathione S-transferase omega 2	Antioxidant
ENSG00000065883	CDK13	Cyclin dependent kinase 13	KEAP1 interactors
ENSG00000066117	SMARCD1	SWI/SNF related, matrix associated, actin dependent regulator of chromatin, subfamily d, member 1	KEAP1 interactors
ENSG00000067606	PRKCZ	Protein kinase C zeta	KEAP1 interactors
ENSG00000071127	WDR1	WD repeat domain 1	KEAP1 interactors
ENSG00000071889	FAM3A	FAM3 metabolism regulating signaling molecule A	KEAP1 interactors
ENSG00000072401	UBE2D1	Ubiquitin conjugating enzyme E2 D1	KEAP1 interactors
ENSG00000072803	FBXW11	F-box and WD repeat domain containing 11	NRF2/KEAP1 interactors
ENSG00000073111	MCM2	Minichromosome maintenance complex component 2	KEAP1 interactors
ENSG00000073756	Ptgs2	prostaglandin-endoperoxide synthase 2	Antioxidant
ENSG00000075426	FOSL2	FOS like 2, AP-1 transcription factor subunit	NRF2 interactors
ENSG00000075624	ACTB	actin beta	NRF2 interactors
ENSG00000077721	UBE2A	Ubiquitin conjugating enzyme E2 A	KEAP1 interactors
ENSG00000078142	PIK3C3	Phosphatidylinositol 3-kinase catalytic subunit type 3	KEAP1 interactors
ENSG00000079263	SP140	SP140 nuclear body protein	NRF2 interactors
ENSG00000079999	KEAP1	Kelch like ECH associated protein 1	Antioxidant/NRF2 interactors
ENSG00000080546	SESN1	Sestrin 1	KEAP1 interactors
ENSG00000080824	HSP90AA1	Heat shock protein 90 alpha family class A member 1	KEAP1 interactors
ENSG00000082641	NFE2L1	Nuclear factor erythroid 2 like 1	KEAP1 interactors
ENSG00000082701	GSK3B	glycogen synthase kinase 3 beta	NRF2 interactors
ENSG00000082898	XPO1	Exportin 1	KEAP1 interactors
ENSG00000083093	PALB2	Partner and localizer of BRCA2	KEAP1 interactors
ENSG00000084207	Gstp1	glutathione S-transferase, pi 1	Antioxidant
ENSG00000085644	ZNF213	Zinc finger protein 213	KEAP1 interactors
ENSG00000085733	CTTN	Cortactin	KEAP1 interactors
ENSG00000085871	Mgst2	microsomal glutathione S-transferase 2	Antioxidant
ENSG00000086200	IPO11	Importin 11	KEAP1 interactors
ENSG00000086288	TXNDC3	thioredoxin domain containing 3	Antioxidant
ENSG00000090339	ICAM1	Intercellular adhesion molecule 1	KEAP1 interactors
ENSG00000091164	TXNL1	thioredoxin-like 1	Antioxidant
ENSG00000092054	MYH7	Myosin heavy chain 7	KEAP1 interactors
ENSG00000093000	NUP50	Nucleoporin 50	KEAP1 interactors
ENSG00000095139	ARCN1	Archain 1	KEAP1 interactors
ENSG00000095303	Ptgs1	prostaglandin-endoperoxide synthase 1	Antioxidant
ENSG00000095397	WHRN	whirlin	KEAP1 interactors
ENSG00000095787	WAC	WW domain containing adaptor with coiled-coil	NRF2 interactors
ENSG00000096070	BRPF3	bromodomain and PHD finger containing 3	NRF2 interactors
ENSG00000096384	HSP90AB1	Heat shock protein 90 alpha family class B member 1	KEAP1 interactors
ENSG00000099804	CDC34	Cell division cycle 34, ubiqiutin conjugating enzyme	KEAP1 interactors
ENSG00000099984	Gstt2	glutathione S-transferase, theta 2	Antioxidant
ENSG00000100065	CARD10	Caspase recruitment domain family member 10	KEAP1 interactors
ENSG00000100142	POLR2F	RNA polymerase II, I and III subunit F	KEAP1 interactors
ENSG00000100207	TCF20	Transcription factor 20	NRF2 interactors
ENSG00000100348	TXN2	thioredoxin 2	Antioxidant
ENSG00000100387	RBX1	Ring-box 1	KEAP1 interactors
ENSG00000100393	EP300	E1A binding protein p300	NRF2/KEAP1 interactors
ENSG00000100811	YY1	YY1 transcription factor	NRF2 interactors
ENSG00000100814	CCNB1IP1	Cyclin B1 interacting protein 1	KEAP1 interactors
ENSG00000100823	APEX1	apurinic/apyrimidinic endodeoxyribonuclease 1	NRF2 interactors
ENSG00000100897	DCAF11	DDB1 and CUL4 associated factor 11	NRF2 interactors
ENSG00000101109	STK4	Serine/threonine kinase 4	KEAP1 interactors
ENSG00000101266	CSNK2A1	Casein kinase 2 alpha 1	KEAP1 interactors
ENSG00000101460	MAP1LC3A	Microtubule associated protein 1 light chain 3 alpha	KEAP1 interactors
ENSG00000101680	LAMA1	Laminin subunit alpha 1	KEAP1 interactors
ENSG00000101843	PSMD10	Proteasome 26S subunit, non-ATPase 10	KEAP1 interactors
ENSG00000102034	ELF4	E74 like ETS transcription factor 4	NRF2 interactors
ENSG00000102145	GATA1	GATA binding protein 1	NRF2 interactors
ENSG00000102189	EEA1	Early endosome antigen 1	KEAP1 interactors
ENSG00000102226	USP11	Ubiquitin specific peptidase 11	NRF2/KEAP1 interactors
ENSG00000102753	KPNA3	Karyopherin subunit alpha 3	NRF2 interactors
ENSG00000102763	VWA8	Von Willebrand factor A domain containing 8	KEAP1 interactors
ENSG00000102908	NFAT5	Nuclear factor of activated T cells 5	NRF2 interactors
ENSG00000102977	ACD	ACD shelterin complex subunit and telomerase recruitment factor	KEAP1 interactors
ENSG00000103495	MAZ	MYC associated zinc finger protein	KEAP1 interactors
ENSG00000104131	EIF3J	eukaryotic translation initiation factor 3 subunit J	NRF2 interactors
ENSG00000104365	IKBKB	Inhibitor of nuclear factor kappa B kinase subunit beta	KEAP1 interactors
ENSG00000104375	STK3	Serine/threonine kinase 3	KEAP1 interactors
ENSG00000104687	Gsr	glutathione reductase	Antioxidant
ENSG00000104881	PPP1R13L	Protein phosphatase 1 regulatory subunit 13 like	NRF2/KEAP1 interactors
ENSG00000104918	RETN	Resistin	KEAP1 interactors
ENSG00000105048	TNNT1	Troponin T1, slow skeletal type	NRF2 interactors
ENSG00000105176	URI1	URI1 prefoldin like chaperone	KEAP1 interactors
ENSG00000105705	SUGP1	SURP and G-patch domain containing 1	KEAP1 interactors
ENSG00000105810	CDK6	Cyclin dependent kinase 6	KEAP1 interactors
ENSG00000105974	CAV1	Caveolin 1	KEAP1 interactors
ENSG00000106546	AHR	aryl hydrocarbon receptor	NRF2 interactors
ENSG00000106927	Ambp	alpha 1 microglobulin/bikunin precursor	Antioxidant
ENSG00000107175	CREB3	cAMP responsive element binding protein 3	NRF2 interactors
ENSG00000107201	DDX58	DExD/H-box helicase 58	KEAP1 interactors
ENSG00000107643	MAPK8	Mitogen-activated protein kinase 8	NRF2 interactors
ENSG00000108010	GLRX3	glutaredoxin 3	Antioxidant
ENSG00000108094	CUL2	Cullin 2	KEAP1 interactors
ENSG00000108395	TRIM37	Tripartite motif containing 37	KEAP1 interactors
ENSG00000108821	COL1A1	Collagen type I alpha 1 chain	KEAP1 interactors
ENSG00000108984	MAP2K6	Mitogen-activated protein kinase kinase 6	NRF2 interactors
ENSG00000109466	KLHL2	Kelch like family member 2	KEAP1 interactors
ENSG00000109534	GAR1	GAR1 ribonucleoprotein	KEAP1 interactors
ENSG00000109610	Sod3	superoxide dismutase 3, extracellular	Antioxidant
ENSG00000110092	CCND1	Cyclin D1	KEAP1 interactors
ENSG00000110244	Apoa4	apolipoprotein A-IV	Antioxidant
ENSG00000110583	NAA40	N-alpha-acetyltransferase 40, NatD catalytic subunit	KEAP1 interactors
ENSG00000110811	P3H3	Prolyl 3-hydroxylase 3	KEAP1 interactors
ENSG00000111269	CREBL2	cAMP responsive element binding protein like 2	NRF2 interactors
ENSG00000111640	GAPDH	Glyceraldehyde-3-phosphate dehydrogenase	KEAP1 interactors
ENSG00000111652	COPS7A	COP9 signalosome subunit 7A	NRF2 interactors
ENSG00000112096	Sod2	superoxide dismutase 2, mitochondrial	Antioxidant
ENSG00000112116	IL17F	Interleukin 17F	KEAP1 interactors
ENSG00000112118	MCM3	Minichromosome maintenance complex component 3	KEAP1 interactors
ENSG00000112208	Bag2	BAG cochaperone 2	KEAP1 interactors
ENSG00000112365	ZBTB24	Zinc finger and BTB domain containing 24	NRF2 interactors
ENSG00000112559	MDFI	MyoD family inhibitor	KEAP1 interactors
ENSG00000112592	TBP	TATA-box binding protein	NRF2 interactors
ENSG00000112773	TENT5A	Terminal nucleotidyltransferase 5A	KEAP1 interactors
ENSG00000113575	Ppp2ca	Protein phosphatase 2 catalytic subunit alpha	KEAP1 interactors
ENSG00000115266	Apc2	APC regulator of WNT signaling pathway 2	KEAP1 interactors
ENSG00000115267	IFIH1	Interferon induced with helicase C domain 1	KEAP1 interactors
ENSG00000115488	NEU2	Neuraminidase 2	KEAP1 interactors
ENSG00000115514	TXNDC9	thioredoxin domain containing 9	Antioxidant
ENSG00000115705	Tpo	thyroid peroxidase	Antioxidant
ENSG00000116030	SUMO1	Small ubiquitin like modifier 1	NRF2 interactors
ENSG00000116044	NFE2L2	nuclear factor erythroid 2 like 2	Antioxidant/KEAP1 interactors
ENSG00000116157	Gpx7	glutathione peroxidase 7	Antioxidant
ENSG00000116288	Park7	Parkinson disease 7	Antioxidant
ENSG00000116478	HDAC1	histone deacetylase 1	NRF2 interactors
ENSG00000117153	KLHL12	Kelch like family member 12	KEAP1 interactors
ENSG00000117450	Prdx1	peroxiredoxin 1	Antioxidant
ENSG00000117592	Prdx6	peroxiredoxin 6	Antioxidant
ENSG00000117862	TXNDC12	thioredoxin domain containing 12	Antioxidant
ENSG00000118193	KIF14	Kinesin family member 14	KEAP1 interactors
ENSG00000120129	DUSP1	dual specificity phosphatase 1	NRF2 interactors
ENSG00000120690	ELF1	E74 like ETS transcription factor 1	NRF2 interactors
ENSG00000120705	ETF1	Eukaryotic translation termination factor 1	KEAP1 interactors
ENSG00000120885	CLU	Clusterin	KEAP1 interactors
ENSG00000120942	Ubiad1	UbiA prenyltransferase domain containing 1	Antioxidant
ENSG00000121053	Epx	eosinophil peroxidase	Antioxidant
ENSG00000121653	MAPK8IP1	Mitogen-activated protein kinase 8 interacting protein 1	KEAP1 interactors
ENSG00000121691	Cat	catalase	Antioxidant/KEAP1 interactors
ENSG00000122378	Prxl2a	peroxiredoxin like 2A	Antioxidant
ENSG00000122707	RECK	Reversion inducing cysteine rich protein with kazal motifs	KEAP1 interactors
ENSG00000122779	TRIM24	Tripartite motif containing 24	NRF2 interactors
ENSG00000123131	Prdx4	peroxiredoxin 4	Antioxidant
ENSG00000123154	WDR83	WD repeat domain 83	KEAP1 interactors
ENSG00000123240	OPTN	Optineurin	KEAP1 interactors
ENSG00000123358	NR4A1	Nuclear receptor subfamily 4 group A member 1	KEAP1 interactors
ENSG00000123405	NFE2	Nuclear factor, erythroid 2	NRF2 interactors
ENSG00000124177	CHD6	chromodomain helicase DNA binding protein 6	NRF2/KEAP1 interactors
ENSG00000124486	USP9X	Ubiquitin specific peptidase 9 X-linked	NRF2 interactors
ENSG00000124762	CDKN1A	cyclin dependent kinase inhibitor 1A	NRF2 interactors
ENSG00000125144	MT1G	metallothionein 1G	Antioxidant
ENSG00000125148	MT2A	metallothionein 2A	Antioxidant
ENSG00000125347	IRF1	Interferon regulatory factor 1	NRF2/KEAP1 interactors
ENSG00000125398	SOX9	SRY-box transcription factor 9	KEAP1 interactors
ENSG00000125740	FOSB	FosB proto-oncogene, AP-1 transcription factor subunit	NRF2 interactors
ENSG00000125827	TXNDC13	thioredoxin domain containing 13	Antioxidant
ENSG00000125944	HNRNPR	Heterogeneous nuclear ribonucleoprotein R	NRF2 interactors
ENSG00000126432	Prdx5	peroxiredoxin 5	Antioxidant
ENSG00000126767	ELK1	ETS transcription factor ELK1	NRF2 interactors
ENSG00000126934	MAP2K2	Mitogen-activated protein kinase kinase 2	NRF2 interactors
ENSG00000127152	BCL11B	BAF chromatin remodeling complex subunit BCL11B	KEAP1 interactors
ENSG00000127616	SMARCA4	SWI/SNF related, matrix associated, actin dependent regulator of chromatin, subfamily a, member 4	NRF2 interactors
ENSG00000128272	ATF4	activating transcription factor 4	NRF2 interactors
ENSG00000128739	SNRPN	Small nuclear ribonucleoprotein polypeptide N	KEAP1 interactors
ENSG00000129235	Txndc17	thioredoxin domain containing 17	Antioxidant
ENSG00000129521	EGLN3	Egl-9 family hypoxia inducible factor 3	KEAP1 interactors
ENSG00000130164	LDLR	Low density lipoprotein receptor	KEAP1 interactors
ENSG00000130203	Apoe	apolipoprotein E	Antioxidant
ENSG00000130508	Pxdn	peroxidasin	Antioxidant
ENSG00000130522	JUND	JunD proto-oncogene, AP-1 transcription factor subunit	NRF2 interactors
ENSG00000130726	TRIM28	Tripartite motif containing 28	NRF2/KEAP1 interactors
ENSG00000130748	TMEM160	Transmembrane protein 160	KEAP1 interactors
ENSG00000130766	SESN2	Sestrin 2	KEAP1 interactors
ENSG00000130811	EIF3G	eukaryotic translation initiation factor 3 subunit G	NRF2 interactors
ENSG00000131462	TUBG1	Tubulin gamma 1	KEAP1 interactors
ENSG00000131871	Selenos	selenoprotein S	Antioxidant
ENSG00000132155	RAF1	Raf-1 proto-oncogene, serine/threonine kinase	KEAP1 interactors
ENSG00000132170	PPARG	Peroxisome proliferator activated receptor gamma	NRF2 interactors
ENSG00000132254	ARFIP2	ADP ribosylation factor interacting protein 2	NRF2 interactors
ENSG00000132604	TERF2	Telomeric repeat binding factor 2	KEAP1 interactors
ENSG00000132688	NES	Nestin	KEAP1 interactors
ENSG00000132965	Alox5ap	arachidonate 5-lipoxygenase activating protein	Antioxidant
ENSG00000134057	CCNB1	Cyclin B1	KEAP1 interactors
ENSG00000134248	LAMTOR5	Late endosomal/lysosomal adaptor, MAPK and MTOR activator 5	KEAP1 interactors
ENSG00000135374	ELF5	E74 like ETS transcription factor 5	NRF2 interactors
ENSG00000135655	USP15	Ubiquitin specific peptidase 15	KEAP1 interactors
ENSG00000135766	EGLN1	Egl-9 family hypoxia inducible factor 1	KEAP1 interactors
ENSG00000136146	MED4	Mediator complex subunit 4	KEAP1 interactors
ENSG00000136810	TXN	thioredoxin	Antioxidant
ENSG00000136830	NIBAN2	Niban apoptosis regulator 2	KEAP1 interactors
ENSG00000136997	MYC	MYC proto-oncogene, bHLH transcription factor	NRF2 interactors
ENSG00000137449	CPEB2	Cytoplasmic polyadenylation element binding protein 2	KEAP1 interactors
ENSG00000137474	MYO7A	Myosin VIIA	KEAP1 interactors
ENSG00000137504	CREBZF	CREB/ATF bZIP transcription factor	NRF2 interactors
ENSG00000137752	CASP1	caspase 1	NRF2/KEAP1 interactors
ENSG00000137802	MAPKBP1	Mitogen-activated protein kinase binding protein 1	KEAP1 interactors
ENSG00000138085	ATRAID	all-trans retinoic acid induced differentiation factor	NRF2/KEAP1 interactors
ENSG00000138439	FAM117B	Family with sequence similarity 117 member B	KEAP1 interactors
ENSG00000138668	HNRNPD	Heterogeneous nuclear ribonucleoprotein D	NRF2 interactors
ENSG00000138795	LEF1	Lymphoid enhancer binding factor 1	NRF2 interactors
ENSG00000139083	ETV6	ETS variant transcription factor 6	NRF2 interactors
ENSG00000139112	GABARAPL1	GABA type A receptor associated protein like 1	KEAP1 interactors
ENSG00000139219	COL2A1	Collagen type II alpha 1 chain	KEAP1 interactors
ENSG00000139618	BRCA2	BRCA2 DNA repair associated	KEAP1 interactors
ENSG00000140009	ESR2	Estrogen receptor 2	KEAP1 interactors
ENSG00000140830	TXNL4B	thioredoxin-like 4B	Antioxidant
ENSG00000140941	MAP1LC3B	Microtubule associated protein 1 light chain 3 beta	KEAP1 interactors
ENSG00000140987	ZSCAN32	Zinc finger and SCAN domain containing 32	KEAP1 interactors
ENSG00000141027	NCOR1	Nuclear receptor corepressor 1	NRF2 interactors
ENSG00000141759	TXNL4A	thioredoxin-like 4A	Antioxidant
ENSG00000142002	DPP9	Dipeptidyl peptidase 9	KEAP1 interactors
ENSG00000142168	Sod1	superoxide dismutase 1, soluble	Antioxidant
ENSG00000142192	APP	Amyloid beta precursor protein	KEAP1 interactors
ENSG00000142208	AKT1	serine/threonine kinase 1	NRF2 interactors
ENSG00000143198	Mgst3	microsomal glutathione S-transferase 3	Antioxidant
ENSG00000143418	CERS2	ceramide synthase 2	NRF2 interactors
ENSG00000143546	S100a8	S100 calcium binding protein A8	Antioxidant
ENSG00000143870	PDIA6	protein disulfide isomerase family A, member 6	Antioxidant
ENSG00000143971	ETAA1	ETAA1 activator of ATR kinase	NRF2 interactors
ENSG00000144597	EAF1	ELL associated factor 1	KEAP1 interactors
ENSG00000144645	OSBPL10	Oxysterol binding protein like 10	KEAP1 interactors
ENSG00000145041	DCAF1	DDB1 and CUL4 associated factor 1	NRF2 interactors
ENSG00000145414	NAF1	Nuclear assembly factor 1 ribonucleoprotein	KEAP1 interactors
ENSG00000145743	FBXL17	F-box and leucine rich repeat protein 17	KEAP1 interactors
ENSG00000145979	TBC1D7	TBC1 domain family member 7	KEAP1 interactors
ENSG00000146021	KLHL3	Kelch like family member 3	KEAP1 interactors
ENSG00000146648	EGFR	Epidermal growth factor receptor	KEAP1 interactors
ENSG00000146729	NIPSNAP2	Nipsnap homolog 2	KEAP1 interactors
ENSG00000147133	TAF1	TATA-box binding protein associated factor 1	KEAP1 interactors
ENSG00000147274	RBMX	RNA binding motif protein X-linked	NRF2 interactors
ENSG00000147601	TERF1	Telomeric repeat binding factor 1	KEAP1 interactors
ENSG00000148344	Ptges	prostaglandin E synthase	Antioxidant
ENSG00000148834	Gsto1	glutathione S-transferase omega 1	Antioxidant
ENSG00000149311	ATM	ATM serine/threonine kinase	NRF2 interactors
ENSG00000149781	FERMT3	FERM domain containing kindlin 3	KEAP1 interactors
ENSG00000150991	UBC	Ubiquitin C	NRF2/KEAP1 interactors
ENSG00000151929	BAG3	BAG cochaperone 3	KEAP1 interactors
ENSG00000152092	ASTN1	Astrotactin 1	KEAP1 interactors
ENSG00000153066	TXNDC11	thioredoxin domain containing 11	Antioxidant
ENSG00000153879	CEBPG	CCAAT enhancer binding protein gamma	NRF2 interactors
ENSG00000154229	PRKCA	Protein kinase C alpha	NRF2 interactors
ENSG00000154328	NEIL2	Nei like DNA glycosylase 2	KEAP1 interactors
ENSG00000154727	GABPA	GA binding protein transcription factor subunit alpha	KEAP1 interactors
ENSG00000155636	RBM45	RNA binding motif protein 45	NRF2/KEAP1 interactors
ENSG00000156273	BACH1	BTB domain and CNC homolog 1	NRF2 interactors
ENSG00000156345	CDK20	Cyclin dependent kinase 20	KEAP1 interactors
ENSG00000156795	NTAQ1	N-terminal glutamine amidase 1	KEAP1 interactors
ENSG00000156876	SASS6	SAS-6 centriolar assembly protein	KEAP1 interactors
ENSG00000156983	BRPF1	bromodomain and PHD finger containing 1	NRF2 interactors
ENSG00000157450	RNF111	Ring finger protein 111	NRF2 interactors
ENSG00000157557	ETS2	ETS proto-oncogene 2, transcription factor	NRF2 interactors
ENSG00000157870	Prxl2b	peroxiredoxin like 2B	Antioxidant
ENSG00000158122	Prxl2c	peroxiredoxin like 2C	Antioxidant
ENSG00000158301	GPRASP2	G protein-coupled receptor associated sorting protein 2	KEAP1 interactors
ENSG00000158517	NCF1	Neutrophil cytosolic factor 1	NRF2 interactors
ENSG00000158545	ZC3H18	Zinc finger CCCH-type containing 18	KEAP1 interactors
ENSG00000159352	PSMD4	Proteasome 26S subunit ubiquitin receptor, non-ATPase 4	KEAP1 interactors
ENSG00000160049	DFFA	DNA fragmentation factor subunit alpha	NRF2 interactors
ENSG00000160051	IQCC	IQ motif containing C	KEAP1 interactors
ENSG00000160783	PMF1	Polyamine modulated factor 1	NRF2 interactors
ENSG00000160789	LMNA	Lamin A/C	NRF2 interactors
ENSG00000161011	SQSTM1	Sequestosome 1	NRF2/KEAP1 interactors
ENSG00000161544	Cygb	cytoglobin	Antioxidant
ENSG00000162073	PAQR4	Progestin and adipoQ receptor family member 4	NRF2/KEAP1 interactors
ENSG00000162298	SYVN1	Synoviolin 1	NRF2 interactors
ENSG00000162433	AK4	Adenylate kinase 4	KEAP1 interactors
ENSG00000162772	ATF3	activating transcription factor 3	NRF2 interactors
ENSG00000162924	REL	REL proto-oncogene, NF-kB subunit	NRF2 interactors
ENSG00000163220	S100a9	S100 calcium binding protein A9	Antioxidant
ENSG00000163291	PAQR3	Progestin and adipoQ receptor family member 3	NRF2/KEAP1 interactors
ENSG00000163435	ELF3	E74 like ETS transcription factor 3	NRF2 interactors
ENSG00000163466	ARPC2	actin related protein 2/3 complex subunit 2	NRF2 interactors
ENSG00000163558	PRKCI	Protein kinase C iota	KEAP1 interactors
ENSG00000163564	PYHIN1	Pyrin and HIN domain family member 1	KEAP1 interactors
ENSG00000163586	Fabp1	fatty acid binding protein 1, liver	Antioxidant
ENSG00000163932	PRKCD	Protein kinase C delta	NRF2 interactors
ENSG00000164109	MAD2L1	Mitotic arrest deficient 2 like 1	KEAP1 interactors
ENSG00000164294	Gpx8	glutathione peroxidase 8	Antioxidant
ENSG00000164305	CASP3	caspase 3	NRF2 interactors
ENSG00000164830	OXR1	Oxidation resistance 1	KEAP1 interactors
ENSG00000164867	NOS3	Nitric oxide synthase 3	KEAP1 interactors
ENSG00000164938	TP53INP1	Tumor protein p53 inducible nuclear protein 1	Antioxidant
ENSG00000165188	Rnf183	Ring finger protein 183	KEAP1 interactors
ENSG00000165280	VCP	Valosin containing protein	KEAP1 interactors
ENSG00000165672	Prdx3	peroxiredoxin 3	Antioxidant
ENSG00000165806	CASP7	caspase 7	NRF2 interactors
ENSG00000166164	BRD7	Bromodomain containing 7	KEAP1 interactors
ENSG00000166167	BTRC	beta-transducin repeat containing E3 ubiquitin protein ligase	NRF2/KEAP1 interactors
ENSG00000166211	SPIC	Spi-C transcription factor	NRF2 interactors
ENSG00000166479	TXNDC10	thioredoxin domain containing 10	Antioxidant
ENSG00000166484	MAPK7	Mitogen-activated protein kinase 7	NRF2 interactors
ENSG00000166925	TSC22D4	TSC22 domain family member 4	KEAP1 interactors
ENSG00000167074	TEF	TEF transcription factor, PAR bZIP family member	NRF2 interactors
ENSG00000167419	Lpo	lactoperoxidase	Antioxidant
ENSG00000167468	Gpx4	glutathione peroxidase 4	Antioxidant
ENSG00000167658	EEF2	Eukaryotic translation elongation factor 2	KEAP1 interactors
ENSG00000167674	HDGFRP2	HDGF like 2	KEAP1 interactors
ENSG00000167693	Nxn	nucleoredoxin	Antioxidant
ENSG00000167815	Prdx2	peroxiredoxin 2	Antioxidant
ENSG00000167965	MLST8	MTOR associated protein, LST8 homolog	KEAP1 interactors
ENSG00000168310	IRF2	Interferon regulatory factor 2	NRF2 interactors
ENSG00000168454	Txndc2	thioredoxin domain containing 2	Antioxidant
ENSG00000168610	STAT3	Signal transducer and activator of transcription 3	NRF2 interactors
ENSG00000168769	TET2	Tet methylcytosine dioxygenase 2	KEAP1 interactors
ENSG00000168785	TSPAN5	Tetraspanin 5	KEAP1 interactors
ENSG00000168887	C2orf68	Chromosome 2 open reading frame 68	KEAP1 interactors
ENSG00000169032	MAP2K1	Mitogen-activated protein kinase kinase 1	NRF2 interactors
ENSG00000169688	MT1B	metallothionein 1B	Antioxidant
ENSG00000169710	FASN	Fatty acid synthase	KEAP1 interactors
ENSG00000169715	MT1E	metallothionein lE	Antioxidant
ENSG00000170035	UBE2E3	Ubiquitin conjugating enzyme E2 E3	NRF2 interactors
ENSG00000170142	UBE2E1	Ubiquitin conjugating enzyme E2 E1	NRF2 interactors
ENSG00000170180	GYPA	Glycophorin A	KEAP1 interactors
ENSG00000170248	PDCD6IP	Programmed cell death 6 interacting protein	KEAP1 interactors
ENSG00000170296	GABARAP	GABA type A receptor-associated protein	KEAP1 interactors
ENSG00000170365	SMAD1	SMAD family member 1	NRF2 interactors
ENSG00000170860	LSM3	LSM3 homolog, U6 small nuclear RNA and mRNA degradation associated	KEAP1 interactors
ENSG00000170899	Gsta4	glutathione S-transferase, alpha 4	Antioxidant
ENSG00000171103	TRMT61B	TRNA methyltransferase 61B	KEAP1 interactors
ENSG00000171132	PRKCE	Protein kinase C epsilon	KEAP1 interactors
ENSG00000171617	ENC1	ectodermal-neural cortex 1	NRF2/KEAP1 interactors
ENSG00000171634	BPTF	bromodomain PHD finger transcription factor	NRF2/KEAP1 interactors
ENSG00000171720	HDAC3	Histone deacetylase 3	NRF2 interactors
ENSG00000171791	BCL2	BCL2 apoptosis regulator	KEAP1 interactors
ENSG00000172071	EIF2AK3	eukaryotic translation initiation factor 2 alpha kinase 3	NRF2 interactors
ENSG00000172830	SSH3	Slingshot protein phosphatase 3	KEAP1 interactors
ENSG00000173039	RELA	RELA proto-oncogene, NF-kB subunit	NRF2/KEAP1 interactors
ENSG00000173221	GLRX	glutaredoxin (thioltransferase)	Antioxidant
ENSG00000173250	GPR151	G protein-coupled receptor 151	KEAP1 interactors
ENSG00000173598	NUDT4	Nudix hydrolase 4	KEAP1 interactors
ENSG00000173992	Ccs	copper chaperone for superoxide dismutase	Antioxidant
ENSG00000174156	Gsta3	glutathione S-transferase, alpha 3	Antioxidant
ENSG00000174483	BBS1	Bardet-Biedl syndrome 1	KEAP1 interactors
ENSG00000174799	CEP135	Centrosomal protein 135	KEAP1 interactors
ENSG00000174989	FBXW8	F-box and WD repeat domain containing 8	KEAP1 interactors
ENSG00000175166	PSMD2	Proteasome 26S subunit ubiquitin receptor, non-ATPase 2	KEAP1 interactors
ENSG00000175197	DDIT3	DNA damage inducible transcript 3	NRF2/KEAP1 interactors
ENSG00000175806	MSRA	methionine sulfoxide reductase A	Antioxidant
ENSG00000175832	ETV4	ETS variant transcription factor 4	NRF2 interactors
ENSG00000176102	CSTF3	Cleavage stimulation factor subunit 3	KEAP1 interactors
ENSG00000176153	Gpx2	glutathione peroxidase 2	Antioxidant
ENSG00000177169	ULK1	Unc-51 like autophagy activating kinase 1	KEAP1 interactors
ENSG00000177459	ERICH5	Glutamate rich 5	KEAP1 interactors
ENSG00000177463	NR2C2	Nuclear receptor subfamily 2 group C member 2	KEAP1 interactors
ENSG00000177595	PIDD1	P53-induced death domain protein 1	KEAP1 interactors
ENSG00000177606	JUN	Jun proto-oncogene, AP-1 transcription factor subunit	NRF2 interactors
ENSG00000177613	CSTF2T	Cleavage stimulation factor subunit 2 tau variant	KEAP1 interactors
ENSG00000177706	FAM20C	FAM20C golgi associated secretory pathway kinase	KEAP1 interactors
ENSG00000177885	GRB2	growth factor receptor bound protein 2	NRF2 interactors
ENSG00000178078	STAP2	Signal transducing adaptor family member 2	KEAP1 interactors
ENSG00000178573	MAF	MAF bZIP transcription factor	NRF2 interactors
ENSG00000178921	PFAS	Phosphoribosylformylglycinamidine synthase	KEAP1 interactors
ENSG00000178980	Selenow	selenoprotein W	Antioxidant
ENSG00000179271	GADD45GIP1	GADD45G interacting protein 1	NRF2 interactors
ENSG00000179407	DNAJB8	DnaJ heat shock protein family member B8	KEAP1 interactors
ENSG00000179776	CDH5	Cadherin 5	KEAP1 interactors
ENSG00000181019	Nqo1	NAD(P)H quinone dehydrogenase 1	Antioxidant/NRF2 interactors
ENSG00000181163	NPM1	Nucleophosmin 1	KEAP1 interactors
ENSG00000181322	TXNDC6	thioredoxin domain containing 6	Antioxidant
ENSG00000181392	SYNE4	Spectrin repeat containing nuclear envelope family member 4	KEAP1 interactors
ENSG00000181788	SIAH2	Siah E3 ubiquitin protein ligase 2	NRF2 interactors
ENSG00000181789	COPG1	COPI coat complex subunit gamma 1	KEAP1 interactors
ENSG00000181929	PRKAG1	Protein kinase AMP-activated non-catalytic subunit gamma 1	KEAP1 interactors
ENSG00000182247	UBE2E2	Ubiquitin conjugating enzyme E2 E2	NRF2 interactors
ENSG00000182481	KPNA2	Karyopherin subunit alpha 2	NRF2 interactors
ENSG00000182512	GLRX5	glutaredoxin 5	Antioxidant/KEAP1 interactors
ENSG00000182793	Gsta5	glutathione S-transferase alpha 5	Antioxidant
ENSG00000183291	Selenof	selenoprotein F	Antioxidant
ENSG00000184470	Txnrd2	thioredoxin reductase 2	Antioxidant
ENSG00000184675	AMER1	APC membrane recruitment protein 1	KEAP1 interactors
ENSG00000185022	MAFF	MAF bZIP transcription factor F	NRF2 interactors
ENSG00000185591	SP1	Sp1 transcription factor	KEAP1 interactors
ENSG00000186432	KPNA4	Karyopherin subunit alpha 4	NRF2 interactors
ENSG00000186496	ZNF396	Zinc finger protein 396	NRF2 interactors
ENSG00000187193	MT1X	metallothionein lx	Antioxidant
ENSG00000187514	PTMA	Prothymosin alpha	KEAP1 interactors
ENSG00000188554	NBR1	NBR1 autophagy cargo receptor	KEAP1 interactors
ENSG00000188612	SUMO2	Small ubiquitin like modifier 2	NRF2 interactors
ENSG00000188827	SLX4	SLX4 structure-specific endonuclease subunit	KEAP1 interactors
ENSG00000196230	TUBB	Tubulin beta class I	NRF2 interactors
ENSG00000196428	TSC22D2	TSC22 domain family member 2	KEAP1 interactors
ENSG00000196498	NCOR2	Nuclear receptor corepressor 2	NRF2 interactors
ENSG00000196591	HDAC2	histone deacetylase 2	NRF2 interactors
ENSG00000196865	NHLRC2	NHL repeat containing 2	KEAP1 interactors
ENSG00000197063	MAFG	MAF bZIP transcription factor G	NRF2 interactors
ENSG00000197448	Gstk1	glutathione S-transferase kappa 1	Antioxidant
ENSG00000197763	Txnrd3	thioredoxin reductase 3	Antioxidant
ENSG00000197771	MCMBP	Minichromosome maintenance complex binding protein	KEAP1 interactors
ENSG00000197826	CFAP299	cilia and flagella associated protein 299	NRF2 interactors
ENSG00000197961	ZNF121	Zinc finger protein 121	KEAP1 interactors
ENSG00000198087	Cd2ap	CD2 associated protein	KEAP1 interactors
ENSG00000198417	MT1F	metallothionein 1F	Antioxidant
ENSG00000198431	Txnrd1	thioredoxin reductase 1	Antioxidant
ENSG00000198517	MAFK	MAF bZIP transcription factor K	NRF2 interactors
ENSG00000198704	Gpx6	glutathione peroxidase 6	Antioxidant
ENSG00000198843	Selenot	selenoprotein T	Antioxidant
ENSG00000204193	TXNDC8	thioredoxin domain containing 8	Antioxidant
ENSG00000204444	Apom	apolipoprotein M	Antioxidant
ENSG00000204610	TRIM15	Tripartite motif containing 15	KEAP1 interactors
ENSG00000205358	MT1H	metallothionein 1H	Antioxidant
ENSG00000205362	MT1A	metallothionein lA	Antioxidant
ENSG00000205364	MT1M	metallothionein 1M	Antioxidant
ENSG00000206172	Hba1	Hemoglobin subunit alpha 1	Antioxidant
ENSG00000211445	Gpx3	glutathione peroxidase 3	Antioxidant
ENSG00000213316	Ltc4s	leukotriene C4 synthase	Antioxidant
ENSG00000213341	CHUK	Component of inhibitor of nuclear factor kappa B kinase complex	KEAP1 interactors
ENSG00000213593	TXNDC14	thioredoxin domain containing 14	Antioxidant
ENSG00000223443	USP17L2	Ubiquitin specific peptidase 17 like family member 2	NRF2/KEAP1 interactors
ENSG00000224586	Gpx5	glutathione peroxidase 5	Antioxidant
ENSG00000225323	Hbap1	Hemoglobin subunit alpha pseudogene 1	Antioxidant
ENSG00000226089	FAM46A	family with sequence similarity 46, member A	KEAP1 interactors
ENSG00000233276	Gpx1	glutathione peroxidase 1	Antioxidant
ENSG00000234545	FAM133B	Family with sequence similarity 133 member B	KEAP1 interactors
ENSG00000236015	TXNDC1	thioredoxin domain containing 1	Antioxidant
ENSG00000239264	TXNDC5	thioredoxin domain containing 5	Antioxidant
ENSG00000239857	GET4	Guided entry of tail-anchored proteins factor 4	KEAP1 interactors
ENSG00000240682	Isy1	ISY1 splicing factor homolog	KEAP1 interactors
ENSG00000243509	TNFRSF6B	TNF receptor superfamily member 6b	KEAP1 interactors
ENSG00000243955	Gsta1	glutathione S-transferase, alpha 1	Antioxidant
ENSG00000244067	Gsta2	glutathione S-transferase, alpha 2	Antioxidant
ENSG00000244734	Hbb	Hemoglobin subunit beta	Antioxidant
ENSG00000247077	PGAM5	PGAM family member 5, mitochondrial serine/threonine protein phosphatase	NRF2/KEAP1 interactors
ENSG00000250722	SELENOP	selenoprotein P, plasma, 1	Antioxidant
ENSG00000254874	GLK1	glucokinase	KEAP1 interactors
ENSG00000254986	DPP3	Dipeptidyl peptidase 3	KEAP1 interactors
ENSG00000257017	Hp	haptoglobin	Antioxidant
ENSG00000265972	TXNIP	thioredoxin interacting protein	Antioxidant
ENSG00000269335	IKBKG	Inhibitor of nuclear factor kappa B kinase regulatory subunit gamma	KEAP1 interactors
ENSG00000271303	Srxn1	sulfiredoxin 1	Antioxidant
ENSG00000275138	GBAS	glioblastoma amplified sequence	KEAP1 interactors
ENSG00000275713	H2BC9	H2B clustered histone 9	NRF2 interactors
ENSG00000275714	H3C1	H3 clustered histone 1	NRF2 interactors
ENSG00000276234	TADA2A	Transcriptional adaptor 2A	NRF2 interactors
ENSG00000278637	H4C1	H4 clustered histone 1	NRF2 interactors
ENSG00000284981	Upk3bl	uroplakin 3B-like	Antioxidant
This list originates from those web sites: 1. http://www.informatics.jax.org/go/term/GO:0016209; 2. https://www.ncbi.nlm.nih.gov/gene/4780; 3. https://thebiogrid.org/110852/summary/homo-sapiens/nfe2l2.html; 4. https://www.ncbi.nlm.nih.gov/gene/9817; 5.https://thebiogrid.org/115156/summary/homo-sapiens/keap1.html

## Sheet: List S4-Clustering list
	T1	T2	T3	T4	T5	T6	WT1	WT2	WT3
ENSG00000002330	5.20401	5.68867	5.51101	4.83628	5.54126	5.22575	5.65249	5.72685	5.76519
ENSG00000003756	8.09163	7.80303	7.84228	7.95156	7.98116	8.06571	7.90727	7.90323	7.84582
ENSG00000004487	8.85798	8.61359	8.65347	8.64892	8.68609	8.66785	8.68955	8.55872	8.65751
ENSG00000005339	7.9301	7.74284	7.81359	7.88209	7.99542	8.05681	7.81359	7.75628	7.76493
ENSG00000005381	0	0	0	0	0	0	0	0	0
ENSG00000006468	3.89182	3.89182	4.07754	3.7612	4.02535	3.7612	4.09434	3.93183	4.06044
ENSG00000006712	7.78821	7.66903	7.80425	7.61085	7.704	7.65302	7.73149	7.5994	7.72002
ENSG00000008394	6.17274	5.87353	5.64545	6.06889	6.05209	5.97516	6.02756	5.79727	5.94542
ENSG00000011332	5.45959	5.3799	5.46383	5.03695	5.35659	5.37064	5.40717	5.3845	5.3799
ENSG00000012048	8.40972	8.05093	8.08716	8.15556	8.15777	8.20432	8.1638	8.07684	8.06671
ENSG00000019995	7.54433	7.13688	7.12166	7.55512	7.51234	7.50714	7.25841	7.07918	7.10044
ENSG00000023318	7.38647	7.0313	6.87626	7.32635	7.32679	7.2954	7.06348	6.92116	6.85751
ENSG00000023572	6.44254	6.1506	5.86647	6.30992	6.37332	6.39024	6.29218	6.04737	6.07993
ENSG00000025800	7.12383	6.87161	6.95177	7.09796	7.14913	7.17242	7.00216	6.85751	6.85118
ENSG00000034713	7.86346	7.56476	7.5807	7.6695	7.68064	7.69211	7.61604	7.50988	7.51098
ENSG00000036257	8.28728	7.87664	7.79482	8.24176	8.18285	8.18699	7.91286	7.76642	7.79558
ENSG00000038219	7.77528	7.50824	7.55669	7.68891	7.64635	7.73543	7.56993	7.55695	7.50384
ENSG00000039068	5.4359	5.44458	5.51946	5.35422	5.41757	5.44674	5.5322	5.41477	5.36598
ENSG00000047457	0.693147	0	0.774727	0	0	0.405465	0.223144	0	0
ENSG00000050344	6.4612	6.20071	6.06146	5.78444	5.99894	5.93489	6.34476	6.27137	6.15768
ENSG00000050748	7.87131	7.57415	7.5761	7.66011	7.73892	7.80771	7.65112	7.5761	7.54009
ENSG00000051180	6.56244	6.30262	6.29895	6.41017	6.39693	6.41182	6.35089	6.23245	6.23832
ENSG00000057663	7.25714	6.90274	6.77251	7.07771	7.14045	7.12956	6.86615	6.90006	6.81454
ENSG00000058600	7.6774	7.54539	7.57353	7.40306	7.6805	7.69644	7.72002	7.65017	7.56528
ENSG00000063978	7.29499	7.11984	7.12262	7.51382	7.45559	7.45963	7.17721	7.0859	7.13226
ENSG00000064999	7.35848	7.18539	7.31102	7.07615	7.33299	7.27519	7.38458	7.28275	7.25202
ENSG00000065613	8.59267	8.1806	8.12258	8.43972	8.38868	8.41242	8.23515	8.15786	8.19919
ENSG00000065621	5.57973	5.2575	5.18178	5.20401	5.21494	5.13108	5.47646	5.46383	5.30827
ENSG00000065883	7.35572	7.04786	7.05876	7.21876	7.28818	7.30923	7.19612	7.10783	7.09838
ENSG00000066117	8.43164	8.15536	8.20944	8.29862	8.32555	8.33495	8.24748	8.13359	8.20467
ENSG00000067606	6.29064	6.33683	6.39267	6.06704	6.27382	6.34739	6.44095	6.40605	6.37758
ENSG00000071127	8.10651	7.96659	8.05991	7.96381	8.14555	8.06715	8.10137	7.96207	8.02322
ENSG00000071889	6.35263	6.48004	6.45362	6.02828	6.39024	6.41673	6.54965	6.48311	6.52942
ENSG00000072401	6.63857	6.02828	5.826	6.46147	6.53379	6.61874	6.10702	6.02393	5.8522
ENSG00000072803	8.03106	7.6896	7.65705	7.9549	8.0092	7.98667	7.78247	7.65468	7.66735
ENSG00000073111	8.87122	8.87431	8.88962	8.68879	8.91972	8.87853	9.01591	8.82967	8.92426
ENSG00000073756	4.21951	3.97029	3.80666	4.21951	4.09434	4.09434	3.8712	3.97029	3.80666
ENSG00000075426	4.79579	4.43082	4.59512	4.96981	4.91265	5.12396	4.75359	4.80402	4.78749
ENSG00000075624	10.1399	10.1651	10.0654	10.0342	10.2849	10.2019	10.2318	10.0651	10.141
ENSG00000077721	7.94094	7.6009	7.50851	7.86211	7.88571	7.91425	7.6394	7.51698	7.49332
ENSG00000078142	6.93049	6.47697	6.41182	6.75577	6.77651	6.78449	6.57554	6.46847	6.50877
ENSG00000079263	0.182322	0.693147	0.285179	1.25276	0	0	0	0.693147	1.09861
ENSG00000079999	7.34089	7.3391	7.26822	7.15344	7.48904	7.4063	7.30899	7.22839	7.25794
ENSG00000080546	6.70441	6.24998	6.27664	6.3976	6.44413	6.46801	6.42811	6.40952	6.31065
ENSG00000080824	11.6225	11.2378	11.2003	11.5011	11.4712	11.4776	11.2596	11.1682	11.1704
ENSG00000082641	8.33026	8.1454	8.22924	8.26307	8.43196	8.42442	8.21433	8.08964	8.12578
ENSG00000082701	7.63313	7.21964	7.26822	7.48313	7.49092	7.5224	7.32975	7.21686	7.23921
ENSG00000082898	9.79138	9.27117	9.12448	9.4306	9.50196	9.52644	9.45034	9.34627	9.27557
ENSG00000083093	6.84162	6.47358	6.54965	6.67203	6.60827	6.67551	6.65157	6.59987	6.59828
ENSG00000084207	8.47824	8.66389	8.56713	8.30869	8.68778	8.65312	8.67129	8.49923	8.61867
ENSG00000085644	4.93447	5.0626	4.94164	4.7185	5.15906	5.3845	5.18364	4.82831	5.02388
ENSG00000085733	8.19919	8.05049	8.16023	8.01367	8.13359	8.16252	8.20631	8.07059	8.08682
ENSG00000085871	6.43572	6.09188	6.32517	6.2661	6.2106	6.21844	6.32062	6.19899	6.26355
ENSG00000086200	7.12363	6.79257	6.74524	6.92422	6.95254	6.95483	6.88714	6.81586	6.72791
ENSG00000086288	0	0	0	0	0	0	0	0	0
ENSG00000090339	2.07944	1.09861	1.60944	1.43508	1.60944	1.60944	1.79176	1.94591	1.94591
ENSG00000091164	7.46221	7.04229	6.93634	7.34472	7.40671	7.36708	7.05876	6.96058	6.94409
ENSG00000092054	0.81093	0	0	0	1.09861	0	0	0	0
ENSG00000093000	8.31446	7.99341	8.00653	8.31575	8.3196	8.3174	8.04377	7.95948	7.99587
ENSG00000095139	9.23142	8.89584	8.90348	9.08495	9.06949	9.06851	8.97816	8.85659	8.87571
ENSG00000095303	1.09861	2.19722	2.19722	2.07944	1.38629	2.19722	0.693147	2.48491	2.07944
ENSG00000095397	5.81114	5.76582	5.8999	5.25227	5.72359	5.70378	6.04263	5.92426	5.84932
ENSG00000095787	8.63675	8.24591	8.22844	8.58323	8.56903	8.5841	8.33159	8.22274	8.17617
ENSG00000096070	7.1869	7.0193	7.03615	7.20117	7.23778	7.2998	7.10414	6.97448	7.00579
ENSG00000096384	11.1164	10.8787	10.9941	11.1018	11.0221	11.0347	11.0031	10.8442	10.9208
ENSG00000099804	6.94978	7.00003	7.00692	6.80387	7.00307	7.07242	7.1301	6.98047	6.99851
ENSG00000099984	0	0.693147	0	0	0.693147	0.693147	0.693147	0.405465	1.09861
ENSG00000100065	5.26786	5.77144	5.70711	5.09987	5.56834	5.5693	5.65948	5.55683	5.63835
ENSG00000100142	7.65088	7.61367	7.61776	7.39449	7.62998	7.54658	7.64492	7.61105	7.63974
ENSG00000100207	7.52467	7.30196	7.35947	7.43071	7.44728	7.52898	7.45819	7.3908	7.40671
ENSG00000100348	7.90064	7.84149	7.82244	7.61825	7.89327	7.81569	7.88702	7.74781	7.88646
ENSG00000100387	8.09083	7.85941	7.81571	7.90581	7.92045	7.93559	7.95273	7.83122	7.86864
ENSG00000100393	8.03398	7.8309	7.88175	8.02682	8.0206	8.09224	8.04382	7.93666	7.94058
ENSG00000100811	8.52021	8.1768	8.15622	8.39417	8.4659	8.42157	8.29493	8.18053	8.17496
ENSG00000100814	7.75927	7.47704	7.4624	7.77465	7.73193	7.7149	7.48997	7.36973	7.45549
ENSG00000100823	8.91045	8.75432	8.77833	8.69081	8.75998	8.7592	8.80852	8.68355	8.77168
ENSG00000100897	6.74524	6.51915	6.68336	6.43133	6.50578	6.57088	6.63002	6.4708	6.64118
ENSG00000101109	8.03491	7.70203	7.70094	7.74495	7.82891	7.81197	7.8465	7.73304	7.71089
ENSG00000101266	8.74807	8.44247	8.4115	8.69492	8.70301	8.66441	8.54607	8.40827	8.43592
ENSG00000101460	0	0	0	0	0.405465	0	0	0.693147	0
ENSG00000101680	6.74359	6.64587	6.75017	6.53669	6.65843	6.69775	6.86977	6.68111	6.7574
ENSG00000101843	8.25816	7.83538	7.86921	8.03139	8.06652	8.07807	7.95226	7.82963	7.84945
ENSG00000102034	7.10019	6.92481	7.02849	7.07412	7.11477	7.11639	7.06476	6.91526	6.94986
ENSG00000102145	0	0	0	0	0	0	0	0	0
ENSG00000102189	7.01241	6.69851	6.59428	6.81218	6.77864	6.81911	6.74087	6.6527	6.58966
ENSG00000102226	7.78447	7.72754	7.8694	7.68983	7.80873	7.80588	7.95613	7.79852	7.84189
ENSG00000102753	8.1202	7.74868	7.62325	8.00643	8.00336	7.92778	7.7856	7.66926	7.62973
ENSG00000102763	7.22361	6.78502	6.82263	6.99664	7.02809	7.0509	6.96025	6.87225	6.87275
ENSG00000102908	7.31973	6.99421	7.02527	7.12777	7.07424	7.25623	7.08133	7.10515	6.94513
ENSG00000102977	5.61677	5.96871	5.8522	5.38907	5.72685	5.82895	5.87212	5.9108	5.92693
ENSG00000103495	7.5475	7.8336	7.77486	7.40123	7.82963	7.72886	7.90875	7.68478	7.76132
ENSG00000104131	8.14695	7.61535	7.49267	8.02737	8.03448	8.01821	7.67902	7.57901	7.50714
ENSG00000104365	7.05359	6.86087	6.96697	6.71441	6.9575	6.98657	7.05186	6.94698	6.92067
ENSG00000104375	6.61744	6.24868	6.07113	6.43202	6.39167	6.59181	6.23643	6.2101	6.12508
ENSG00000104687	8.16962	7.87778	7.9363	8.14915	8.11701	8.17194	7.92932	7.74023	7.82764
ENSG00000104881	4.04305	4.28359	4.2485	4.07754	4.27667	4.40305	4.49424	4.40672	4.19268
ENSG00000104918	0	0	0	0	0	0	0	0	0
ENSG00000105048	5.57973	5.56068	5.75732	5.41165	5.68978	5.68698	5.67332	5.63121	5.62762
ENSG00000105176	8.27008	7.88165	7.83152	8.02355	8.03948	7.99328	7.90404	7.88887	7.81964
ENSG00000105705	6.60428	6.5903	6.53987	6.64161	6.73815	6.63572	6.66759	6.51471	6.62007
ENSG00000105810	7.88432	7.42714	7.43721	7.43449	7.52023	7.58029	7.59589	7.54451	7.47364
ENSG00000105974	5.71373	5.42495	5.42495	5.14749	5.34901	5.31321	5.54908	5.3799	5.42495
ENSG00000106546	0.182322	0.693147	1.43508	0.875469	0.182322	1.16315	0	0.97456	0.371564
ENSG00000106927	0.693147	0	0	0.693147	0	0	0	0.405465	0
ENSG00000107175	6.50877	6.42811	6.47235	6.43615	6.50429	6.53524	6.48311	6.30079	6.37502
ENSG00000107201	0	0	0	0	0	0	0	0	0
ENSG00000107643	7.61599	7.31788	7.12367	7.5606	7.54239	7.51716	7.32003	7.24101	7.26627
ENSG00000108010	8.70096	8.46048	8.34282	8.61627	8.57367	8.56574	8.49335	8.43776	8.41105
ENSG00000108094	7.91618	7.50243	7.4014	7.74111	7.74189	7.74041	7.61287	7.47943	7.45849
ENSG00000108395	8.01764	7.6382	7.65806	7.83396	7.76991	7.81863	7.68923	7.5725	7.63443
ENSG00000108821	5.2575	5.43808	5.62402	4.85203	5.3033	5.28827	5.67675	5.49306	5.64545
ENSG00000108984	7.04599	6.70839	6.65183	6.20102	6.25248	6.2116	6.96791	6.89487	6.86714
ENSG00000109466	6.14883	5.79301	5.8186	5.98519	6.04144	6.07879	5.86788	5.81114	5.76048
ENSG00000109534	7.45645	7.01212	6.90975	7.10511	7.31055	7.22621	7.08171	6.92854	6.90575
ENSG00000109610	0	0	0.693147	0	0.693147	0	0	0	0.693147
ENSG00000110092	6.8977	6.78446	6.79571	6.51323	6.66441	6.64118	7.05876	6.98657	6.89264
ENSG00000110244	0.693147	0	0	0	0	0	0	0	0
ENSG00000110583	7.66521	7.49109	7.53155	7.43985	7.51586	7.53128	7.60837	7.50824	7.54301
ENSG00000110811	6.03787	6.22851	6.17794	5.63835	6.1203	6.05912	6.40523	6.28227	6.25383
ENSG00000111269	6.54103	6.04204	5.88123	6.2294	6.1742	6.20132	6.01859	5.99894	6.01908
ENSG00000111640	10.9682	10.9084	10.9246	10.8171	11.0127	10.9798	10.983	10.8172	10.8944
ENSG00000111652	7.50274	7.39326	7.4374	7.25276	7.42655	7.43071	7.49165	7.37776	7.44073
ENSG00000112096	8.51976	8.18127	8.17589	8.40922	8.45306	8.44993	8.30409	8.11303	8.14048
ENSG00000112116	1.09861	0	0	1.09861	0	0	0	0	0
ENSG00000112118	9.43576	9.25675	9.31812	9.20221	9.28322	9.25646	9.38236	9.22493	9.30819
ENSG00000112208	7.00579	6.6174	6.49072	6.9085	6.90525	6.84535	6.62274	6.52136	6.49903
ENSG00000112365	6.39859	6.20051	6.24804	6.30262	6.2186	6.32436	6.28786	6.30079	6.16961
ENSG00000112559	0	0	0	0	0	0	0	0	0
ENSG00000112592	6.97448	6.75285	6.79515	6.93634	6.97541	6.96951	6.8181	6.67985	6.73934
ENSG00000112773	6.26511	5.92546	5.97508	6.05091	6.16374	6.12868	6.12687	6.06262	5.88332
ENSG00000113575	0	0	0	0	0	0	0	0	0
ENSG00000115266	2.30259	1.94591	2.19722	2.07944	2.77259	2.07944	2.56495	2.77259	2.94444
ENSG00000115267	3.89182	3.63759	3.3322	3.13549	3.4012	3.4012	3.61092	3.46574	3.55535
ENSG00000115488	0	0	0	0	0	0	0	0	0
ENSG00000115514	6.9465	6.66505	6.57298	6.95512	6.81531	6.86901	6.60665	6.55251	6.50578
ENSG00000115705	1.04732	1.6864	0.845868	1.22378	1.09861	0.470004	0.625938	1.02962	1.2613
ENSG00000116030	8.43222	8.03295	7.97707	8.22911	8.2806	8.28791	8.0859	7.9151	7.97443
ENSG00000116044	7.46851	7.02997	6.9976	7.56164	7.41638	7.50934	6.91394	6.86276	6.93069
ENSG00000116157	1.09861	0	1.09861	1.79176	0.693147	1.09861	1.38629	0.693147	1.38629
ENSG00000116288	8.90014	8.62304	8.67252	8.74114	8.75621	8.76202	8.67437	8.58279	8.63767
ENSG00000116478	9.36729	9.0982	9.17344	9.15854	9.20563	9.21024	9.21866	9.06719	9.12897
ENSG00000117153	7.78197	7.39511	7.42615	7.5361	7.48223	7.49248	7.5689	7.41728	7.36404
ENSG00000117450	10.1967	9.81011	9.8553	10.1234	10.0467	10.0481	9.87236	9.73714	9.79951
ENSG00000117592	9.30228	8.97081	8.99256	9.21144	9.19928	9.16675	9.0736	8.92466	8.97866
ENSG00000117862	4.751	4.76217	4.64439	4.95018	4.9523	4.90156	4.66579	4.35927	4.59966
ENSG00000118193	7.95858	7.51207	7.45368	7.72223	7.76183	7.802	7.63385	7.55538	7.45472
ENSG00000120129	6.07304	6.17379	6.2653	6.23441	6.58064	6.7334	6.50129	6.41346	6.27099
ENSG00000120690	6.65518	6.29545	6.44826	6.61097	6.53263	6.65852	6.49791	6.28823	6.31155
ENSG00000120705	9.20591	8.85835	8.8278	9.19624	9.15395	9.13985	8.96335	8.79354	8.83911
ENSG00000120885	5.33272	5.31812	5.40268	5.45959	5.62402	5.65249	5.45959	5.46383	5.47227
ENSG00000120942	7.02128	6.78613	6.78223	6.77802	6.87265	6.84958	6.88976	6.80089	6.83719
ENSG00000121053	1.09861	0.693147	1.43508	0.405465	0	0.285179	0.182322	0.693147	1.38629
ENSG00000121653	5.79758	5.92559	5.86363	5.39285	5.71099	5.70655	6.06803	5.874	5.9502
ENSG00000121691	7.04925	6.87005	6.87626	6.76619	6.75484	6.85961	6.88551	6.78559	6.81344
ENSG00000122378	7.58426	7.2466	7.36233	7.31986	7.35064	7.30499	7.40001	7.23309	7.23442
ENSG00000122707	5.87605	5.72031	5.56145	5.7478	5.68867	5.8861	5.7761	5.71373	5.63372
ENSG00000122779	7.71691	7.36391	7.38585	7.54919	7.54803	7.5251	7.58345	7.44503	7.48605
ENSG00000123131	8.8911	8.7137	8.55914	8.76143	8.74964	8.69988	8.69893	8.59896	8.66854
ENSG00000123154	5.43372	5.55063	5.63479	5.43154	5.74085	5.73496	5.60212	5.40493	5.53418
ENSG00000123240	6.14489	5.81114	5.93489	5.9108	5.99396	5.94367	6.01616	5.84797	5.90536
ENSG00000123358	5.5026	5.6204	5.53339	5.32301	5.68358	5.69205	5.69709	5.65599	5.56834
ENSG00000123405	1.60944	1.38629	1.38629	1.60944	1.79176	1.60944	2.07944	1.79176	1.38629
ENSG00000124177	7.46988	7.21259	7.347	7.37329	7.39842	7.45124	7.35921	7.29188	7.22853
ENSG00000124486	9.50506	9.1269	9.12293	9.31613	9.30403	9.31569	9.31418	9.21632	9.18937
ENSG00000124762	5.19296	5.0814	5.2575	5.38907	5.48064	5.64897	5.35659	5.01064	5.273
ENSG00000125144	2.44235	0	2.52573	2.07944	2.25129	2.0149	2.74084	2.70805	1.09861
ENSG00000125148	4.17439	4.43082	4.47734	4.04305	4.43082	4.31348	4.84419	4.23411	4.67283
ENSG00000125347	5.19296	5.04504	5.31812	5.32301	5.2832	5.35659	5.3033	5.09681	5.17615
ENSG00000125398	5.17615	5.01728	5.09375	4.63473	4.70048	4.89784	5.0876	5.1358	4.92725
ENSG00000125740	3.7612	3.8712	3.89182	4.14313	4.30407	4.58497	4.30407	4.20469	3.58352
ENSG00000125827	7.57942	7.27136	7.24601	7.31077	7.39296	7.37224	7.45356	7.2349	7.28001
ENSG00000125944	9.57526	9.23293	9.27346	9.34791	9.36709	9.34067	9.32746	9.16177	9.22197
ENSG00000126432	7.75405	7.80425	7.75191	7.52078	7.74414	7.75705	7.84228	7.75448	7.81197
ENSG00000126767	7.25524	7.14204	7.14795	7.05618	7.2385	7.18539	7.2222	7.07567	7.20378
ENSG00000126934	7.267	7.45876	7.46394	7.18425	7.50906	7.48924	7.55197	7.36455	7.42178
ENSG00000127152	3.29584	2.94444	3.71357	2.94444	2.99573	3.054	3.72569	3.61092	3.80666
ENSG00000127616	8.36944	8.46958	8.51523	8.09743	8.48503	8.41005	8.55578	8.42123	8.47991
ENSG00000128272	9.94698	9.77629	9.82717	10.1164	10.0932	10.0971	9.79198	9.66227	9.75731
ENSG00000128739	0.693147	0.182322	0	0	0	0	0	0	0
ENSG00000129235	7.59589	7.45588	7.2998	7.43367	7.5148	7.47647	7.48605	7.33368	7.38833
ENSG00000129521	6.15088	5.9664	5.84984	5.82157	6.00487	5.85642	6.25046	6.11677	6.07764
ENSG00000130164	6.80098	6.76365	6.80589	6.7789	6.8509	6.89871	6.92383	6.76623	6.81876
ENSG00000130203	2.63906	3.29584	3.13549	2.94444	3.21888	3.66356	3.4012	3.29584	3.04452
ENSG00000130508	7.20266	7.11151	7.15462	6.74288	7.05704	7.04316	7.32471	7.21082	7.16436
ENSG00000130522	5.73979	5.39816	5.1358	5.48894	5.52943	5.68017	5.63835	5.49306	5.21494
ENSG00000130726	9.13249	9.29551	9.29361	8.98143	9.29771	9.28247	9.38698	9.21174	9.28924
ENSG00000130748	4.30407	4.49981	4.58497	4.20469	4.56435	4.38203	4.74493	4.31749	4.55388
ENSG00000130766	7.20823	7.21156	7.09589	7.49998	7.66435	7.70751	7.28551	7.10003	7.15227
ENSG00000130811	8.07822	8.21338	8.19602	7.95244	8.23483	8.14265	8.24433	8.08395	8.22452
ENSG00000131462	8.27244	8.28581	8.35597	7.9948	8.16423	8.15909	8.37839	8.22898	8.38469
ENSG00000131871	7.64108	7.40245	7.32975	7.59539	7.64396	7.5606	7.35372	7.23129	7.31721
ENSG00000132155	8.32123	8.05983	8.09098	8.31764	8.34131	8.35167	8.13672	8.05532	8.06966
ENSG00000132170	6.67897	6.22258	6.47928	6.45126	6.35871	6.41346	6.56174	6.34066	6.41428
ENSG00000132254	8.05109	7.9363	7.95472	7.90544	8.02617	8.03916	8.05516	7.88231	7.95788
ENSG00000132604	7.23756	7.02108	7.08883	7.25023	7.32495	7.29227	7.13072	7.04793	7.04216
ENSG00000132688	5.56452	5.45104	5.6058	4.98361	5.29832	5.24175	5.46806	5.31321	5.59471
ENSG00000132965	0.223144	1.38629	1.64866	0	0.693147	0.693147	0.788457	0	1.09861
ENSG00000134057	9.02933	8.7389	8.69375	8.92119	8.87961	8.85195	8.79936	8.6403	8.67184
ENSG00000134248	7.49332	7.24494	7.24922	7.27448	7.31555	7.29166	7.32594	7.22111	7.26822
ENSG00000135374	0	0	0.693147	0	0	0	0	0	0
ENSG00000135655	7.88269	7.41035	7.35705	7.71824	7.74474	7.712	7.54073	7.46794	7.44874
ENSG00000135766	0	0	0	0	0	0	0	0	0
ENSG00000136146	7.76031	7.40707	7.29439	7.5811	7.67449	7.65146	7.4536	7.40379	7.32127
ENSG00000136810	9.4989	9.23034	9.15038	9.4143	9.40067	9.4071	9.28827	9.24855	9.24725
ENSG00000136830	6.98564	7.07259	7.02665	6.57256	6.95559	6.91919	7.22402	7.03703	7.05099
ENSG00000136997	8.06558	8.01632	7.94272	8.05706	8.15565	8.1274	8.06934	7.97831	8.06715
ENSG00000137449	5.67057	5.22036	5.15329	5.57215	5.52545	5.55683	5.43808	5.34233	5.32301
ENSG00000137474	2.77259	2.56495	2.70805	2.70805	2.99573	2.56495	2.94444	2.63906	2.99573
ENSG00000137504	7.5979	7.19143	7.18539	7.38647	7.54539	7.57917	7.38088	7.21891	7.15618
ENSG00000137752	0	0	0	0	0	0	0	0	0
ENSG00000137802	6.67734	6.42325	6.52356	6.48208	6.59213	6.76466	6.54707	6.41292	6.46821
ENSG00000138085	7.52699	7.35308	7.35257	7.30519	7.31588	7.36328	7.44833	7.28276	7.39707
ENSG00000138439	6.52173	6.2096	6.16205	6.23529	6.29379	6.2708	6.39426	6.2108	6.19236
ENSG00000138668	9.67969	9.37003	9.44387	9.53514	9.53329	9.47551	9.46005	9.26061	9.35604
ENSG00000138795	6.67834	6.38519	6.49677	6.30445	6.44572	6.41017	6.52062	6.53987	6.39359
ENSG00000139083	5.31321	5.27811	5.20401	5.0814	5.23857	5.1885	5.12396	5.3191	5.16593
ENSG00000139112	6.90073	6.51026	6.67013	7.19818	7.16627	7.19856	6.56878	6.40357	6.46303
ENSG00000139219	6.07074	6.36303	6.28227	5.88888	6.16121	6.18621	6.53524	6.3613	6.4677
ENSG00000139618	7.3983	6.85013	6.80017	7.09589	7.1133	7.16549	6.97073	6.89366	6.80128
ENSG00000140009	4.83811	4.38515	4.56851	4.19268	4.23266	4.52157	4.7134	4.6415	4.57471
ENSG00000140830	6.40357	6.11191	6.03309	6.53669	6.59304	6.59851	6.04025	5.8944	5.90263
ENSG00000140941	7.85922	7.43927	7.45645	7.98496	7.87569	7.91579	7.50673	7.40001	7.43337
ENSG00000140987	6.608	6.32077	6.38215	6.50504	6.56085	6.58064	6.35437	6.27608	6.34247
ENSG00000141027	8.6847	8.37931	8.51873	8.49604	8.53425	8.5204	8.48861	8.39936	8.40883
ENSG00000141759	7.71134	7.4922	7.40296	7.55155	7.66482	7.54115	7.56817	7.4935	7.50202
ENSG00000142002	7.22111	7.30854	7.28242	7.07285	7.37885	7.35084	7.33514	7.19068	7.29132
ENSG00000142168	9.33203	9.0152	9.08716	9.24358	9.24145	9.26027	9.07957	8.96903	9.0275
ENSG00000142192	9.23727	9.03803	9.11537	9.07064	9.13698	9.14147	9.1487	9.0121	9.0591
ENSG00000142208	7.76089	7.85322	7.85322	7.3908	7.76345	7.72445	7.92877	7.80507	7.85516
ENSG00000143198	7.38523	7.09672	7.18311	7.19893	7.24779	7.2349	7.21008	7.18159	7.19293
ENSG00000143418	8.54228	8.22067	8.28904	8.49719	8.50755	8.508	8.32142	8.23084	8.2351
ENSG00000143546	0	0	0	0	0	0	0	0	0
ENSG00000143870	9.29771	8.95983	9.0189	9.03223	9.18487	9.11124	9.06624	8.92199	8.98098
ENSG00000143971	6.88449	6.41017	6.09582	6.42325	6.54103	6.56526	6.47389	6.48004	6.43294
ENSG00000144597	7.46451	7.15227	7.16781	7.66497	7.62283	7.62803	7.19874	7.09417	7.10332
ENSG00000144645	5.52406	5.34996	5.50236	5.29054	5.52166	5.41801	5.39603	5.36961	5.35659
ENSG00000145041	7.92154	7.61135	7.68562	7.89053	7.82084	7.84403	7.72312	7.64945	7.57312
ENSG00000145414	7.55315	7.12061	7.07049	7.43803	7.49721	7.47591	7.24423	7.12222	7.07344
ENSG00000145743	5.80363	5.52358	5.47395	5.48147	5.59471	5.73593	5.63382	5.4519	5.43808
ENSG00000145979	6.60123	6.31716	6.32077	6.29895	6.38856	6.39359	6.41673	6.2804	6.32615
ENSG00000146021	4.78749	4.39445	4.56435	4.33073	4.45435	4.54329	4.46591	4.75359	4.39445
ENSG00000146648	6.1717	6.04263	6.1506	5.7462	5.86647	6.02345	6.1203	6.21261	6.07351
ENSG00000146729	8.1873	7.85496	7.80914	7.91754	7.89096	7.85077	7.99463	7.82612	7.85988
ENSG00000147133	7.59374	7.33539	7.52191	7.4161	7.39937	7.4906	7.41246	7.35643	7.3551
ENSG00000147274	9.81124	9.51024	9.52784	9.74633	9.71932	9.68094	9.61577	9.46607	9.52247
ENSG00000147601	7.36216	7.0139	6.88671	7.11324	7.16141	7.14731	7.07743	6.98961	6.99035
ENSG00000148344	3.29584	3.43399	3.3322	2.78501	3.66356	3.46574	3.49651	3.66356	3.66356
ENSG00000148834	7.89767	7.6912	7.67392	7.71957	7.6896	7.67517	7.76228	7.65088	7.64719
ENSG00000149311	7.9216	7.43187	7.4695	7.50732	7.52025	7.66961	7.5917	7.5922	7.46834
ENSG00000149781	2.3979	2.2192	2.77259	2.78501	2.3979	2.77259	2.3979	3.09104	2.19722
ENSG00000150991	10.5139	10.1945	10.2197	10.7597	10.7216	10.7383	10.1658	10.0701	10.1307
ENSG00000151929	7.11477	6.90575	6.96054	7.25771	7.30199	7.34035	7.01392	6.90895	6.87523
ENSG00000152092	2.3979	2.10413	1.09861	1.79176	1.60944	0.693147	1.43508	1.30833	1.38629
ENSG00000153066	6.82839	6.63857	6.6107	6.70196	6.75809	6.81827	6.76849	6.58064	6.66313
ENSG00000153879	7.69074	7.22475	7.20489	7.67833	7.6516	7.69485	7.36708	7.17855	7.2428
ENSG00000154229	6.99448	6.76763	6.90965	6.82465	6.83575	6.90975	7.00506	6.88776	6.80793
ENSG00000154328	5.67675	5.54908	5.54518	5.26786	5.46383	5.4161	5.61313	5.51343	5.48064
ENSG00000154727	7.58452	7.16549	7.15383	7.46709	7.47676	7.52186	7.18235	7.18614	7.09423
ENSG00000155636	6.44095	6.06843	5.92158	6.09582	6.12249	6.06611	6.05209	6.02907	6.02466
ENSG00000156273	7.14644	6.7376	6.73251	7.25276	7.18655	7.33824	6.74406	6.83615	6.72263
ENSG00000156345	5.84644	5.7301	5.76832	5.53339	5.8861	5.65249	5.86079	5.70044	5.78383
ENSG00000156795	5.58575	5.39363	5.40493	5.47311	5.56987	5.53733	5.45618	5.2382	5.47227
ENSG00000156876	7.22635	6.86192	6.68361	6.95702	7.02909	7.09124	6.91095	6.78581	6.80793
ENSG00000156983	7.02554	7.03174	7.02554	7.14125	7.22694	7.23418	7.10743	6.97728	6.92166
ENSG00000157450	6.60293	6.28953	6.33599	6.64492	6.62171	6.68465	6.40886	6.24423	6.26441
ENSG00000157557	6.79122	6.54679	6.55251	6.75577	6.73102	6.68461	6.75577	6.55962	6.58893
ENSG00000157870	6.03069	5.97381	5.93754	5.55683	5.8861	5.82305	6.06611	5.95064	6.04737
ENSG00000158122	6.35298	6.0029	5.91889	6.0742	6.04501	6.01518	6.1496	5.90263	5.98002
ENSG00000158301	0	0	0	0	0	0	0	0	0
ENSG00000158517	0	0	1.09861	0	0	0.285179	0	0.982078	0.223144
ENSG00000158545	7.26776	7.29302	7.36613	7.2233	7.44961	7.42774	7.37212	7.22694	7.24351
ENSG00000159352	8.79601	8.5742	8.64507	8.66759	8.73496	8.73705	8.69378	8.55497	8.63376
ENSG00000160049	8.73803	8.43956	8.4887	8.53539	8.63936	8.65933	8.54152	8.41477	8.44721
ENSG00000160051	6.56103	6.38012	6.48464	6.38351	6.38688	6.42325	6.53814	6.34212	6.41999
ENSG00000160783	0	0	0	0	0	0	0	0	0
ENSG00000160789	6.45047	6.62007	6.69134	6.15114	6.68085	6.61874	6.70012	6.58755	6.6819
ENSG00000161011	7.98718	7.89949	7.85107	8.12844	8.41223	8.39355	7.82326	7.68928	7.72598
ENSG00000161544	2.19722	2.30259	2.3979	1.60944	2.19722	1.94591	2.30259	2.19722	2.19722
ENSG00000162073	6.39192	6.44254	6.4892	5.71703	6.08677	5.92426	6.6796	6.55251	6.55251
ENSG00000162298	6.70073	6.67456	6.79496	6.71538	6.77422	6.90675	6.81892	6.70196	6.57088
ENSG00000162433	8.05938	7.68661	7.69173	7.81655	7.83903	7.81309	7.89992	7.74565	7.76624
ENSG00000162772	6.80373	6.41836	6.63068	7.22475	7.2273	7.45095	6.50951	6.35698	6.29194
ENSG00000162924	6.22198	5.90536	5.9135	6.03309	5.98728	6.10702	5.83335	5.82659	5.54841
ENSG00000163220	0	0	0	0	0	0	0	0	0
ENSG00000163291	7.53166	7.08171	6.96697	7.2769	7.33498	7.34601	7.2134	7.05531	6.9976
ENSG00000163435	0.693147	1.09861	1.38629	0.693147	0.693147	1.38629	1.79176	0	0
ENSG00000163466	8.6841	8.38206	8.38394	8.50977	8.56006	8.5483	8.49474	8.3596	8.39954
ENSG00000163558	7.80541	7.37432	7.34827	7.62389	7.62764	7.65359	7.5179	7.40671	7.34827
ENSG00000163564	0.405465	0.788457	0.604316	0.405465	0.405465	1.1314	0.741937	0.576613	0
ENSG00000163586	0	0	0	0	0	0	0	0	0
ENSG00000163932	7.12085	6.94505	6.98583	6.85118	7.01481	6.98841	7.16627	6.95495	7.04229
ENSG00000164109	8.58868	8.30028	8.09147	8.3596	8.47	8.38172	8.31017	8.20221	8.22711
ENSG00000164294	7.51589	7.04925	6.97658	7.06076	7.05574	7.13807	7.22271	7.10168	7.03791
ENSG00000164305	7.48717	7.09523	6.94986	7.46794	7.49776	7.50285	7.07242	7.06561	7.01121
ENSG00000164830	7.00134	6.69202	6.57491	6.77753	6.83325	6.83023	6.7618	6.64843	6.61285
ENSG00000164867	1.8718	2.07944	1.94591	0.693147	1.94591	1.38629	2.3979	2.07944	1.60944
ENSG00000164938	4.69135	4.38203	4.43082	4.80402	4.80402	5.01728	4.68213	4.33073	4.41884
ENSG00000165188	0	1.38629	1.09861	0.693147	1.38629	1.60944	1.09861	0	0
ENSG00000165280	9.4163	9.15483	9.30114	9.38488	9.40735	9.40599	9.30356	9.1623	9.2398
ENSG00000165672	9.59659	9.20397	9.14804	9.33494	9.40852	9.42214	9.31392	9.18998	9.16996
ENSG00000165806	7.4793	7.18007	7.21671	7.2145	7.26333	7.28893	7.18488	7.11761	7.1025
ENSG00000166164	8.32016	7.97873	8.04371	8.15203	8.17556	8.10104	8.06815	7.92549	7.90576
ENSG00000166167	7.70708	7.36518	7.40379	7.46951	7.44602	7.47885	7.47304	7.36518	7.38659
ENSG00000166211	0	0	0	0	0	0	0	0.182322	0
ENSG00000166479	7.12287	6.75344	6.63857	7.08087	7.08924	7.01302	6.79794	6.70686	6.60259
ENSG00000166484	6.04737	6.1506	6.01616	6.03787	6.2634	6.24028	6.07535	5.89164	6.06379
ENSG00000166925	5.66988	5.88702	5.8999	5.54518	5.95519	6.06843	6.02507	5.8693	5.79909
ENSG00000167074	5.79301	5.6204	5.61039	5.18178	5.63479	5.45104	5.85793	5.55683	5.6058
ENSG00000167419	0.693147	1.38629	0.693147	0	1.09861	1.38629	0	0.693147	0.693147
ENSG00000167468	8.26539	8.3717	8.29054	8.0734	8.33878	8.28954	8.39683	8.26385	8.34236
ENSG00000167658	10.5786	10.8045	10.7413	10.5326	10.9677	10.9007	10.8479	10.6668	10.7657
ENSG00000167674	7.17089	7.32185	7.34343	6.9613	7.31389	7.22694	7.37934	7.27309	7.40001
ENSG00000167693	6.87361	6.80139	6.80733	6.56192	6.79069	6.7655	6.99424	6.83355	6.90093
ENSG00000167815	0	0	0	0	0	0	0	0	0
ENSG00000167965	6.98008	7.31655	7.12044	6.6174	7.20934	7.05618	7.33106	7.15851	7.29641
ENSG00000168310	4.85981	4.62497	4.94164	4.7185	4.70953	4.62497	4.89035	4.92725	4.76217
ENSG00000168454	2.77259	2.48491	2.70805	2.07944	2.89037	2.30259	2.48491	2.63906	2.63906
ENSG00000168610	7.65761	7.43412	7.46806	7.3947	7.41722	7.44087	7.52435	7.36848	7.43256
ENSG00000168769	6.81783	6.49979	6.54103	6.74876	6.67834	6.77901	6.6896	6.6174	6.55251
ENSG00000168785	6.40341	6.00315	6.10531	6.05268	6.1192	6.27467	6.29683	6.08359	6.09093
ENSG00000168887	6.58525	6.24014	6.34564	6.07764	6.27664	6.18002	6.47543	6.34388	6.32615
ENSG00000169032	7.75799	7.45706	7.51245	7.58589	7.68616	7.65454	7.55935	7.49732	7.47062
ENSG00000169688	0	0	0	0	0	0	0	0	0
ENSG00000169710	8.43674	8.92963	8.80275	8.15766	8.81173	8.74894	9.04062	8.84693	8.88509
ENSG00000169715	0	0	0	0	0	0	0	0	0
ENSG00000170035	7.65492	7.292	7.17242	7.50705	7.43819	7.44366	7.39172	7.2385	7.257
ENSG00000170142	8.20776	7.87527	7.7513	7.96195	8.01863	7.98637	7.97593	7.87223	7.87762
ENSG00000170180	0	0	0	0	0	0	0	0	0
ENSG00000170248	8.584	8.23037	8.17729	8.40467	8.39523	8.43433	8.31389	8.1929	8.19722
ENSG00000170296	0.693147	0	1.60944	0.693147	1.38629	1.09861	0	1.09861	1.09861
ENSG00000170365	6.31716	5.904	6.02345	6.07304	6.11479	6.19236	6.15486	6.02635	5.92426
ENSG00000170860	8.0842	7.81972	7.67066	8.04708	7.98344	7.97039	7.88269	7.76447	7.78551
ENSG00000170899	7.36138	6.94312	6.97279	6.99393	7.08841	7.14045	7.15774	7.01481	7.0579
ENSG00000171103	6.55489	6.24222	6.18105	6.35668	6.41346	6.55465	6.36014	6.18586	6.2432
ENSG00000171132	5.87866	5.59842	5.76832	5.48064	5.87549	5.78444	5.75003	5.82953	5.78852
ENSG00000171617	5.80814	5.54908	5.81413	5.53339	5.61313	5.54908	5.88888	5.84064	5.77765
ENSG00000171634	8.73044	8.40608	8.49699	8.51211	8.49095	8.54095	8.50788	8.4101	8.43566
ENSG00000171720	8.21771	7.98242	8.10651	8.07184	8.11133	8.09773	8.11791	8.03073	8.079
ENSG00000171791	5.31074	4.84576	4.88151	5.04986	5.01728	5.10595	5.22575	5.11799	4.99856
ENSG00000172071	6.45834	6.07764	6.01664	6.29895	6.29342	6.33328	6.30262	6.12687	6.1717
ENSG00000172830	5.38907	5.46806	5.47646	5.04986	5.34711	5.51745	5.65599	5.53339	5.58725
ENSG00000173039	7.14677	7.14598	7.25382	7.21082	7.40853	7.30653	7.2715	7.12542	7.14598
ENSG00000173221	6.19848	5.8332	5.84932	5.72113	5.73979	5.75257	6.00881	5.91512	5.88638
ENSG00000173250	0	0	0	0	0	0	0	0	0
ENSG00000173598	7.25899	6.83194	6.70302	7.0368	7.19029	7.10881	6.90608	6.74445	6.73061
ENSG00000173992	5.743	5.83773	5.96615	5.52744	5.78444	5.86647	5.93402	5.8354	5.83481
ENSG00000174156	0.693147	0.693147	1.09861	0	0.693147	1.09861	0.693147	0	0.693147
ENSG00000174483	0	0	0	0	0	0	0	0	0
ENSG00000174799	7.61382	7.31402	7.29451	7.28667	7.33302	7.41308	7.32033	7.21097	7.18614
ENSG00000174989	6.04973	5.77579	6.02102	5.77827	5.9162	6.00191	6.0153	5.85622	5.92959
ENSG00000175166	9.1062	8.86277	8.94859	8.99535	9.02509	9.0281	8.96821	8.79838	8.87773
ENSG00000175197	5.14166	4.94164	5.05625	5.40717	5.51343	5.5835	5.15906	5.09987	4.85981
ENSG00000175806	4.35028	4.07754	4.15888	4.11087	4.19268	4.33729	4.06044	4.07754	4.17439
ENSG00000175832	2.50553	2.07944	2.89037	1.94591	2.52573	1.97408	1.43508	2.32239	2.77259
ENSG00000176102	8.05246	7.69371	7.68937	7.91535	7.91899	7.95928	7.755	7.62949	7.6324
ENSG00000176153	0	0	0	0.693147	0	1.09861	0	0	0
ENSG00000177169	6.07496	6.29895	6.27288	6.05678	6.56386	6.49254	6.4151	6.29064	6.29987
ENSG00000177459	4.68213	4.56435	4.33402	4.06044	4.36945	4.11087	4.30407	4.26268	4.43082
ENSG00000177463	7.09733	6.79831	6.82871	6.93035	7.06809	7.11347	6.9784	6.87833	6.75862
ENSG00000177595	5.25227	5.49306	5.36247	4.75359	5.49819	5.46806	5.73818	5.6216	5.68443
ENSG00000177606	7.64204	7.60986	7.81763	7.68156	8.09285	8.10682	7.84698	7.66575	7.51643
ENSG00000177613	7.67786	7.39634	7.4922	7.48043	7.54539	7.5979	7.52132	7.40853	7.42833
ENSG00000177706	4.09434	4.35671	4.2485	3.73767	3.98898	4.26268	4.54329	4.51086	4.52179
ENSG00000177885	8.51012	8.31421	8.33663	8.3426	8.42935	8.42782	8.45512	8.27695	8.33743
ENSG00000178078	4.06044	4.04305	3.97029	3.37861	3.97029	4.03424	3.98898	3.93828	4.2532
ENSG00000178573	6.0845	5.95842	5.84644	5.52943	5.73979	5.83773	6.07074	5.81413	5.95842
ENSG00000178921	7.99581	8.05875	8.13527	7.65681	8.01404	8.04021	8.27376	8.13805	8.15542
ENSG00000178980	6.67456	6.57647	6.60304	6.55536	6.82002	6.74641	6.70686	6.5903	6.7093
ENSG00000179271	6.58064	6.97354	6.79906	6.35784	6.81892	6.78559	6.90375	6.88857	6.89163
ENSG00000179407	0	0	0	0	0	0	0	0	0
ENSG00000179776	1.38629	0.693147	1.38629	1.09861	0	0	1.09861	0	1.60944
ENSG00000181019	6.25958	5.82733	5.76519	6.24611	6.1717	6.18909	5.41388	5.48976	5.51343
ENSG00000181163	11.4995	11.2049	11.1969	11.3263	11.2959	11.2572	11.236	11.1043	11.177
ENSG00000181322	2.60269	2.94444	2.30259	1.60944	1.38629	2.14007	2.63906	2.70805	2.48491
ENSG00000181392	1.09861	2.19722	1.8453	1.38629	1.09861	1.79176	2.3979	1.79176	1.38629
ENSG00000181788	6.32838	6.08677	6.12687	6.14042	6.17794	6.15486	6.36337	6.16961	6.20254
ENSG00000181789	7.80507	7.71691	7.78759	7.62681	7.73979	7.71468	7.87702	7.71824	7.79729
ENSG00000181929	0	0	0	0	0	0	0	0	0
ENSG00000182247	6.57357	6.25344	6.24766	6.29963	6.47052	6.44315	6.33953	6.25608	6.23829
ENSG00000182481	9.65151	9.33393	9.37467	9.62406	9.51746	9.50467	9.44268	9.27771	9.34673
ENSG00000182512	7.41818	7.15149	7.09506	7.19893	7.33661	7.29438	7.24601	7.15149	7.19143
ENSG00000182793	0.285179	0	0	0	0	0	0	0	0
ENSG00000183291	8.7411	8.37429	8.24895	8.6181	8.63769	8.62392	8.39048	8.29555	8.3039
ENSG00000184470	6.26995	6.39058	6.38974	6.05959	6.40092	6.46956	6.43775	6.36449	6.47405
ENSG00000184675	7.18539	6.94794	7.03878	6.76041	6.78333	6.7618	7.08506	6.9489	6.91473
ENSG00000185022	3.61092	3.44999	3.66356	4.11087	3.8712	4.00733	3.46574	3.43399	3.17805
ENSG00000185591	8.26295	7.99376	8.05284	8.07745	8.10077	8.11429	8.14633	8.08887	8.0067
ENSG00000186432	8.00136	7.61554	7.55643	8.12755	8.09239	8.02764	7.65112	7.52645	7.49471
ENSG00000186496	4.63473	4.31749	4.26268	4.23411	4.56435	4.44265	4.43082	4.33073	4.3108
ENSG00000187193	0	0	0	0	0	0	0	0	0
ENSG00000187514	10.2925	10.0711	10.2203	10.0474	10.1307	10.0699	10.2092	10.0201	10.1533
ENSG00000188554	8.24636	7.88638	7.96512	8.16508	8.19063	8.17869	8.03243	7.87664	7.92425
ENSG00000188612	8.52072	8.33565	8.42099	8.34691	8.42489	8.34508	8.42936	8.25242	8.34406
ENSG00000188827	6.32579	6.27288	6.38621	6.10925	6.27514	6.2519	6.30189	6.26758	6.25292
ENSG00000196230	10.8136	10.6907	10.7079	10.4574	10.6217	10.5801	10.8275	10.68	10.7668
ENSG00000196428	6.64379	6.34564	6.17794	6.53379	6.61874	6.67582	6.42972	6.39859	6.34036
ENSG00000196498	6.74641	6.9344	6.96035	6.51471	6.86922	6.81271	7.05618	6.90495	6.86589
ENSG00000196591	9.08855	8.75542	8.64983	8.93722	8.89179	8.91543	8.76468	8.67026	8.68609
ENSG00000196865	7.56631	7.15102	7.15805	7.33563	7.40792	7.43426	7.29179	7.16781	7.18159
ENSG00000197063	5.79606	5.68867	5.77455	6.09244	6.44174	6.55037	5.5835	5.49306	5.45532
ENSG00000197448	7.52064	7.41942	7.46233	7.22585	7.35724	7.3893	7.53115	7.38264	7.45288
ENSG00000197763	6.76219	6.50828	6.58704	6.49348	6.50257	6.50201	6.68527	6.53679	6.60272
ENSG00000197771	8.99829	8.60557	8.57804	8.84217	8.81804	8.80342	8.74406	8.61731	8.61305
ENSG00000197826	2.09186	0.875469	2.07944	2.34469	2.36085	2.57108	1.82455	1.35584	2.06051
ENSG00000197961	7.27465	6.86119	6.82263	7.05142	7.21428	7.37776	6.94573	7.01166	6.88321
ENSG00000198087	7.61813	7.2145	7.17828	7.41387	7.50406	7.48843	7.30047	7.18973	7.14144
ENSG00000198417	3.17805	3.13549	3.3673	2.56495	2.99573	2.99573	3.13549	3.2581	3.04452
ENSG00000198431	9.3087	8.89966	8.87331	9.42722	9.40441	9.42578	8.72088	8.59497	8.62273
ENSG00000198517	5.00395	5.29832	5.35659	4.85981	5.45532	5.3845	5.45104	5.43808	5.22575
ENSG00000198704	0	0	0	0	0	0	0	0	0
ENSG00000198843	7.66107	7.21903	7.05445	7.35212	7.40863	7.36063	7.41518	7.26251	7.18879
ENSG00000204193	0.693147	0	0	0	0	0	0	0	0.693147
ENSG00000204444	3.91202	3.58352	3.8712	3.80666	3.7612	3.4012	4.02535	3.8712	3.7612
ENSG00000204610	0.693147	0.693147	0	0	0.693147	0	0.693147	0	0
ENSG00000205358	0	0	0	0	0	0.182322	0	0	0
ENSG00000205362	0	0	0	0	0	0	0	0	0
ENSG00000205364	0	0	0	0	0	0	0	0	0
ENSG00000206172	0.512824	1.89762	1.64287	1.73519	2.14007	2.23324	1.89762	1.94591	1.76302
ENSG00000211445	7.01481	6.72982	6.80239	6.88141	6.86066	6.83303	6.89871	6.76388	6.75809
ENSG00000213316	1.79176	2.19722	2.07944	1.09861	1.79176	1.79176	2.07944	1.94591	1.94591
ENSG00000213341	8.17315	7.77465	7.70976	7.91279	7.92841	7.97968	7.87474	7.77905	7.7878
ENSG00000213593	0	0	0	0	0	0	0	0	0
ENSG00000223443	0.223144	0	0	0	0	0.182322	0.182322	1.09861	0.182322
ENSG00000224586	0	0	0	0	0	1.09861	0.693147	0	0
ENSG00000225323	0	0	0	0	0	0	0	0	0
ENSG00000226089	0	0	0	0	0	0	0	0	0
ENSG00000233276	7.01706	7.35244	7.09382	6.76849	7.24566	7.13436	7.43985	7.23706	7.35297
ENSG00000234545	7.20465	6.7685	6.69756	7.02514	7.06102	7.07556	6.80139	6.67315	6.62222
ENSG00000236015	0	0	0	0	0.693147	0	0	0	0
ENSG00000239264	0	0	0	0	0	0	0	0	0
ENSG00000239857	0	0	0	0	0	0	0	0	0
ENSG00000240682	1.09861	0	0.693147	0	0.693147	0.693147	0	0.693147	0
ENSG00000243509	0	0	0	0	0	0	0	0	0
ENSG00000243955	0.845868	0	1.79176	0	0	0.693147	0	0	0.693147
ENSG00000244067	0.425268	0	0.693147	0	0	0.788457	0.693147	1.60944	0.693147
ENSG00000244734	0	0	0	0	0	0	0	0	0
ENSG00000247077	8.22023	8.19774	8.10994	8.00803	8.29704	8.20531	8.23969	8.1357	8.15446
ENSG00000250722	4.34381	4.21951	4.13357	3.93183	4.01096	4.04305	4.43082	4.31749	4.16667
ENSG00000254874	0	0	0	0	0	0	0	0	0
ENSG00000254986	6.25479	6.35524	6.4599	6.04263	6.32615	6.33505	6.43294	6.32794	6.39526
ENSG00000257017	0	0	0	0	0	0	0	0	0.693147
ENSG00000265972	6.34212	6.0845	6.20658	5.87212	6.24998	6.30262	6.10702	6.04263	5.90536
ENSG00000269335	5.82821	6.01146	5.9717	5.65073	6.05091	6.11351	5.97516	5.87961	6.02787
ENSG00000271303	0	0	0	0	0	0	0	0	0
ENSG00000275138	0	0	0	0	0	0	0	0	0
ENSG00000275713	1.09861	0.693147	1.38629	0	0	0	0.693147	0	0
ENSG00000275714	0	1.09861	1.09861	0	1.38629	0.693147	0	0	1.09861
ENSG00000276234	7.02909	6.77565	6.7417	6.70073	6.66632	6.72503	6.79313	6.75344	6.71296
ENSG00000278637	0.693147	0	0	0	0.693147	0	0	0	0
ENSG00000284981	0	0	0	0	0	0	0	0	0
