# Supplementary material for: An electrogenetic interface to program mammalian gene expression by direct current
Source: Nat Metab. 2023 Jul 31;5(8):1395–407. doi: 10.1038/s42255-023-00850-7 (PMC10447240; doi:10.1038/s42255-023-00850-7)
Supplement: Source Data Fig. 1 — Statistical Source Data. [file 42255_2023_850_MOESM7_ESM.xlsx]

## Sheet: Fig. 1c
Treatment	Control	DC10V,15s	DC5V,20s
SEAP (U/L)	11.4633	62.3546	68.9924
	9.94609	66.2435	69.105
	8.93838	65.8178	66.6156
	9.40096	70.3482	73.0407
		T test
		5.55268e-08	1.34155e-08

## Sheet: Fig. 1d
	Non-stimulated				Stimulated					T test
ARE only	8.45409	7.35327	7.23588	7.41449	28.9468	33.529	33.0924	31.3303		5.23719e-07
1003/1004/1005	10.321	10.2286	10.0027	9.64099	71.3952	69.9662	76.0681	70.1627		1.03771e-08
1175/1004/1005	64.9819	61.5911	58.3098	62.1795	241.038	208.392	227.279	229.293		3.52432e-07
							SEAP (U/L)

## Sheet: Fig. 1e
	Non-stimulated				Stimulated					T test
TRE only	11.3555	11.1667	7.12484	7.55373	14.2995	15.5454	11.36	10.777		0.0620747
KEAP1+TRE	8.33816	10.621	6.074	5.94659	13.5997	13.5299	9.76737	9.28861		0.0560707
1181/1004/71(TetO)	33.9475	37.1985	34.1449	38.3184	122.739	144.146	140.113	155.214		4.88268e-06
							SEAP (U/L)

## Sheet: Fig. 1f
	Non-stimulated				Stimulated					T test
DART1	9.78712	8.84362	7.62364	11.8734	62.4677	59.5085	68.3177	53.5367		3.72508e-06
DART2	188.676	167.946	163.206	221.783	353.772	496.936	437.645	443.891		0.000264018
DART3	50.461	43.522	45.099	63.2704	229.749	297.458	272.646	224.921		2.70782e-05
DART4	74.2023	51.8987	45.7623	68.9072	368.135	294.607	360.084	297.024		1.33517e-05
							SEAP (U/L)
