# Supplementary material for: An electrogenetic interface to program mammalian gene expression by direct current
Source: Nat Metab. 2023 Jul 31;5(8):1395–407. doi: 10.1038/s42255-023-00850-7 (PMC10447240; doi:10.1038/s42255-023-00850-7)
Supplement: Source Data Fig. 2 — Statistical Source Data. [file 42255_2023_850_MOESM8_ESM.xlsx]

## Sheet: Fig. 2a
Voltage (V)	0	2.5	5	7.5	10	12.5	15	17.5
SEAP (U/L)	7.84722	12.1733	54.565	62.4535	58.08	47.9718	46.0784	14.474
	7.12729	10.5459	46.7454	54.9827	49.4994	62.462	40.7068	9.68986
	7.1965	9.0013	47.5607	48.4659	63.4203	44.1526	34.6035	11.9603
	9.19834	10.2089	42.5182	50.7712	61.2	45.8563	27.2816	11.897
		T test
		0.0173791	4.18007e-06	5.7707e-06	3.46379e-06	5.72308e-05	0.000362996	0.00874056

## Sheet: Fig. 2b
time (s)	0	5	10	15	20	25	30
SEAP (U/L)	11.041	23.323	33.9648	48.4941	65.3044	59.6944	41.2362
	8.20629	18.856	27.6513	40.1067	55.5377	62.8603	51.6202
	7.25744	21.09	30.8076	45.5285	58.4929	69.6649	42.9734
	8.72334	19.998	29.2643	45.7089	58.6359	55.7362	46.7808
		T test
		7.14243e-05	9.04161e-06	1.49344e-06	4.57135e-07	2.29184e-06	5.29234e-06

## Sheet: Fig. 2c
Time [h]	Non-stimulated				5 sec				10 sec				15 sec				20 sec				25 sec
0	0				0				0				0				0				0
12	3.53777	2.35593	4.63797	3.62787	11.6992	10.764	13.0748	9.08305	17.3078	15.5394	21.5675	18.186	17.8624	23.71	22.7663	24.787	25.5142	27.1427	22.5912	22.3779	26.719	31.0981	25.5098	29.8351
24	6.2318	7.95873	9.96192	8.59455	18.6587	15.0852	16.8717	15.9981	32.5428	27.7954	37.8642	30.9663	43.7558	36.5296	38.2023	38.2833	48.8824	40.6744	40.5637	46.642	51.1585	52.4057	55.3381	53.3733
36	12.7347	13.858	14.8393	11.7349	26.1879	29.5502	27.1903	25.4701	48.5811	45.7811	51.1862	52.7142	60.5966	63.9427	57.171	63.3909	68.1878	70.5908	73.0783	66.4662	71.1859	76.191	85.1859	79.9859
48	16.8376	18.6389	17.735	15.7369	38.5885	42.5885	35.7832	38.5845	64.6979	65.8387	75.1779	62.2981	68.6612	81.1807	78.279	85.879	92.7862	88.19	87.5159	91.5078	96.1883	103.48	98.6588	104.992
60	16.8731	20.023	20.2213	15.7846	50.1839	55.8189	47.2328	44.7419	75.9812	84.7375	76.1791	84.0842	96.746	88.2365	85.9169	91.2802	110.947	99.1832	108.964	117.586	126.33	117.358	126.906	135.424
72	23.7598	22.74	26.7234	22.836	62.5894	59.3879	65.4619	50.1879	91.274	86.6379	95.9878	92.7861	95.8805	100.787	103.068	108.189	116.278	120.191	127.391	117.83	145.391	153.986	135.462	146.262
					T test				T test				T test				T test				T test		SEAP (U/L)
					0.000212359				3.66032e-05				2.33042e-05				2.94483e-06				1.99056e-06
					0.000234546				3.81883e-05				2.10353e-06				3.78016e-06				2.13254e-08
					1.70221e-05				6.11593e-07				1.27162e-07				3.38819e-08				6.87927e-07
					7.82136e-06				2.45843e-06				3.03042e-06				3.66522e-09				1.90841e-08
					2.15569e-05				4.04343e-07				1.40857e-07				4.50815e-07				1.34915e-07
					4.94349e-05				6.9584e-08				1.1937e-07				2.7423e-08				7.47827e-08

## Sheet: Fig. 2d
time (h)	Non-stimulated				Stimulated					T test
2	0.187336	0.104887	0.513198	0.437486	0.602974	0.512613	0.325687	0.649336		0.130754
4	0.317566	1.08573	0.890216	0.99919	2.59171	2.15866	3.38833	1.83052		0.00453835
6	1.39724	1.20525	1.62925	1.97726	7.43044	5.86	9.02216	6.56393		0.000192569
							SEAP (U/L)

## Sheet: Fig. 2e
Time,[h]	ON-OFF-ON				OFF-ON-OFF
0	1.72811	1.54895	2.10307	1.8475	1.82085	1.64708	1.6546	1.32833
12	19.743	19.8655	20.1114	20.4732	3.81989	3.8377	4.06706	4.67855
24	54.7692	66.4059	65.4199	61.5496	7.10988	7.43666	8.53823	8.2028
24.5	1.83168	1.66453	1.64667	1.86342	2.15795	1.64326	1.64581	1.81199
36	5.08365	4.27027	5.90991	5.78121	28.8494	24.1287	19.9151	19.148
48	8.11326	6.56628	9.88675	10.2548	55.5907	58.5894	68.6049	56.8957
48.5	1.87741	1.6482	1.57698	1.58568	1.84679	2.13715	1.76835	1.75238
60	20.9676	23.0486	21.5135	20.7676	3.25946	3.46487	3.58378	3.25405
72	65.8216	62.9676	60.4649	62.7027	5.65946	4.75135	4.86486	5.63243
							SEAP (U/L)

## Sheet: Fig. 2f
	Non-stimulated				Stimulated					T test
HEK293T	9.43484	9.99355	9.87637	10.6808	71.6708	61.6882	64.4622	67.5313		2.07357e-07
hMSC-TERT	3.01239	2.8306	2.8676	3.08076	28.0212	28.0639	34.0549	27.7228		2.38924e-06
HT1080	1.82556	1.69884	1.62211	1.54539	3.1062	4.83244	3.36711	4.03791		0.00145911
BHK21	14.1498	17.9633	14.6088	18.3039	41.4994	54.0032	38.074	48.4945		0.000225753
C2C12	1.86639	1.79283	1.39925	1.39548	3.77697	3.83439	5.77001	4.14549		0.00126908
HepG2	10.7597	8.22578	9.85023	9.43499	36.0674	37.577	36.1052	42.6123		2.27207e-06
HeLa	1.97718	2.02502	2.31263	2.3748	6.17038	8.69767	7.1146	6.58442		0.000116823
Caco2	10.1097	7.89819	10.6697	8.43843	29.8488	29.7933	35.3952	31.4276		5.16646e-06
							SEAP (U/L)
