# Supplementary material for: An electrogenetic interface to program mammalian gene expression by direct current
Source: Nat Metab. 2023 Jul 31;5(8):1395–407. doi: 10.1038/s42255-023-00850-7 (PMC10447240; doi:10.1038/s42255-023-00850-7)
Supplement: Source Data Fig. 3 — Statistical Source Data. [file 42255_2023_850_MOESM9_ESM.xlsx]

## Sheet: Fig. 3a
Time (s)	0	5	10	20	40	60
SEAP (U/L)	8.52923	8.71685	13.8045	14.8113	21.6915	35.1822
	7.64864	9.35124	13.3929	15.7149	21.4349	35.7618
	6.31296	9.40775	14.7689	14.7399	27.1177	33.4126
	9.50977	10.2113	15.2784	14.0834	29.9062	33.254
		T test
		0.104844	0.000227416	0.000103233	0.000239567	1.23003e-07

## Sheet: Fig. 3b
Time (s)	0	2	4	6	8	10
SEAP (U/L)	8.35543	24.0253	29.9338	43.7247	43.2917	41.4603
	7.81884	20.2103	42.0655	37.1892	49.2331	31.406
	6.4234	17.8525	30.2533	32.9338	39.5702	28.8179
	9.40936	18.3427	36.2286	40.1483	40.1761	24.668
		T test
		0.000218405	0.000101671	1.35073e-05	4.98213e-06	0.000627819

## Sheet: Fig. 3c
Time (s)	0	10	15	20	25	30
SEAP (U/L)	9.21265	29.3273	40.5871	61.3823	65.3016	65.1296
	6.05631	42.193	57.7046	66.613	78.0502	67.1122
	7.82669	30.6478	53.8239	69.3871	70.784	72.792
	8.90147	36.4325	50.4073	68.5255	62.9984	61.5834
		T test
		0.000120851	2.70505e-05	8.59406e-08	1.95018e-06	3.48538e-07

## Sheet: Fig. 3d
Time (s)	0	7	10	13	16	19
SEAP (U/L)	5.59256	22.4895	28.2742	30.2825	35.7052	39.1377
	7.43915	19.1238	23.4862	29.6716	32.5731	36.4713
	9.04871	18.036	24.5431	27.741	34.2684	37.8479
	9.92031	23.1626	28.7414	33.122	37.9178	42.0482
		T test
		0.000194093	2.98497e-05	5.21212e-06	1.70247e-06	9.39343e-07

## Sheet: Fig. 3e
Time (s)	0	4	7	10	13	16
SEAP (U/L)	6.17339	33.5554	49.2395	59.6441	53.679	45.3608
	6.72356	26.5015	32.7877	43.9031	62.1385	68.1818
	8.46508	29.3834	49.3797	53.9031	52.1385	59.3222
	10.6373	20.7867	42.3577	45.5401	42.1749	41.2247
		T test
		0.000483996	0.000121294	3.04457e-05	4.22755e-05	0.000360877

## Sheet: Fig. 3f
Time (s)	0	3	5	7	9	11
SEAP (U/L)	10.3515	26.9194	33.997	39.3735	41.4294	41.4549
	6.72829	20.9177	28.1759	38.5483	40.4259	58.5604
	7.05139	24.1814	41.1727	46.8577	60.7831	43.0918
	8.86461	35.5915	39.2435	40.6178	47.2765	52.1268
		T test
		0.00122875	0.000103532	3.74603e-06	0.000172512	6.1331e-05
