# Supplementary material for: An electrogenetic interface to program mammalian gene expression by direct current
Source: Nat Metab. 2023 Jul 31;5(8):1395–407. doi: 10.1038/s42255-023-00850-7 (PMC10447240; doi:10.1038/s42255-023-00850-7)
Supplement: Source Data Fig. 4 — Statistical Source Data. [file 42255_2023_850_MOESM10_ESM.xlsx]

## Sheet: Fig. 4a
Time (s)	0	5	10	15	20	25
SEAP (U/L)	37.0424	91.9082	234.331	312.132	416.768	461.217
	36.1092	103.878	194.495	271.939	346.926	415.149
	36.1363	92.1322	244.433	276.311	359.811	479.343
	37.4828	118.433	248.257	276.836	385.579	415.746
		T test
		4.80888e-05	4.20068e-06	1.90958e-07	5.64737e-07	2.70879e-07

## Sheet: Fig. 4b
Time (s)	0	5	10	15	20	25
Insulin (μg/L)	0.341585	1.35249	4.39232	4.80965	5.56291	6.97447
	0.332019	1.92296	3.94219	4.82522	6.4557	7.24563
	0.374009	1.57517	3.93852	4.81559	5.56727	7.28201
	0.353923	1.35658	4.39727	4.69379	5.51513	6.90359
		T test
		0.000109899	1.10759e-07	9.91675e-12	3.55349e-07	5.42227e-10

## Sheet: Fig. 4c
Time (h)	Non-stimulated				5 sec				10 sec				15 sec				20 sec				25 sec
0	0				0				0				0				0				0
12	18.4211	18.6644	18.2028	19.2945	76.4081	77.2141	79.6781	93.4865	151.083	137.158	133.868	123.797	143.894	135.518	144.656	158.158	157.697	167.983	159.029	171.63	173.987	180.07	168.825	198.761
24	39.9406	39.8313	36.5672	37.5646	147.148	135.179	139.191	153.359	298.543	244.102	237.854	200.735	319.485	249.913	273.382	269.318	407.144	356.349	368.387	338.822	587.813	482.908	455.893	438.736
36	54.6955	55.9395	57.8222	57.3374	198.993	202.877	194.918	245.945	343.317	355.996	340.102	317.244	358.259	339.008	380.561	442.622	481.759	480.163	519.249	554.469	777.425	704.346	696.338	726.766
48	65.8395	66.7855	67.8659	72.4423	230.64	218.779	218.808	267.485	423.819	377.86	371.211	360.576	426.542	399.312	428.472	490.98	604.879	571.974	582.805	633.002	991.533	785.733	802.014	807.897
60	99.1482	95.1143	96.0151	91.7369	270.766	267.372	256.251	301.949	487.507	448.074	425.251	390.875	513.555	448.63	466.233	514.261	673.258	655.092	617.414	669.927	1142.85	901.398	916.547	865.563
72	100.72	99.2005	114.969	117.217	285.378	294.397	296.656	297.798	504.284	476.208	475.693	456.463	520.47	513.713	533.718	619.719	747.36	715.438	742.873	783.833	1084.34	1058.25	1126.85	1144.09
					T test				T test				T test				T test				T test		SEAP (U/L)
					4.12097e-06				7.85211e-07				1.68045e-07				1.10298e-08				2.86927e-07
					2.4732e-07				5.03055e-05				3.48472e-06				4.80684e-07				1.00365e-05
					1.29021e-05				3.69415e-08				7.08653e-06				2.34794e-07				2.73653e-08
					7.44382e-06				5.07955e-07				1.40705e-06				1.87471e-08				3.71114e-06
					1.87815e-06				2.80474e-06				4.12693e-07				1.01001e-08				9.54399e-06
					4.37663e-08				4.35505e-08				2.22716e-06				1.03566e-08				4.61418e-09

## Sheet: Fig. 4d
	Non-stimulated				Stimulated					T test
2	0.53044	0.44734	0.812418	0.771193	0.780412	0.719298	0.701166	0.789886		0.288249
3	1.92676	1.57077	1.50252	2.25409	10.9617	10.9512	9.94159	10.2256		1.3892e-07
6	6.04324	4.78334	4.64493	5.99137	42.4592	37.8282	41.1746	47.8319		2.24287e-06
							SEAP (U/L)

## Sheet: Fig. 4e
Time,[h]	ON-OFF-ON				OFF-ON-OFF
0	1.58635	1.17723	1.28111	1.26319	1.30476	1.55695	1.11703	1.03966
12	115.036	90.5599	99.6611	70.8967	13.3838	12.9371	13.1631	13.4048
24	337.677	344.016	316.351	370.195	32.6739	30.9503	32.0013	30.2777
24.5	2.24126	2.58945	2.90615	2.8388	3.1727	2.90902	2.92047	2.80723
36	15.6118	16.6259	15.9271	16.421	111.379	108.878	94.1436	83.3399
48	32.8841	31.0554	32.1274	28.9956	363.574	325.078	332.633	348.408
48.5	3.43918	2.01343	2.77426	2.66251	2.19963	2.11368	3.02939	2.70265
60	109.257	109.708	86.9237	106.73	12.6324	12.8425	12.9581	13.1788
72	313.491	317.117	375.341	385.722	32.6423	31.2236	31.8752	32.243
							SEAP (U/L)

## Sheet: Fig. 4f
Time,[h]	ON-OFF-ON				OFF-ON-OFF
0	0.0910167	0.0777433	0.0712462	0.0648497	0.058089	0.0692038	0.0781868	0.068292
12	1.71832	1.96674	2.08108	1.3966	0.098982	0.138408	0.164304	0.147002
24	6.42915	5.71136	6.13093	5.90824	0.24619	0.303524	0.254891	0.266655
24.5	0.0737256	0.0719243	0.0533413	0.0680636	0.0609039	0.0707934	0.0694314	0.0714724
36	0.137952	0.143849	0.110022	0.129238	1.84588	2.02187	2.04266	1.45158
48	0.207427	0.24619	0.245396	0.244601	6.08039	5.61083	5.91084	5.99188
48.5	0.0860719	0.0707934	0.064619	0.0696588	0.0609039	0.0696588	0.0732762	0.0834637
60	1.83634	1.74917	2.0833	1.39937	0.172144	0.15593	0.1479	0.122275
72	5.25277	6.16635	5.40186	6.43858	0.214797	0.245396	0.276752	0.244601
							Insulin (μg/L)
