# Supplementary material for: An electrogenetic interface to program mammalian gene expression by direct current
Source: Nat Metab. 2023 Jul 31;5(8):1395–407. doi: 10.1038/s42255-023-00850-7 (PMC10447240; doi:10.1038/s42255-023-00850-7)
Supplement: Source Data Fig. 5 — Statistical Source Data. [file 42255_2023_850_MOESM11_ESM.xlsx]

## Sheet: Fig. 5c
Day	Negative control, T1D					Non-stimulated, T1D					Distantly stimulated, T1D					Stimulated, T1D					Wild type
0	25.2	14.4	22.7	20.4	18.7	14.1	15.3	14.7	23.2	18	14.9	21.2	17.2	22.6	19.2	15.1	19	19.3	15.2	19.2	8.1	8.8	7.9	7.5	7.2
2	23.6	23.9	16.1	23.5	21.6	19.4	15.9	19.3	22.7	24.4	21.6	16.9	18.9	23.2	21.2	7.2	13.9	9.2	11.7	14.2	11.1	9.1	6.7	8.1	9.7
4	24.9	22.2	16.1	24.1	24.7	19.8	21.3	18.9	23.7	19.9	21.9	24.5	18.2	21.5	25.4	10.5	8.5	12.5	13.2	10.1	9.8	9.3	8	6.2	9.3
7	21.3	25.2	23.5	29.9	24.9	27.3	25.1	21.1	26.2	17.8	24.6	25.6	28.2	25.7	19.4	12.3	17.2	8.1	9.7	10.2	8.2	8.7	8.7	9.5	9.3
14	23.5	27.6	24.9	20.7	30.1	26.7	24.3	29.9	20.1	24.3	24.7	28.9	27.3	25.4	23.8	11.3	17.3	7.9	8.4	9.8	8.9	10.2	10.8	7.1	7.9
21	26.2	28.8	23.9	24.7	27.9	31.2	25.3	26.3	23.2	27.3	26.4	28.3	31.2	24.2	22.9	12	8.2	10.6	15.9	12.6	9.2	8.8	9.6	7.8	12.1
28	22.5	30.3	27.9	28.4	24.4	24.5	30.2	27.6	24.3	29.4	27.1	25.5	31	22.6	25.1	11.7	15.9	10.5	9.6	14.5	9.6	13.7	8.3	11.1	7.1
																								Blood glucose (mmol/L)
						T test between Stimulated and Non-stimulated group														T test between Stimulated and Wild type group
						0.803313														1.29583e-05
						0.00189293														0.174027
						3.70399e-05														0.052049
						0.000968235														0.138501
						0.00031068														0.315742
						4.00877e-05														0.14252
						2.48735e-05														0.172954

## Sheet: Fig. 5d
Time [min]	Negative control, T1D					Non-stimulated, T1D					Distantly stimulated, T1D					Stimulated, T1D					Wild type
0	23.6	28.9	22.1	23.5	21.6	19.4	15.9	19.3	22.7	24.4	21.9	24.5	18.2	21.5	25.4	7.2	13.9	11.7	9.2	7.1	11.1	8.1	9.1	8.1	12.4
15	33.4	33.3	30	33.4	33.4	33.4	31.4	33.4	30.1	33.4	33.3	33.4	33.4	26.8	33	23.7	29.3	27.9	33.4	24.9	24.4	27.1	25.9	18.2	20.2
30	33.4	33.4	31.6	33.4	31.4	33.4	26.4	31.7	33.4	33.4	33.4	33	30.4	26	33.4	23.6	28.3	26.3	27.4	20	22.2	19.2	16.3	14.9	14.4
60	32.8	33.4	27.1	33.4	33.4	33.4	24.3	27.2	33.3	33.4	33.4	33.4	30.1	22.8	33.4	16.9	13.7	22.9	20.8	13.6	18.7	13.9	14.6	10.3	9.6
90	31.4	32.8	27.8	28.1	33	32.6	23.9	24.6	32.7	31.8	31.6	29.9	31.6	21.7	32.6	14.9	13.3	18.3	17.8	12.9	15.7	13	13	9.9	9.5
120	30.4	29.8	27.2	27.9	30.8	31.7	20.6	23.6	33.4	30.7	30.7	31.1	29.1	21.4	32.4	12.7	11.3	16.2	12.2	10.3	12.1	8.2	12.7	10.6	8.2
																								Blood glucose (mmol/L)
						T test between Stimulated and Non-stimulated group														T test between Stimulated and Wild type group
						0.000721403														0.970524
						0.040653														0.0887707
						0.0120521														0.00620988
						0.0014447														0.133133
						0.000332756														0.0789235
						0.000426754														0.152336

## Sheet: Fig. 5e
Time, [day]	ON-OFF-ON					OFF-ON-OFF
0	26.3	23.1	19.5	18.3	22.3	21.9	25.6	21.8	18.7	23.8
3	6.8	13.5	11.7	14.8	7.4	20.6	26.3	22.8	25.5	23.9
6	19	18.2	22.5	20.3	20.9	8.1	8.5	18.3	7.2	12.5
9	12.5	11.7	12.9	10.4	8.9	21.9	25.7	28.9	13.2	22.8
									Blood glucose (mmol/L)
					0.806728
					0.000132438
					0.00287555
					0.00337891

## Sheet: Fig. 5f
Week	Non-stimulated, T1D					Distantly stimulated, T1D					Stimulated, T1D						T test
1	0.218202	0.0597798	0.4201	0.0740799	0.240749	0.195364	0.15481	0.172779	0.116892	0.149832	0.272024	0.462923	0.252828	0.556544	0.539383		0.522842	0.00452151	0.0489339
2	0.332345	0.078258	0.540189	0.135326	0.139287	0.221651	0.122368	0.220141	0.212968	0.17396	0.334365	0.624668	0.381259	0.744951	0.638981		0.548018	0.00248229	0.033131	0.247459
3	0.202014	0.072207	0.39376	0.127287	0.193363	0.137485	0.193351	0.23843	0.124057	0.109274	0.633426	0.5778	0.765298	0.508872	1.05252		0.549211	0.000554246	0.00170477	0.0364069	0.227808
4	0.338102	0.0540736	0.502946	0.0755002	0.229001	0.311433	0.279052	0.0523373	0.280341	0.469582	0.545372	0.514801	0.472796	0.618883	0.484626		0.727625	0.008367	0.011305	0.153258	0.839105	0.10742
														Blood insulin (μg/L)

## Sheet: Fig. 5g
Time,[h]	Non-stimulated, T1D					Stimulated, T1D					Wild type						T test between stimulated and non-stimulated group
0	33.2	26.4	27.9	28.5	33.7	19.9	13.3	11.8	7.2	9.4	8.4	5.8	6.7	9.7	6.7		0.000147571
6	33.4	24.6	33.4	28.9	23.4	10.8	18.8	12.9	12.8	17.4	8.1	14.9	9.1	8.2	9.7		0.000599631
6.5	30.6	23.8	28.6	32.4	26.3	11.8	14.3	12.6	16.2	14.1	12.1	14.6	10.2	9.6	12.6		2.72015e-05
7	30.8	25.2	30.7	28.7	29.9	11.3	13.6	12.9	18.2	14.2	10.7	12.4	11.9	15.3	13.3		1.05107e-05
8	33.4	28.2	33.4	29.1	32.7	19.3	19.6	14.9	18.2	10.1	13.2	15.6	13.2	10.5	13.4		0.000103963
9	33.4	27.3	33.4	33.4	33.4	18.6	23.7	13.2	13.1	23.6	12.1	19.4	14.6	9.7	13.4		0.000830357
10	32.4	35.8	33.4	38.8	33.4	19.2	21.1	12.9	26.2	20.3	11.2	12.8	13.9	12.6	19.9		0.000284503
11	30.2	31.1	29.1	22.1	29.3	16.1	18.3	11.2	21	14.9	10.1	9.7	12.8	16.2	10.9		0.000775581
12	25.7	25.1	29.9	23.4	26.3	8.9	16.9	13.6	20.5	14.6	9.7	9.3	9.6	16	12.2		0.00092854
13	28.2	26.4	27.9	22	26.1	7.5	13.8	11.7	19.4	13.6	10.3	9.2	8.6	9.2	13.4		0.00039188
14	23.1	25.7	29.4	23.8	27.2	11.6	12.4	14.9	21.9	12.1	10.5	10.8	7.6	10.5	12.2		0.000997026
15	24.9	24.2	30.4	27.8	26.5	12.6	10.3	14.1	18.7	10.3	9.4	9.9	10.7	9.3	14		0.000100533
16	25.3	26.7	32.4	27.6	26	10.9	11.6	15.4	17.2	9.8	9.3	9.1	9	10.4	13.7		5.63256e-05
17	24.7	23.4	29	24.3	30.6	11.4	10.3	14.4	16.7	10.7	8.9	9.4	9.3	10.3	12.3		8.6431e-05
18	30.8	24.7	25.1	22.7	26.9	11.8	8.4	13.1	16.2	13	9.2	10.6	9.6	8.1	10.1		8.40028e-05
19	30.5	32.7	28.3	26	33.4	12.9	14.2	17.6	19.2	18.9	13.8	11.9	8.4	14.6	19.6		8.68973e-05
20	29.4	31.4	29.6	23	31.2	13.2	14.9	17.1	17.9	10.1	10.3	10.1	6.2	11.2	14.7		0.000128921
21	29.6	30.3	27.4	20.9	30.8	16.1	15.1	12.3	12.2	8.6	8.2	9	5.6	6.2	13.5		0.000159309
24	33.4	33.4	29.8	33.4	31	16.4	12.6	13.1	19.2	10.1	8.6	10.3	10.5	8.1	13.4		7.3989e-06
30	33.4	30.9	27.4	29.1	30.6	12.7	17.1	19	11.1	13.2	12.1	9.4	8.4	9.1	13.9		2.18541e-05
														Blood glucose (mmol/L)
