# Supplementary material for: An electrogenetic interface to program mammalian gene expression by direct current
Source: Nat Metab. 2023 Jul 31;5(8):1395–407. doi: 10.1038/s42255-023-00850-7 (PMC10447240; doi:10.1038/s42255-023-00850-7)
Supplement: Source Data Fig. 6 — Statistical Source Data. [file 42255_2023_850_MOESM12_ESM.xlsx]

## Sheet: Fig. 7a
Voltage (V)	0	3.0	4.5	6.0	7.5	9.0	WT
Blood Glucose (mmol/L)	24.7	25.9	19.2	15.8	17.3	7.9	8.2
	31.3	20.8	23.3	13.3	6.4	9.8	8.1
	24.7	24.8	14.9	16.7	10.7	10.4	11.9
	21.9	24.3	17.9	17.4	11.3	16.9	6.9
	28	26	14.3	18.4	18.9	14.6	7.2
		T test
		0.374816	0.00720397	0.000690056	0.00152552	0.000278625	1.18722e-05
							0.103619

## Sheet: Fig. 7b
Time (s)	0	5	10	15	WT
Blood Glucose (mmol/L)	26.8	18.1	13.3	5.3	6.8
	22.6	21.4	8.6	10.3	7.4
	32.9	13.9	11.2	11.5	8.7
	24.7	17.2	7.8	8.9	7.8
	22.8	19.3	16	15.2	11.7
		T test
		0.00777728	0.000316502	0.000230256	3.0675e-05
			0.133929	0.365295

## Sheet: Fig. 7c
Voltage (V)	0	3.0	4.5	6.0	7.5	9.0	WT
Blood insulin (μg/L)	0.121842	0.177801	0.167078	0.422477	0.352164	0.428569	0.488608
	0.159175	0.062442	0.234786	0.261635	0.347908	0.612675	0.505275
	0.205367	0.123205	0.253529	0.123256	0.36243	0.474725	0.681543
	0.069008	0.091905	0.270046	0.43045	0.231613	0.316861	0.533249
	0.136586	0.209294	0.221749	0.21833	0.283522	0.295792	0.400793
		T test
		0.880003	0.0126613	0.0430945	0.000762894	0.00162777	6.64179e-05
							0.226508

## Sheet: Fig. 7d
Time (s)	0	5	10	15	WT
Blood insulin (μg/L)	0.099209	0.192575	0.443658	0.493084	0.623208
	0.137551	0.32102	0.59714	0.441161	0.521178
	0.097086	0.214215	0.441216	0.652771	0.747074
	0.1162	0.303717	0.515844	0.655571	0.571438
	0.24202	0.234155	0.331294	0.392188	0.487673
		T test
		0.0144051	0.000224048	0.000207224	2.69395e-05
			0.085418	0.398648

## Sheet: Fig. 7e
Time, (h)	Stimulated 1x, T1D					Stimulated 2x, T1D					Stimulated 3x, T1D					Stimulated 4x, T1D					Non-stimulated, T1D					Wild type
0	13.6	19.1	11.4	12.8	18.6	22.3	15.5	14.5	13.6	15.3	7.6	13.8	18.1	10.3	9.1	14.3	13.8	15.9	12.6	13.1	33.4	22.8	24.7	31.5	30	7.6	8.7	8	8	9.5
6	6.4	9.9	8.4	14.6	9.3	15.2	6.4	6.6	9	8.5	7.6	6.4	7.3	11.6	7.1	5.6	6.9	10	7.6	6.9	17.6	27.8	24.3	20.6	19.1	4.3	6.8	6.9	7.9	7.8
7	22.9	28.3	11.2	20.4	13.7	10.9	19.4	10.6	17.1	10.7	12.4	12.1	17.8	12.4	17.1	25.4	26.4	8.7	10.9	14.3	33.4	33.4	33.4	30	26.7	12.8	15.5	20.3	12.4	12.8
8	22.6	6.2	11.3	23.2	19.8	17.6	12.2	10.4	25.1	11.4	10.6	15.9	14.8	8.2	12.2	22.7	19.5	11.1	17.8	14.2	31.9	32	33.4	33.4	33.4	12.9	17.2	10.7	10.9	10.7
9	17.5	16.6	8.1	16.4	6.7	18.1	7.7	12.4	17.6	8.9	7.3	7.4	11.4	8.3	9.3	14.8	15.6	9.1	7.9	19.2	30.4	33.4	33.4	29.6	28.4	8.7	7.7	8.7	9.8	6.8
10	17	7.6	7.2	12.5	14.4	16.6	11.2	7.6	18.2	8.1	9.4	10	9.1	12.6	7.6	17.8	7.5	14.4	19.8	9.1	33.4	30.9	27.7	29.3	33.4	8.2	10.1	8.8	9.1	10.2
11	19.9	5.9	7.5	14.1	13.4	13.7	10.2	6.4	15.9	6.9	8.1	7.4	7.3	10.6	8.3	6.9	8.5	13.7	15.4	10.7	24.9	30.1	19.7	25.5	29.2	8.2	9.3	9	9.8	6.8
12	15.5	10.1	7.2	8.8	11.9	7.2	20.8	9.5	11.2	12.8	8.5	9.4	7.8	9.4	8.7	15.6	8.2	8.1	10.4	11.4	30.3	25	25.6	25.7	21.5	10.5	8.3	9.2	10.5	9.2
13	20.4	18	9.8	20.8	19.8	7.6	11.6	19.7	17.3	23.2	17	10.9	20.2	10.4	16.5	24.5	14.6	19.7	19.3	15	24.7	32	33.4	24.7	31.3	18.9	10.4	14.2	14.8	12.1
14	20.4	9.3	17.2	22.3	12.9	18.8	18.4	9.8	19	11.1	18.2	9.9	12.3	10.2	21.4	20	17.6	14.6	13.8	20.6	33.4	25.4	29.8	24.3	33.3	16.8	11.8	11.6	18.4	10
15	20.2	20.6	10.4	8.8	11.4	22.3	13.7	9.9	14.6	11.2	13.4	8.2	13.9	15.2	10.3	12.7	9.4	18	9.7	16.1	33.4	20.9	29.2	33.4	25.3	9.3	9.7	11.1	7.3	8.3
16	16.7	9.5	14.1	6.9	14.3	8.1	20.8	15.4	12.7	12.4	7.7	10.9	10.8	11.3	14.2	8.8	12.3	18.6	17.6	9.6	19.3	22.9	33.4	30.2	20.1	10.1	9.8	10	8.3	11.1
17	15.3	5.6	7.9	15.6	11.9	6	13.7	8.3	10.6	18.6	14.4	5.8	9	9.3	7.2	10.9	8.1	15.7	7	13.9	23.8	22.2	23.3	23.8	32.2	9.8	9.5	7.1	9.9	10.6
18	13.9	9.9	8.2	12.2	10.7	9.4	12.5	9.2	11.9	18.3	8.8	8	9.9	12.6	9.2	7.3	1.9	8.3	13.4	12.1	20.4	26.3	21.1	25.9	23.6	9.8	11.1	10	10.4	10.3
19	25.8	19.4	14.1	12.8	27.3	22.2	17.5	18.8	19.5	20.1	21.1	16.5	16.3	14.2	14.4	25.1	12.4	12.6	17.9	20.9	26.7	32.4	33.4	33.4	33.4	14.6	12.9	19.2	12.7	17.2
20	23.7	9.4	16	26.4	18.3	12.6	27.4	11.2	7.9	17.8	13.6	16.8	21.7	15.4	8.7	15.6	14.2	9	17.1	19.4	27.1	32.7	30.1	33.4	33.4	16.3	16.8	12.3	10.2	10.1
21	12	22.1	12.7	12.6	17.7	10.9	15.4	19.3	12.6	14.1	12.8	10.6	14.8	11.7	10.4	13.4	10.4	17.2	16.2	12.1	32.7	33.4	32.8	29.1	33.4	9	9.4	9.8	9.1	11.8
22	12.1	9.7	18.2	9.1	18.7	12.3	8.7	23.8	11.6	11	10.8	12.2	9.3	8.2	14	13.4	13.8	10.5	6.9	8.8	20.3	33.4	24.1	27.2	33.4	8.4	10.4	10.6	8.9	7.4
23	17.6	7.1	15.8	7.7	15.9	8.4	19.3	9.7	4.9	10.1	9.4	8.7	13.7	7.8	7.2	8.4	13.1	10.5	6	13.5	28.8	20.6	21.9	22.8	33.4	8.2	7.1	7.7	10.4	4.9
24	16.1	15.1	13.6	9.8	7.6	8.1	18.1	9.7	5.4	9.5	8.8	9.2	9.2	8.7	11.6	8.9	13.2	15.3	8	13.4	21	26.8	20.5	19.5	31	12.4	9.6	6.6	10.2	8.6
Time, (h)	T test between stimulated and non-stimulated					T test between stimulated and non-stimulated					T test between stimulated and non-stimulated					T test between stimulated and non-stimulated
0	0.000807766					0.00136483					0.000310428					0.000123896
6	0.000730518					0.000814813					0.000151077					8.55453e-05
7	0.00722694					6.05714e-05					1.55336e-05					0.00671261
8	0.00136951					0.000226237					5.80122e-07					5.93085e-05
9	0.000104193					6.21939e-05					1.10116e-07					6.51693e-05
10	2.46232e-05					6.25482e-05					3.38732e-07					0.000183694
11	0.00227911					0.000394318					1.7908e-05					0.000285796
12	7.18553e-05					0.00116985					2.49377e-06					6.36164e-05
13	0.00330989					0.00420235					0.000691391					0.00359801
14	0.00304376					0.00113714					0.0011061					0.000979001
15	0.00370026					0.00243757					0.000345342					0.000863033
16	0.00476565					0.0121469					0.00146699					0.00925685
17	0.000888206					0.00137983					0.000131142					0.000462659
18	4.14109e-05					0.000579338					1.17999e-05					0.00023038
19	0.00590748					4.13038e-05					2.7566e-05					0.000943384
20	0.00454278					0.00224096					0.000171803					6.02357e-05
21	4.56537e-05					4.50312e-06					1.06802e-07					1.7949e-06
22	0.00269264					0.00494149					0.000307624					0.000375618
23	0.00492453					0.00224398					0.000317527					0.000637077
24	0.00329915					0.00220213					0.000242987					0.00181649

## Sheet: Fig. 7f
Time, (h)	Stimulated 1x, T1D					Stimulated 2x, T1D					Stimulated 3x, T1D					Stimulated 4x, T1D					Non-stimulated, T1D					Wild type
0	0.564662	0.928417	0.872664	0.620202	0.792739	0.648125	0.777953	0.953656	1.06358	0.819618	0.523907	1.01725	0.69639	1.05414	0.842681	0.411479	1.01738	0.877422	0.933965	0.858553	0.152314	0.0488682	0.162829	0.210327	0.446246	1.12447	0.980703	0.778335	0.630519	0.545327
6	0.558934	0.448738	0.540768	0.836598	0.687309	0.659048	0.606307	0.624493	0.813461	0.660079	0.532977	0.510244	0.84635	0.282651	0.472186	0.841805	0.958616	0.793156	0.666155	0.541563	0.174856	0.210983	0.218817	0.427364	0.129247	0.288191	0.643521	0.267984	0.401131	1.29291
9	0.581304	1.01713	1.13686	0.766907	0.683887	1.069	0.787997	0.685475	0.736468	1.11274	0.545819	0.893555	0.699965	0.628332	0.723886	0.838456	0.942481	0.95148	0.86712	0.916854	0.35615	0.305611	0.149896	0.322192	0.308196	0.910965	0.863553	0.899013	0.542913	0.908929
12	0.352668	1.03868	0.341897	0.476445	0.457049	0.512799	0.502078	0.779787	0.432034	0.497564	0.527967	0.539853	0.636673	0.938142	0.610562	0.399028	0.464062	0.404845	0.553901	0.89943	0.159912	0.116437	0.166955	0.136088	0.140982	0.908583	0.596923	0.645444	0.678605	0.552013
15	0.585647	0.508126	0.361082	0.502711	1.05053	0.432256	0.748166	1.15271	0.556321	0.430591	0.543778	0.953903	0.868417	0.783586	0.85274	0.90395	1.06128	0.721241	0.589884	0.464485	0.218509	0.250203	0.146806	0.110063	0.141184	1.10495	0.83721	0.976085	1.11747	0.859497
18	0.329343	0.635462	0.878837	0.440287	0.31463	0.489058	0.67213	0.554274	0.862578	0.358659	0.531569	0.494831	0.587429	0.689097	0.748758	0.342011	0.379306	0.625282	0.605181	0.755744	0.356896	0.104014	0.11774	0.070065	0.136088	0.962498	0.585691	1.07326	0.694566	0.905833
21	0.740902	0.669596	0.946481	0.721847	0.545129	1.17037	0.783752	0.31321	0.46462	0.631429	0.686889	0.713002	0.859149	0.547364	0.803255	1.60754	0.790605	0.42785	0.609298	0.593068	0.370588	0.200535	0.207066	0.15922	0.110281	1.04266	0.567486	1.40747	0.699254	0.586761
24	0.431926	0.470461	0.416024	0.287942	0.419049	0.67634	0.252547	0.527238	0.446827	0.748895	0.728231	0.61984	0.579688	0.535054	0.746243	0.439881	0.488586	0.394024	0.559894	0.70377	0.0717898	0.121562	0.239155	0.171105	0.12467	0.751495	0.453941	0.657818	0.678269	0.558282
Time, (h)	T test between stimulated and non-stimulated					T test between stimulated and non-stimulated					T test between stimulated and non-stimulated					T test between stimulated and non-stimulated
0	0.000451077					0.0001613					0.000797689					0.00113678
6	0.00195901					0.000114258					0.021685					0.000333857
9	0.0010631					0.000265847					0.000314062					4.58967e-07
12	0.0169088					0.000176429					0.000148435					0.00268604
15	0.00756117					0.00737448					2.9969e-05					0.000799801
18	0.0153534					0.00253834					0.000190998					0.00340708
21	0.000175449					0.0167444					7.54704e-05					0.0232847
24	0.000256497					0.00306336					8.97853e-06					0.000292859
