# Supplementary material for: An electrogenetic interface to program mammalian gene expression by direct current
Source: Nat Metab. 2023 Jul 31;5(8):1395–407. doi: 10.1038/s42255-023-00850-7 (PMC10447240; doi:10.1038/s42255-023-00850-7)
Supplement: Source Data Extended Data Fig. 1 — Statistical Source Data. [file 42255_2023_850_MOESM13_ESM.xlsx]

## Sheet: ED Fig. 1a
Time (h)	control				stimulated, DC5V, 20 sec					T test
0.5	106.403	85.7355	116.292	91.5698	214.784	141.211	196.588	143.684		0.009814
1	118.084	93.4646	102.238	86.2131	257.654	198.478	263.115	191.853		0.000713514
1.5	97.3767	95.2781	111.228	96.1175	202.309	205.247	215.32	183.84		1.05513e-05
2	97.062	90.9684	107.073	104.897	204.57	138.847	205.876	150.163		0.00604929
3	97.6697	81.0537	102.533	118.744	199.797	121.986	157.244	134.144		0.0298503
4	97.868	91.7767	104.772	105.584	139.695	151.878	176.65	157.97		0.000508669
5	120.559	84.2315	114.97	80.2395	195.21	131.337	124.152	146.906		0.0410255
6	113.228	89.9246	98.4236	98.4236	151.885	115.421	156.546	104.729		0.0592046
8	132.119	85.0993	102.318	80.4636	127.815	73.8411	125.828	105.629		0.646139
10	79.8821	96.9786	126.455	96.6839	142.373	73.692	117.023	81.3559		0.853276
12	130.92	88.9211	96.7415	83.4178	137.582	75.3077	81.9696	102.824		0.974814

## Sheet: ED Fig. 1b
	Non-stimulated				Stimulated, 20 sec					T test
Non-inhibitor	10.8179	10.1766	9.45063	9.75269	50.4805	48.498	49.0122	54.4788		1.05382e-07
NAC	6.32829	6.12291	5.68801	5.76362	7.01738	6.89136	6.50901	6.60178		0.00676079	5.88685e-08
GKT136901	10.9689	10.5564	10.0645	10.416	51.4459	51.3085	52.5596	55.5193		1.15339e-08	0.257186
AEBSF	12.4529	10.5059	9.98677	13.266	46.2998	57.8209	58.8359	49.3568		1.28493e-05	0.494491
ML171	12.3649	10.8622	10.5963	12.7941	54.769	55.0481	57.0063	59.7809		3.4908e-08	0.0146887
VAS2870	9.97748	9.55618	9.7708	10.5268	54.4407	43.7808	59.6907	54.5785		1.34706e-05	0.513485

## Sheet: ED Fig. 1c
	Non-stimulated				Stimulated, 20 sec					T test
Non-inhibitor	110.232	92.0418	110.785	86.9415	97.0276	69.3146	99.5393	67.9045		0.168215
NAC	104.915	78.7566	108.469	79.4696	81.5807	72.0346	93.943	82.0735		0.295936	0.918121
GKT136901	105.026	79.3862	105.378	76.3986	105.409	82.8276	107.222	82.1118		0.795325	0.358604
AEBSF	106.573	81.3905	109.209	77.8205	100.603	85.9644	104.48	80.837		0.940496	0.390555
ML171	100.836	82.9977	108.286	77.3289	85.7395	80.1387	93.3672	77.7108		0.353723	0.934601
VAS2870	99.7924	81.8443	106.206	74.9388	88.9766	74.4359	92.4558	77.465		0.422621	0.991007
