# Supplementary material for: An electrogenetic interface to program mammalian gene expression by direct current
Source: Nat Metab. 2023 Jul 31;5(8):1395–407. doi: 10.1038/s42255-023-00850-7 (PMC10447240; doi:10.1038/s42255-023-00850-7)
Supplement: Source Data Extended Data Fig. 2 — Statistical Source Data. [file 42255_2023_850_MOESM14_ESM.xlsx]

## Sheet: ED Fig. 2a
Concentration	0	6.25	12.5	25	50	DC5V,25s				t test
MFI (%)	101.241	188.103	208.842	190.997	197.95	208.673				0.0189658	0.00844077	0.00104803	0.062544	0.000736857
	104.218	106.592	129.743	164.952	99.5568	179.256
	104.218	208.842	187.138	245.981	137.618	192.756				0.019	0.0084	0.001	0.0625	0.0007
	90.3226	187.473	242.333	205.616	222.422	149.113

## Sheet: ED Fig. 2b
Concentration	0	6.25	12.5	25	50	DC5V,25s				t test
SEAP (U/L)	10.7363	10.4814	9.38963	6.71469	2.24363	57.9719				0.453465	0.083637	5.50283e-05	1.37028e-07	3.45324e-07
	10.8081	10.3297	9.88046	7.07494	1.90695	49.4731
	10.4986	9.86825	10.022	6.94829	1.9742	53.4201				0.4535	0.0836	0.0001	0	0
	9.55342	9.85695	9.64281	6.06459	2.01611	55.502

## Sheet: ED Fig. 2c
Concentration	0	6.25	12.5	25	50	DC5V,25s				t test
Cell viability (%)	101.241	188.103	208.842	190.997	197.95	208.673				0.0189658	0.00844077	0.00104803	0.062544	0.000736857
	104.218	106.592	129.743	164.952	99.5568	179.256
	104.218	208.842	187.138	245.981	137.618	192.756				0.019	0.0084	0.001	0.0625	0.0007
	90.3226	187.473	242.333	205.616	222.422	149.113

## Sheet: ED Fig. 2d
Concentration	0	3.125	6.25	12.5	25	50	DC5V,25s			t test
MFI (%)	92.5892	105.032	146.02	144.556	193.23	193.23	208.673			0.0627429	0.000550291	0.000185919	1.92021e-05	0.000211361	0.00103343
	115.645	116.011	145.654	155.169	211.894	229.46	179.256
	89.6615	151.51	141.263	156.267	186.276	185.544	192.756			0.0627	0.0006	0.0002	0	0.0002	0.001
	102.104	135.773	161.025	152.974	204.209	182.617	149.113

## Sheet: ED Fig. 2e
Concentration	0	3.125	6.25	12.5	25	50	DC5V,25s			t test
SEAP (U/L)	10.5202	11.8272	11.1334	12.2499	10.1922	11.9909	50.5872			0.102318	0.124106	0.009506	0.790937	0.00146874	1.87745e-09
	10.5744	10.8154	10.8986	11.1859	10.7751	12.0729	53.3112
	9.87166	10.7284	10.4845	11.5498	9.50395	11.8427	52.5639			0.1023	0.1241	0.0095	0.7909	0.0015	0
	9.04543	10.3288	10.3549	11.3983	8.94714	12.1143	53.3496

## Sheet: ED Fig. 2f
Concentration	0	3.125	6.25	12.5	25	50	DC5V,25s			t test
Cell viability (%)	115.988	113.601	113.814	109.658	108.729	100.552	88.6497			0.987109	0.980146	0.720024	0.674763	0.75071	0.205448
	87.4903	88.8878	83.5068	85.08	87.1013	94.3705	84.1343
	114.791	117.133	114.787	107.181	103.278	101.998	92.9573			0.9871	0.9801	0.72	0.6748	0.7507	0.2054
	81.7305	79.5112	86.6121	80.5424	81.3779	90.6352	81.2996

## Sheet: ED Fig. 2g
Concentration	0	12.5	25	50	100	200	DC5V,25s			t test
MFI (%)	111.136	147.132	157.93	175.028	183.127	203.825	221.592			0.171666	0.0597661	0.0018168	0.00108099	0.000853631	0.000767544
	64.7919	86.3892	101.687	202.925	166.029	277.615	191.985
	112.936	134.983	202.475	160.18	206.974	230.371	185.886			0.1717	0.0598	0.0018	0.0011	0.0009	0.0008
	111.136	147.132	157.93	175.028	183.127	203.825	178.419

## Sheet: ED Fig. 2h
Concentration	0	12.5	25	50	100	200	DC5V,25s			t test
SEAP (U/L)	10.4818	10.2504	9.70442	9.7542	10.3706	10.2126	52.1391			0.127508	0.194733	0.143139	0.0291469	0.0547088	8.16532e-08
	10.5358	10.3973	10.6026	10.8502	11.5967	11.675	54.3706
	9.83564	11.0499	11.1114	11.2573	12.1943	11.3775	53.8362			0.1275	0.1947	0.1431	0.0291	0.0547	0
	9.01242	11.1521	11.5723	11.6644	12.6661	12.9707	48.455

## Sheet: ED Fig. 2i
Concentration	0	12.5	25	50	100	200	DC5V,25s			t test
Cell viability (%)	105.54	108.354	120.464	121.318	115.072	111.084	85.9378			0.999999	0.852796	0.747644	0.94986	0.378165	0.0971212
	91.7081	102.935	95.0774	92.2354	88.0437	80.5085	81.4696
	117.129	109.5	112.16	119.671	110.994	93.9194	90.9272			1	0.8528	0.7476	0.9499	0.3782	0.0971
	85.6223	79.2118	81.0487	82.9427	88.535	72.6735	83.9322

## Sheet: ED Fig. 2j
Concentration	0	50	100	200	500	1000	DC5V,25s			t test
MFI (%)	120.95	171.647	271.274	235.853	194.626	231.025	242.226			0.0277213	0.0229456	0.00989833	0.0337821	0.00218521	0.00379582
	88.1209	126.626	130.022	147.732	107.701	181.828	178.803
	124.894	179.645	272.457	314.64	235.512	176.011	212.374			0.0277	0.0229	0.0099	0.0338	0.0022	0.0038
	66.8354	139.674	183.623	256.576	194.626	231.025	167.516

[truncated: 2 more sheets: ED Fig. 2k, ED Fig. 2l]
