# Supplementary material for: An electrogenetic interface to program mammalian gene expression by direct current
Source: Nat Metab. 2023 Jul 31;5(8):1395–407. doi: 10.1038/s42255-023-00850-7 (PMC10447240; doi:10.1038/s42255-023-00850-7)
Supplement: Source Data Extended Data Fig. 3 — Statistical Source Data. [file 42255_2023_850_MOESM15_ESM.xlsx]

## Sheet: ED Fig. 3b
Potential [V]	K3Fe(CN)6	Culture medium
-0.3	-6.546	-8.11
-0.299	-6.406	-7.78
-0.298	-6.317	-7.53
-0.297	-6.234	-7.3
-0.296	-6.153	-7.07
-0.295	-6.08	-6.87
-0.294	-6.01	-6.67
-0.293	-5.941	-6.48
-0.292	-5.877	-6.3
-0.291	-5.813	-6.13
-0.29	-5.753	-5.97
-0.289	-5.693	-5.81
-0.288	-5.636	-5.65
-0.287	-5.585	-5.51
-0.286	-5.533	-5.37
-0.285	-5.482	-5.23
-0.284	-5.434	-5.09
-0.283	-5.386	-4.97
-0.282	-5.338	-4.84
-0.281	-5.292	-4.73
-0.28	-5.246	-4.61
-0.279	-5.202	-4.5
-0.278	-5.159	-4.38
-0.277	-5.119	-4.28
-0.276	-5.078	-4.17
-0.275	-5.041	-4.07
-0.274	-5.004	-3.98
-0.273	-4.966	-3.88
-0.272	-4.927	-3.79
-0.271	-4.893	-3.71
-0.27	-4.857	-3.63
-0.269	-4.823	-3.54
-0.268	-4.79	-3.46
-0.267	-4.756	-3.38
-0.266	-4.724	-3.3
-0.265	-4.691	-3.23
-0.264	-4.66	-3.15
-0.263	-4.629	-3.08
-0.262	-4.599	-3.01
-0.261	-4.568	-2.94
-0.26	-4.54	-2.87
-0.259	-4.511	-2.8
-0.258	-4.485	-2.74
-0.257	-4.455	-2.68
-0.256	-4.426	-2.62
-0.255	-4.401	-2.56
-0.254	-4.377	-2.5
-0.253	-4.348	-2.44
-0.252	-4.324	-2.39
-0.251	-4.3	-2.33
-0.25	-4.276	-2.28
-0.249	-4.25	-2.23
-0.248	-4.225	-2.18
-0.247	-4.204	-2.13
-0.246	-4.18	-2.08
-0.245	-4.155	-2.04
-0.244	-4.133	-1.99
-0.243	-4.111	-1.95
-0.242	-4.09	-1.9
-0.241	-4.067	-1.86
-0.24	-4.046	-1.82
-0.239	-4.026	-1.78
-0.238	-4.003	-1.74
-0.237	-3.983	-1.7
-0.236	-3.963	-1.66
-0.235	-3.941	-1.62
-0.234	-3.922	-1.59
-0.233	-3.902	-1.55
-0.232	-3.881	-1.52
-0.231	-3.862	-1.48
-0.23	-3.844	-1.45
-0.229	-3.826	-1.42
-0.228	-3.809	-1.39
-0.227	-3.791	-1.36
-0.226	-3.774	-1.33
-0.225	-3.758	-1.3
-0.224	-3.742	-1.27
-0.223	-3.727	-1.24
-0.222	-3.711	-1.21
-0.221	-3.694	-1.18
-0.22	-3.677	-1.16
-0.219	-3.661	-1.13
-0.218	-3.643	-1.1
-0.217	-3.628	-1.08
-0.216	-3.612	-1.06
-0.215	-3.597	-1.03
-0.214	-3.58	-1.01
-0.213	-3.561	-0.987
-0.212	-3.547	-0.965
-0.211	-3.532	-0.943
-0.21	-3.515	-0.923
-0.209	-3.501	-0.902
-0.208	-3.486	-0.881
-0.207	-3.471	-0.863
-0.206	-3.456	-0.843
-0.205	-3.441	-0.824
-0.204	-3.427	-0.807
-0.203	-3.412	-0.788
-0.202	-3.397	-0.77
-0.201	-3.383	-0.754
-0.2	-3.366	-0.738
-0.199	-3.353	-0.722
-0.198	-3.34	-0.706
-0.197	-3.324	-0.689
-0.196	-3.311	-0.675
-0.195	-3.297	-0.657
-0.194	-3.284	-0.644
-0.193	-3.271	-0.631
-0.192	-3.256	-0.614
-0.191	-3.244	-0.602
-0.19	-3.231	-0.588
-0.189	-3.218	-0.573
-0.188	-3.208	-0.561
-0.187	-3.194	-0.549
-0.186	-3.18	-0.536
-0.185	-3.168	-0.525
-0.184	-3.154	-0.513
-0.183	-3.142	-0.503
-0.182	-3.131	-0.493
-0.181	-3.116	-0.48
-0.18	-3.104	-0.47
-0.179	-3.092	-0.461
-0.178	-3.079	-0.451
-0.177	-3.066	-0.441
-0.176	-3.055	-0.429
-0.175	-3.044	-0.421
-0.174	-3.031	-0.412
-0.173	-3.019	-0.401
-0.172	-3.007	-0.394
-0.171	-2.996	-0.383
-0.17	-2.984	-0.375
-0.169	-2.972	-0.368
-0.168	-2.96	-0.358
-0.167	-2.951	-0.35
-0.166	-2.938	-0.343
-0.165	-2.928	-0.335
-0.164	-2.916	-0.327
-0.163	-2.904	-0.32
-0.162	-2.893	-0.312
-0.161	-2.88	-0.305
-0.16	-2.869	-0.296
-0.159	-2.859	-0.293
-0.158	-2.848	-0.284
-0.157	-2.836	-0.277
-0.156	-2.826	-0.272
-0.155	-2.816	-0.266
-0.154	-2.803	-0.259
-0.153	-2.795	-0.252
-0.152	-2.782	-0.245
-0.151	-2.773	-0.242
-0.15	-2.764	-0.236
-0.149	-2.752	-0.231
-0.148	-2.742	-0.225
-0.147	-2.731	-0.22
-0.146	-2.719	-0.214
-0.145	-2.709	-0.208
-0.144	-2.698	-0.203
-0.143	-2.689	-0.198
-0.142	-2.678	-0.194
-0.141	-2.668	-0.186
-0.14	-2.659	-0.182
-0.139	-2.647	-0.176
-0.138	-2.637	-0.173
-0.137	-2.628	-0.17
-0.136	-2.618	-0.164
-0.135	-2.607	-0.16
-0.134	-2.598	-0.154
-0.133	-2.588	-0.149
-0.132	-2.576	-0.145
-0.131	-2.567	-0.141
-0.13	-2.556	-0.137
-0.129	-2.548	-0.133
-0.128	-2.537	-0.128
-0.127	-2.528	-0.126
-0.126	-2.518	-0.122
-0.125	-2.507	-0.116
-0.124	-2.498	-0.113
-0.123	-2.488	-0.108
-0.122	-2.478	-0.104
-0.121	-2.468	-0.102
-0.12	-2.456	-0.0961
-0.119	-2.448	-0.0932
-0.118	-2.439	-0.0901
-0.117	-2.427	-0.086
-0.116	-2.418	-0.0843
-0.115	-2.409	-0.0792
-0.114	-2.4	-0.0745
-0.113	-2.39	-0.0723
-0.112	-2.38	-0.068
-0.111	-2.369	-0.0652
-0.11	-2.358	-0.0606
-0.109	-2.349	-0.057
-0.108	-2.34	-0.0549
-0.107	-2.331	-0.0515
-0.106	-2.321	-0.0487
-0.105	-2.312	-0.0466
-0.104	-2.302	-0.0409
-0.103	-2.293	-0.0385
-0.102	-2.284	-0.0366
-0.101	-2.274	-0.0334
-0.1	-2.265	-0.0306
-0.099	-2.254	-0.0264
-0.098	-2.244	-0.0228
-0.097	-2.233	-0.0206
-0.096	-2.222	-0.0167
-0.095	-2.213	-0.0151
-0.094	-2.202	-0.0131
-0.093	-2.192	-0.0082
-0.092	-2.183	-0.00615
-0.091	-2.171	-0.00292
-0.09	-2.161	0.00118
-0.089	-2.151	0.00134
-0.088	-2.14	0.00567
-0.087	-2.13	0.00772
-0.086	-2.118	0.00993
-0.085	-2.106	0.0138
-0.084	-2.096	0.0172
-0.083	-2.086	0.0213
-0.082	-2.074	0.0233
-0.081	-2.062	0.0251
-0.08	-2.051	0.029
-0.079	-2.041	0.0307
-0.078	-2.031	0.0349
-0.077	-2.019	0.0381
-0.076	-2.006	0.0389
-0.075	-1.994	0.0431
-0.074	-1.98	0.0462
-0.073	-1.968	0.0476
-0.072	-1.956	0.0527
-0.071	-1.945	0.0548
-0.07	-1.932	0.0564
-0.069	-1.917	0.0618
-0.068	-1.906	0.0617
-0.067	-1.892	0.0674
-0.066	-1.878	0.0698
-0.065	-1.866	0.0708
-0.064	-1.852	0.0767
-0.063	-1.839	0.0774
-0.062	-1.825	0.0813
-0.061	-1.811	0.0845
-0.06	-1.797	0.0859
-0.059	-1.78	0.0889
-0.058	-1.764	0.093
-0.057	-1.748	0.0946
-0.056	-1.732	0.1
-0.055	-1.718	0.101
-0.054	-1.701	0.104
-0.053	-1.685	0.105
-0.052	-1.666	0.109
-0.051	-1.651	0.113
-0.05	-1.634	0.115
-0.049	-1.615	0.116
-0.048	-1.596	0.121
-0.047	-1.578	0.123
-0.046	-1.558	0.126
-0.045	-1.538	0.13
-0.044	-1.519	0.131
-0.043	-1.498	0.133
-0.042	-1.477	0.136
-0.041	-1.455	0.139
-0.04	-1.432	0.144
-0.039	-1.409	0.146
-0.038	-1.387	0.148
-0.037	-1.362	0.152
-0.036	-1.336	0.154
-0.035	-1.311	0.156
-0.034	-1.285	0.159
-0.033	-1.258	0.161
-0.032	-1.229	0.165
-0.031	-1.202	0.166
-0.03	-1.174	0.169
-0.029	-1.143	0.174
-0.028	-1.111	0.175
-0.027	-1.079	0.178
-0.026	-1.046	0.181
-0.025	-1.013	0.183
-0.024	-0.978	0.188
-0.023	-0.9445	0.189
-0.022	-0.9089	0.193
-0.021	-0.8707	0.195
-0.02	-0.8341	0.199
-0.019	-0.7934	0.202
-0.018	-0.7516	0.204
-0.017	-0.7111	0.207
-0.016	-0.665	0.211
-0.015	-0.6204	0.213
-0.014	-0.5736	0.215
-0.013	-0.526	0.219
-0.012	-0.4788	0.221
-0.011	-0.4281	0.225
-0.01	-0.3764	0.228
-0.009	-0.3233	0.231
-0.008	-0.2656	0.234
-0.007	-0.2082	0.237
-0.006	-0.1507	0.239
-0.005	-0.08825	0.244
-0.004	-0.02695	0.245
-0.003	0.03751	0.247
-0.002	0.1054	0.252
-0.001	0.1762	0.254
0	0.2481	0.258
0.001	0.3206	0.261
0.002	0.3971	0.264
0.003	0.476	0.269
0.004	0.5546	0.269
0.005	0.641	0.272
0.006	0.7264	0.276
0.007	0.8148	0.279
0.008	0.9077	0.284
0.009	0.9981	0.286
0.01	1.095	0.289
0.011	1.198	0.293
0.012	1.298	0.294
0.013	1.406	0.299
0.014	1.516	0.301
0.015	1.629	0.303
0.016	1.747	0.308
0.017	1.867	0.31
0.018	1.991	0.314
0.019	2.12	0.318
0.02	2.246	0.321
0.021	2.382	0.324
0.022	2.52	0.328
0.023	2.666	0.33
0.024	2.816	0.333
0.025	2.97	0.336
0.026	3.128	0.339
0.027	3.292	0.344
0.028	3.46	0.346
0.029	3.633	0.351
0.03	3.812	0.353
0.031	3.995	0.356
0.032	4.188	0.361
0.033	4.378	0.363
0.034	4.582	0.366
0.035	4.788	0.37
0.036	4.999	0.373
0.037	5.221	0.377
0.038	5.445	0.381
0.039	5.678	0.383
0.04	5.916	0.387
0.041	6.158	0.39
0.042	6.407	0.394
0.043	6.668	0.397
0.044	6.936	0.401
0.045	7.211	0.405
0.046	7.488	0.408
0.047	7.778	0.41
0.048	8.076	0.416
0.049	8.381	0.417
0.05	8.699	0.421
0.051	9.018	0.426
0.052	9.346	0.428
0.053	9.685	0.431
0.054	10.03	0.434
0.055	10.38	0.439
0.056	10.74	0.442
0.057	11.11	0.445
0.058	11.49	0.449
0.059	11.88	0.454
0.06	12.26	0.458
0.061	12.67	0.463
0.062	13.08	0.464
0.063	13.51	0.469
0.064	13.95	0.473
0.065	14.38	0.476
0.066	14.84	0.481
0.067	15.3	0.483
0.068	15.77	0.488
0.069	16.26	0.491
0.07	16.75	0.495
0.071	17.25	0.498
0.072	17.77	0.503
0.073	18.28	0.505
0.074	18.81	0.509
0.075	19.34	0.516
0.076	19.89	0.517
0.077	20.45	0.523
0.078	21.01	0.526
0.079	21.58	0.53
0.08	22.16	0.535
0.081	22.75	0.536
0.082	23.35	0.542
0.083	23.95	0.546
0.084	24.57	0.549
0.085	25.2	0.554
0.086	25.82	0.559
0.087	26.46	0.562
0.088	27.1	0.566
0.089	27.74	0.569
0.09	28.4	0.574
0.091	29.06	0.578
0.092	29.72	0.581
0.093	30.4	0.588
0.094	31.07	0.591
0.095	31.76	0.597
0.096	32.46	0.604
0.097	33.14	0.605
0.098	33.84	0.609
0.099	34.53	0.615
0.1	35.42	0.62
0.101	36.12	0.623
0.102	36.81	0.628
0.103	37.5	0.634
0.104	38.2	0.64
0.105	38.89	0.642
0.106	39.59	0.646
0.107	40.29	0.653
0.108	40.99	0.658
0.109	41.69	0.663
0.11	42.37	0.668
0.111	43.06	0.67
0.112	43.73	0.677
0.113	44.41	0.68
0.114	45.09	0.685
0.115	45.76	0.691
0.116	46.42	0.694
0.117	47.09	0.7
0.118	47.75	0.706
0.119	48.4	0.71
0.12	49.05	0.715
0.121	49.68	0.72
0.122	50.31	0.725
0.123	50.92	0.73
0.124	51.53	0.734
0.125	52.13	0.74
0.126	52.72	0.745
0.127	53.3	0.749
0.128	53.87	0.754
0.129	54.42	0.759
0.13	54.97	0.764
0.131	55.51	0.77
0.132	56.04	0.774
0.133	56.55	0.78
0.134	57.04	0.785
0.135	57.53	0.789
0.136	58	0.796
0.137	58.45	0.8
0.138	58.9	0.804
0.139	59.32	0.811
0.14	59.73	0.816
0.141	60.15	0.823
0.142	60.52	0.828
0.143	60.9	0.833
0.144	61.26	0.84
0.145	61.59	0.844
0.146	61.93	0.851
0.147	62.24	0.86
0.148	62.54	0.863
0.149	62.83	0.868
0.15	63.09	0.874
0.151	63.35	0.88
0.152	63.6	0.887
0.153	63.82	0.892
0.154	64.04	0.898
0.155	64.23	0.904
0.156	64.42	0.91
0.157	64.59	0.917
0.158	64.74	0.922
0.159	64.89	0.928
0.16	65.02	0.936
0.161	65.13	0.94
0.162	65.24	0.946
0.163	65.33	0.954
0.164	65.4	0.96
0.165	65.47	0.967
0.166	65.53	0.974
0.167	65.57	0.979
0.168	65.61	0.986
0.169	65.63	0.993
0.17	65.64	0.998
0.171	65.64	1.01
0.172	65.64	1.01
0.173	65.62	1.02
0.174	65.59	1.03
0.175	65.56	1.03
0.176	65.51	1.04
0.177	65.46	1.05
0.178	65.4	1.05
0.179	65.33	1.06
0.18	65.26	1.07
0.181	65.18	1.08
0.182	65.08	1.09
0.183	64.99	1.09
0.184	64.89	1.1
0.185	64.78	1.11
0.186	64.67	1.11
0.187	64.55	1.12
0.188	64.42	1.13
0.189	64.29	1.14
0.19	64.16	1.15
0.191	64.02	1.15
0.192	63.88	1.16
0.193	63.73	1.17
0.194	63.58	1.18
0.195	63.43	1.19
0.196	63.27	1.2
0.197	63.11	1.21
0.198	62.95	1.21
0.199	62.78	1.22
0.2	62.62	1.23
0.201	62.45	1.24
0.202	62.28	1.25
0.203	62.1	1.26
0.204	61.93	1.27
0.205	61.75	1.27
0.206	61.57	1.28
0.207	61.4	1.29
0.208	61.22	1.3
0.209	61.04	1.31
0.21	60.86	1.32
0.211	60.68	1.33
0.212	60.49	1.34
0.213	60.31	1.35
0.214	60.13	1.36
0.215	59.95	1.37
0.216	59.77	1.38
0.217	59.58	1.39
0.218	59.4	1.4
0.219	59.22	1.41
0.22	59.04	1.42
0.221	58.86	1.44
0.222	58.68	1.45
0.223	58.5	1.46
0.224	58.32	1.47
0.225	58.14	1.48
0.226	57.96	1.49
0.227	57.78	1.5
0.228	57.6	1.51
0.229	57.42	1.53
0.23	57.25	1.54
0.231	57.07	1.55
0.232	56.9	1.56
0.233	56.72	1.57
0.234	56.55	1.59
0.235	56.38	1.6
0.236	56.21	1.61
0.237	56.04	1.63
0.238	55.87	1.64
0.239	55.7	1.66
0.24	55.54	1.67
0.241	55.37	1.68
0.242	55.2	1.7
0.243	55.04	1.71
0.244	54.88	1.73
0.245	54.72	1.74
0.246	54.56	1.75
0.247	54.4	1.77
0.248	54.24	1.78
0.249	54.08	1.8
0.25	53.93	1.82
0.251	53.78	1.83
0.252	53.63	1.85
0.253	53.48	1.86
0.254	53.33	1.88
0.255	53.19	1.9
0.256	53.04	1.92
0.257	52.89	1.93
0.258	52.75	1.95
0.259	52.6	1.97
0.26	52.46	1.98
0.261	52.32	2
0.262	52.18	2.02
0.263	52.04	2.04
0.264	51.91	2.06
0.265	51.77	2.07
0.266	51.64	2.09
0.267	51.5	2.11
0.268	51.37	2.13
0.269	51.24	2.15
0.27	51.11	2.17
0.271	50.98	2.19
0.272	50.85	2.21
0.273	50.73	2.23
0.274	50.6	2.25
0.275	50.48	2.27
0.276	50.35	2.29
0.277	50.23	2.32
0.278	50.11	2.34
0.279	49.99	2.36
0.28	49.87	2.38
0.281	49.75	2.41
0.282	49.64	2.43
0.283	49.53	2.45
0.284	49.41	2.48
0.285	49.3	2.5
0.286	49.19	2.53
0.287	49.08	2.55
0.288	48.97	2.58
0.289	48.86	2.6
0.29	48.75	2.63
0.291	48.65	2.66
0.292	48.54	2.68
0.293	48.43	2.71
0.294	48.33	2.73
0.295	48.23	2.76
0.296	48.13	2.79
0.297	48.02	2.82
0.298	47.92	2.85
0.299	47.82	2.88
0.3	47.73	2.91
0.301	47.63	2.94
0.302	47.53	2.97
0.303	47.43	3
0.304	47.34	3.03
0.305	47.24	3.06
0.306	47.15	3.09
0.307	47.06	3.13
0.308	46.97	3.16
0.309	46.88	3.19
0.31	46.79	3.23
0.311	46.7	3.26
0.312	46.61	3.29
0.313	46.52	3.33
0.314	46.44	3.36
0.315	46.36	3.4
0.316	46.27	3.43
0.317	46.19	3.47
0.318	46.1	3.51
0.319	46.02	3.54
0.32	45.94	3.58
0.321	45.86	3.62
0.322	45.78	3.65
0.323	45.7	3.7
0.324	45.62	3.73
0.325	45.55	3.77
0.326	45.47	3.81
0.327	45.4	3.85
0.328	45.32	3.89
0.329	45.25	3.93
0.33	45.17	3.97
0.331	45.1	4.02
0.332	45.03	4.06
0.333	44.96	4.1
0.334	44.88	4.15
0.335	44.81	4.19
0.336	44.75	4.24
0.337	44.67	4.28
0.338	44.61	4.32
0.339	44.54	4.37
0.34	44.47	4.41
0.341	44.4	4.46
0.342	44.34	4.51
0.343	44.27	4.56
0.344	44.21	4.61
0.345	44.14	4.65
0.346	44.08	4.7
0.347	44.02	4.75
0.348	43.96	4.8
0.349	43.89	4.85
0.35	43.83	4.9
0.351	43.77	4.95
0.352	43.71	5
0.353	43.65	5.05
0.354	43.6	5.1
0.355	43.55	5.16
0.356	43.5	5.21
0.357	43.44	5.26
0.358	43.39	5.31
0.359	43.33	5.37
0.36	43.27	5.42
0.361	43.22	5.48
0.362	43.17	5.53
0.363	43.11	5.59
0.364	43.06	5.65
0.365	43.01	5.7
0.366	42.96	5.76
0.367	42.91	5.81
0.368	42.86	5.87
0.369	42.81	5.93
0.37	42.76	5.99
0.371	42.71	6.05
0.372	42.66	6.11
0.373	42.61	6.17
0.374	42.56	6.22
0.375	42.52	6.28
0.376	42.47	6.34
0.377	42.42	6.4
0.378	42.38	6.46
0.379	42.33	6.53
0.38	42.29	6.59
0.381	42.25	6.65
0.382	42.2	6.71
0.383	42.16	6.78
0.384	42.12	6.84
0.385	42.08	6.9
0.386	42.04	6.97
0.387	42	7.03
0.388	41.95	7.09
0.389	41.91	7.16
0.39	41.88	7.22
0.391	41.84	7.29
0.392	41.8	7.35
0.393	41.76	7.42
0.394	41.73	7.49
0.395	41.69	7.55
0.396	41.65	7.62
0.397	41.62	7.68
0.398	41.58	7.75
0.399	41.55	7.82
0.4	41.51	7.89
0.401	41.48	7.96
0.402	41.45	8.02
0.403	41.42	8.09
0.404	41.38	8.16
0.405	41.35	8.23
0.406	41.32	8.3
0.407	41.29	8.37
0.408	41.26	8.44
0.409	41.22	8.51
0.41	41.2	8.58
0.411	41.17	8.65
0.412	41.14	8.72
0.413	41.11	8.79
0.414	41.08	8.86
0.415	41.05	8.93
0.416	41.03	9
0.417	41	9.07
0.418	40.98	9.14
0.419	40.95	9.21
0.42	40.92	9.28
0.421	40.9	9.35
0.422	40.88	9.42
0.423	40.85	9.49
0.424	40.83	9.56
0.425	40.8	9.63
0.426	40.78	9.7
0.427	40.76	9.77
0.428	40.74	9.84
0.429	40.72	9.91
0.43	40.7	9.98
0.431	40.68	10
0.432	40.66	10.1
0.433	40.64	10.2
0.434	40.62	10.3
0.435	40.6	10.3
0.436	40.58	10.4
0.437	40.57	10.5
0.438	40.55	10.5
0.439	40.53	10.6
0.44	40.52	10.7
0.441	40.5	10.7
0.442	40.49	10.8
0.443	40.47	10.9
0.444	40.46	10.9
0.445	40.44	11
0.446	40.43	11.1
0.447	40.42	11.1
0.448	40.41	11.2
0.449	40.39	11.3
0.45	40.38	11.3
0.451	40.37	11.4
0.452	40.36	11.5
0.453	40.35	11.5
0.454	40.34	11.6
0.455	40.33	11.7
0.456	40.32	11.7
0.457	40.32	11.8
0.458	40.31	11.9
0.459	40.3	11.9
0.46	40.29	12
0.461	40.29	12.1
0.462	40.28	12.1
0.463	40.28	12.2
0.464	40.27	12.2
0.465	40.26	12.3
0.466	40.26	12.4
0.467	40.26	12.4
0.468	40.25	12.5
0.469	40.25	12.6
0.47	40.25	12.6
0.471	40.25	12.7
0.472	40.25	12.7
0.473	40.24	12.8
0.474	40.25	12.9
0.475	40.24	12.9
0.476	40.24	13
0.477	40.25	13
0.478	40.25	13.1
0.479	40.25	13.1
0.48	40.25	13.2
0.481	40.25	13.3
0.482	40.26	13.3
0.483	40.26	13.4
0.484	40.26	13.4
0.485	40.27	13.5
0.486	40.27	13.5
0.487	40.28	13.6
0.488	40.29	13.6
0.489	40.29	13.7
0.49	40.3	13.7
0.491	40.31	13.8
0.492	40.31	13.9
0.493	40.32	13.9
0.494	40.33	14
0.495	40.34	14
0.496	40.35	14.1
0.497	40.36	14.1
0.498	40.37	14.1
0.499	40.38	14.2
0.5	40.39	14.2
0.501	40.4	14.3
0.502	40.42	14.3
0.503	40.43	14.4
0.504	40.44	14.4
0.505	40.45	14.5
0.506	40.47	14.5
0.507	40.49	14.6
0.508	40.5	14.6
0.509	40.51	14.6
0.51	40.53	14.7
0.511	40.55	14.7
0.512	40.56	14.8
0.513	40.58	14.8
0.514	40.6	14.8
0.515	40.62	14.9
0.516	40.63	14.9
0.517	40.66	15
0.518	40.68	15
0.519	40.69	15
0.52	40.72	15.1
0.521	40.74	15.1
0.522	40.76	15.2
0.523	40.78	15.2
0.524	40.8	15.2
0.525	40.83	15.3
0.526	40.85	15.3
0.527	40.87	15.3
0.528	40.9	15.4
0.529	40.92	15.4
0.53	40.95	15.4
0.531	40.97	15.5
0.532	41	15.5
0.533	41.02	15.5
0.534	41.05	15.5
0.535	41.08	15.6
0.536	41.11	15.6
0.537	41.13	15.6
0.538	41.16	15.7
0.539	41.19	15.7
0.54	41.22	15.7
0.541	41.25	15.7
0.542	41.28	15.8
0.543	41.31	15.8
0.544	41.34	15.8
0.545	41.37	15.8
0.546	41.4	15.9
0.547	41.43	15.9
0.548	41.47	15.9
0.549	41.5	15.9
0.55	41.53	16
0.551	41.57	16
0.552	41.6	16
0.553	41.64	16
0.554	41.67	16
0.555	41.7	16.1
0.556	41.74	16.1
0.557	41.78	16.1
0.558	41.81	16.1
0.559	41.85	16.1
0.56	41.89	16.2
0.561	41.92	16.2
0.562	41.96	16.2
0.563	42	16.2
0.564	42.04	16.2
0.565	42.08	16.2
0.566	42.12	16.2
0.567	42.16	16.3
0.568	42.2	16.3
0.569	42.24	16.3
0.57	42.28	16.3
0.571	42.32	16.3
0.572	42.36	16.3
0.573	42.4	16.3
0.574	42.45	16.4
0.575	42.49	16.4
0.576	42.53	16.4
0.577	42.57	16.4
0.578	42.62	16.4
0.579	42.66	16.4
0.58	42.71	16.4
0.581	42.75	16.4
0.582	42.8	16.4
0.583	42.84	16.4
0.584	42.89	16.5
0.585	42.93	16.5
0.586	42.98	16.5
0.587	43.03	16.5
0.588	43.07	16.5
0.589	43.12	16.5
0.59	43.17	16.5
0.591	43.21	16.5
0.592	43.26	16.5
0.593	43.3	16.5
0.594	43.35	16.5
0.595	43.4	16.5
0.596	43.45	16.5
0.597	43.5	16.5
0.598	43.54	16.5
0.599	43.58	16.5
0.6	43.52	16.4
0.599	43.42	16.2
0.598	43.35	16
0.597	43.27	15.8
0.596	43.2	15.7
0.595	43.13	15.5
0.594	43.05	15.4
0.593	42.97	15.2
0.592	42.89	15.1
0.591	42.82	14.9
0.59	42.74	14.8
0.589	42.66	14.7
0.588	42.58	14.6
0.587	42.51	14.4
0.586	42.43	14.3
0.585	42.35	14.2
0.584	42.28	14.1
0.583	42.2	14
0.582	42.13	13.9
0.581	42.05	13.7
0.58	41.98	13.6
0.579	41.91	13.5
0.578	41.83	13.4
0.577	41.76	13.3
0.576	41.69	13.2
0.575	41.63	13.1
0.574	41.56	13
0.573	41.49	12.9
0.572	41.42	12.8
0.571	41.35	12.8
0.57	41.29	12.7
0.569	41.22	12.6
0.568	41.16	12.5
0.567	41.09	12.4
0.566	41.03	12.3
0.565	40.97	12.2
0.564	40.91	12.2
0.563	40.85	12.1
0.562	40.78	12
0.561	40.72	11.9
0.56	40.66	11.9
0.559	40.61	11.8
0.558	40.55	11.7
0.557	40.49	11.6
0.556	40.44	11.6
0.555	40.38	11.5
0.554	40.32	11.4
0.553	40.27	11.3
0.552	40.21	11.3
0.551	40.16	11.2
0.55	40.11	11.1
0.549	40.05	11.1
0.548	40	11
0.547	39.95	10.9
0.546	39.9	10.8
0.545	39.85	10.8
0.544	39.8	10.7
0.543	39.75	10.6
0.542	39.7	10.6
0.541	39.65	10.5
0.54	39.6	10.5
0.539	39.56	10.4
0.538	39.51	10.3
0.537	39.46	10.3
0.536	39.42	10.2
0.535	39.37	10.1
0.534	39.33	10.1
0.533	39.29	10
0.532	39.24	9.96
0.531	39.2	9.9
0.53	39.16	9.84
0.529	39.11	9.78
0.528	39.07	9.72
0.527	39.03	9.66
0.526	38.99	9.61
0.525	38.95	9.55
0.524	38.91	9.49
0.523	38.87	9.43
0.522	38.83	9.38
0.521	38.8	9.32
0.52	38.76	9.27
0.519	38.72	9.21
0.518	38.68	9.15
0.517	38.65	9.1
0.516	38.61	9.04
0.515	38.58	8.99
0.514	38.54	8.93
0.513	38.51	8.88
0.512	38.47	8.83
0.511	38.44	8.77
0.51	38.4	8.72
0.509	38.37	8.67
0.508	38.34	8.61
0.507	38.3	8.56
0.506	38.27	8.51
0.505	38.24	8.45
0.504	38.2	8.4
0.503	38.17	8.35
0.502	38.14	8.3
0.501	38.11	8.24
0.5	38.08	8.19
0.499	38.05	8.14
0.498	38.02	8.08
0.497	37.98	8.03
0.496	37.96	7.99
0.495	37.93	7.94
0.494	37.9	7.89
0.493	37.87	7.84
0.492	37.84	7.79
0.491	37.81	7.74
0.49	37.79	7.69
0.489	37.76	7.64
0.488	37.74	7.59
0.487	37.71	7.54
0.486	37.68	7.49
0.485	37.66	7.44
0.484	37.63	7.4
0.483	37.6	7.35
0.482	37.58	7.3
0.481	37.55	7.25
0.48	37.53	7.21
0.479	37.5	7.16
0.478	37.48	7.11
0.477	37.45	7.06
0.476	37.43	7.02
0.475	37.41	6.97
0.474	37.38	6.92
0.473	37.36	6.88
0.472	37.34	6.83
0.471	37.31	6.79
0.47	37.29	6.74
0.469	37.27	6.69
0.468	37.25	6.65
0.467	37.22	6.6
0.466	37.2	6.56
0.465	37.18	6.51
0.464	37.16	6.46
0.463	37.14	6.42
0.462	37.11	6.37
0.461	37.09	6.33
0.46	37.07	6.29
0.459	37.05	6.25
0.458	37.03	6.2
0.457	37.01	6.16
0.456	36.99	6.12
0.455	36.97	6.07
0.454	36.95	6.03
0.453	36.93	5.98
0.452	36.91	5.94
0.451	36.89	5.9
0.45	36.87	5.85
0.449	36.85	5.81
0.448	36.83	5.77
0.447	36.81	5.73
0.446	36.8	5.68
0.445	36.78	5.64
0.444	36.76	5.6
0.443	36.74	5.56
0.442	36.72	5.51
0.441	36.7	5.47
0.44	36.68	5.43
0.439	36.67	5.39
0.438	36.65	5.35
0.437	36.63	5.31
0.436	36.62	5.27
0.435	36.6	5.22
0.434	36.58	5.18
0.433	36.57	5.14
0.432	36.55	5.1
0.431	36.53	5.06
0.43	36.51	5.02
0.429	36.5	4.98
0.428	36.48	4.94
0.427	36.46	4.9
0.426	36.45	4.86
0.425	36.43	4.82
0.424	36.42	4.78
0.423	36.4	4.74
0.422	36.39	4.7
0.421	36.37	4.66
0.42	36.36	4.62
0.419	36.34	4.58
0.418	36.32	4.54
0.417	36.31	4.51
0.416	36.29	4.47
0.415	36.27	4.43
0.414	36.26	4.39
0.413	36.24	4.35
0.412	36.23	4.31
0.411	36.21	4.27
0.41	36.2	4.24
0.409	36.18	4.2
0.408	36.17	4.16
0.407	36.15	4.13
0.406	36.14	4.09
0.405	36.12	4.05
0.404	36.11	4.01
0.403	36.09	3.98
0.402	36.08	3.94
0.401	36.06	3.9
0.4	36.05	3.87
0.399	36.03	3.83
0.398	36.02	3.79
0.397	36	3.76
0.396	35.99	3.72
0.395	35.97	3.69
0.394	35.96	3.65
0.393	35.94	3.62
0.392	35.93	3.58
0.391	35.91	3.55
0.39	35.9	3.52
0.389	35.89	3.48
0.388	35.87	3.45
0.387	35.86	3.41
0.386	35.84	3.38
0.385	35.83	3.35
0.384	35.82	3.31
0.383	35.8	3.28
0.382	35.78	3.24
0.381	35.77	3.21
0.38	35.76	3.18
0.379	35.74	3.15
0.378	35.73	3.11
0.377	35.71	3.08
0.376	35.7	3.05
0.375	35.68	3.02
0.374	35.67	2.98
0.373	35.66	2.95
0.372	35.64	2.92
0.371	35.63	2.89
0.37	35.61	2.86
0.369	35.6	2.83
0.368	35.58	2.79
0.367	35.57	2.76
0.366	35.55	2.73
0.365	35.54	2.7
0.364	35.53	2.67
0.363	35.51	2.64
0.362	35.49	2.61
0.361	35.48	2.58
0.36	35.47	2.55
0.359	35.45	2.52
0.358	35.44	2.5
0.357	35.42	2.47
0.356	35.41	2.44
0.355	35.39	2.41
0.354	35.38	2.38
0.353	35.36	2.35
0.352	35.35	2.32
0.351	35.33	2.29
0.35	35.32	2.27
0.349	35.3	2.24
0.348	35.28	2.21
0.347	35.27	2.19
0.346	35.25	2.16
0.345	35.24	2.13
0.344	35.22	2.11
0.343	35.21	2.08
0.342	35.19	2.05
0.341	35.17	2.03
0.34	35.16	2
0.339	35.14	1.97
0.338	35.13	1.95
0.337	35.11	1.92
0.336	35.1	1.9
0.335	35.08	1.87
0.334	35.07	1.84
0.333	35.05	1.82
0.332	35.03	1.79
0.331	35.01	1.77
0.33	35	1.74
0.329	34.98	1.72
0.328	34.96	1.7
0.327	34.94	1.67
0.326	34.93	1.65
0.325	34.91	1.62
0.324	34.89	1.6
0.323	34.87	1.57
0.322	34.85	1.55
0.321	34.84	1.53
0.32	34.82	1.5
0.319	34.8	1.48
0.318	34.78	1.46
0.317	34.76	1.44
0.316	34.74	1.41
0.315	34.72	1.39
0.314	34.7	1.37
0.313	34.68	1.35
0.312	34.66	1.33
0.311	34.65	1.3
0.31	34.63	1.28
0.309	34.6	1.26
0.308	34.58	1.24
0.307	34.56	1.22
0.306	34.54	1.2
0.305	34.52	1.18
0.304	34.5	1.16
0.303	34.48	1.14
0.302	34.46	1.12
0.301	34.43	1.1
0.3	34.41	1.07
0.299	34.38	1.05
0.298	34.36	1.03
0.297	34.34	1.02
0.296	34.32	0.998
0.295	34.29	0.978
0.294	34.27	0.959
0.293	34.24	0.94
0.292	34.22	0.921
0.291	34.19	0.901
0.29	34.17	0.884
0.289	34.14	0.867
0.288	34.12	0.846
0.287	34.09	0.827
0.286	34.07	0.81
0.285	34.04	0.792
0.284	34.01	0.774
0.283	33.98	0.758
0.282	33.95	0.741
0.281	33.92	0.726
0.28	33.89	0.706
0.279	33.87	0.69
0.278	33.84	0.672
0.277	33.81	0.653
0.276	33.78	0.639
0.275	33.75	0.619
0.274	33.71	0.602
0.273	33.68	0.586
0.272	33.65	0.569
0.271	33.62	0.553
0.27	33.58	0.538
0.269	33.55	0.521
0.268	33.51	0.505
0.267	33.47	0.49
0.266	33.44	0.475
0.265	33.4	0.461
0.264	33.36	0.444
0.263	33.32	0.429
0.262	33.28	0.416
0.261	33.24	0.399
0.26	33.2	0.385
0.259	33.16	0.37
0.258	33.12	0.355
0.257	33.08	0.34
0.256	33.03	0.325
0.255	32.98	0.31
0.254	32.94	0.297
0.253	32.89	0.281
0.252	32.85	0.269
0.251	32.8	0.254
0.25	32.75	0.239
0.249	32.69	0.226
0.248	32.64	0.21
0.247	32.59	0.197
0.246	32.53	0.187
0.245	32.48	0.172
0.244	32.42	0.16
0.243	32.36	0.147
0.242	32.3	0.133
0.241	32.24	0.12
0.24	32.18	0.108
0.239	32.11	0.096
0.238	32.05	0.0849
0.237	31.98	0.0707
0.236	31.91	0.0571
0.235	31.84	0.0446
0.234	31.77	0.0326
0.233	31.69	0.0206
0.232	31.62	0.00827
0.231	31.54	-0.00276
0.23	31.46	-0.0132
0.229	31.38	-0.026
0.228	31.3	-0.0359
0.227	31.21	-0.0452
0.226	31.13	-0.0585
0.225	31.04	-0.0695
0.224	30.95	-0.0805
0.223	30.85	-0.0894
0.222	30.76	-0.102
0.221	30.66	-0.114
0.22	30.56	-0.122
0.219	30.45	-0.134
0.218	30.35	-0.147
0.217	30.24	-0.157
0.216	30.12	-0.167
0.215	30.01	-0.178
0.214	29.9	-0.187
0.213	29.78	-0.199
0.212	29.65	-0.208
0.211	29.53	-0.22
0.21	29.39	-0.231
0.209	29.26	-0.237
0.208	29.12	-0.248
0.207	28.98	-0.257
0.206	28.84	-0.268
0.205	28.69	-0.278
0.204	28.53	-0.287
0.203	28.38	-0.295
0.202	28.22	-0.305
0.201	28.05	-0.314
0.2	27.88	-0.324
0.199	27.71	-0.334
0.198	27.53	-0.344
0.197	27.35	-0.355
0.196	27.16	-0.363
0.195	26.96	-0.37
0.194	26.76	-0.379
0.193	26.56	-0.388
0.192	26.35	-0.398
0.191	26.14	-0.404
0.19	25.92	-0.413
0.189	25.69	-0.424
0.188	25.46	-0.432
0.187	25.22	-0.44
0.186	24.98	-0.449
0.185	24.73	-0.457
0.184	24.47	-0.467
0.183	24.2	-0.475
0.182	23.93	-0.483
0.181	23.65	-0.492
0.18	23.36	-0.498
0.179	23.07	-0.506
0.178	22.77	-0.514
0.177	22.46	-0.521
0.176	22.15	-0.531
0.175	21.84	-0.538
0.174	21.5	-0.545
0.173	21.16	-0.554
0.172	20.82	-0.559
0.171	20.47	-0.569
0.17	20.11	-0.576
0.169	19.74	-0.582
0.168	19.36	-0.59
0.167	18.98	-0.596
0.166	18.58	-0.605
0.165	18.17	-0.614
0.164	17.77	-0.621
0.163	17.35	-0.629
0.162	16.92	-0.636
0.161	16.48	-0.644
0.16	16.02	-0.652
0.159	15.57	-0.66
0.158	15.1	-0.665
0.157	14.63	-0.672
0.156	14.15	-0.678
0.155	13.65	-0.686
0.154	13.15	-0.693
0.153	12.64	-0.699
0.152	12.12	-0.706
0.151	11.61	-0.714
0.15	11.07	-0.721
0.149	10.52	-0.729
0.148	9.975	-0.735
0.147	9.406	-0.743
0.146	8.833	-0.75
0.145	8.25	-0.754
0.144	7.65	-0.76
0.143	7.06	-0.769
0.142	6.454	-0.774
0.141	5.842	-0.78
0.14	5.226	-0.786
0.139	4.593	-0.794
0.138	3.959	-0.801
0.137	3.319	-0.804
0.136	2.666	-0.813
0.135	2.021	-0.82
0.134	1.357	-0.826
0.133	0.6885	-0.834
0.132	0.01844	-0.839
0.131	-0.6663	-0.846
0.13	-1.344	-0.853
0.129	-2.024	-0.857
0.128	-2.72	-0.864
0.127	-3.409	-0.871
0.126	-4.095	-0.877
0.125	-4.798	-0.884
0.124	-5.492	-0.891
0.123	-6.196	-0.897
0.122	-6.9	-0.903
0.121	-7.607	-0.909
0.12	-8.321	-0.915
0.119	-9.022	-0.922
0.118	-9.729	-0.927
0.117	-10.44	-0.934
0.116	-11.13	-0.937
0.115	-11.84	-0.944
0.114	-12.54	-0.951
0.113	-13.23	-0.958
0.112	-13.93	-0.963
0.111	-14.6	-0.968
0.11	-15.3	-0.976
0.109	-15.98	-0.982
0.108	-16.64	-0.987
0.107	-17.31	-0.994
0.106	-17.96	-0.999
0.105	-18.61	-1.01
0.104	-19.26	-1.01
0.103	-19.87	-1.02
0.102	-20.5	-1.02
0.101	-21.12	-1.03
0.1	-21.72	-1.03
0.099	-22.32	-1.04
0.098	-22.9	-1.05
0.097	-23.48	-1.05
0.096	-24.05	-1.06
0.095	-24.59	-1.07
0.094	-25.14	-1.07
0.093	-25.66	-1.08
0.092	-26.17	-1.08
0.091	-26.68	-1.09
0.09	-27.16	-1.09
0.089	-27.63	-1.1
0.088	-28.1	-1.11
0.087	-28.54	-1.11
0.086	-28.97	-1.12
0.085	-29.39	-1.13
0.084	-29.78	-1.13
0.083	-30.17	-1.14
0.082	-30.54	-1.15
0.081	-30.9	-1.15
0.08	-31.25	-1.16
0.079	-31.56	-1.17
0.078	-31.88	-1.17
0.077	-32.17	-1.18
0.076	-32.44	-1.18
0.075	-32.71	-1.19
0.074	-32.96	-1.19
0.073	-33.18	-1.2
0.072	-33.4	-1.21
0.071	-33.6	-1.21
0.07	-33.79	-1.22
0.069	-33.95	-1.23
0.068	-34.11	-1.23
0.067	-34.25	-1.24
0.066	-34.38	-1.24
0.065	-34.49	-1.25
0.064	-34.59	-1.25
0.063	-34.67	-1.26
0.062	-34.74	-1.27
0.061	-34.8	-1.27
0.06	-34.84	-1.28
0.059	-34.88	-1.29
0.058	-34.9	-1.29
0.057	-34.91	-1.3
0.056	-34.9	-1.31
0.055	-34.88	-1.31
0.054	-34.86	-1.32
0.053	-34.82	-1.33
0.052	-34.77	-1.33
0.051	-34.72	-1.34
0.05	-34.65	-1.35
0.049	-34.57	-1.35
0.048	-34.49	-1.36
0.047	-34.39	-1.37
0.046	-34.29	-1.37
0.045	-34.18	-1.38
0.044	-34.06	-1.39
0.043	-33.94	-1.39
0.042	-33.81	-1.4
0.041	-33.67	-1.41
0.04	-33.53	-1.41
0.039	-33.37	-1.42
0.038	-33.22	-1.43
0.037	-33.06	-1.43
0.036	-32.89	-1.44
0.035	-32.72	-1.45
0.034	-32.54	-1.45
0.033	-32.36	-1.46
0.032	-32.18	-1.47
0.031	-31.99	-1.47
0.03	-31.8	-1.48
0.029	-31.61	-1.49
0.028	-31.41	-1.49
0.027	-31.21	-1.5
0.026	-31	-1.51
0.025	-30.8	-1.52
0.024	-30.59	-1.52
0.023	-30.38	-1.53
0.022	-30.18	-1.54
0.021	-29.97	-1.55
0.02	-29.75	-1.55
0.019	-29.54	-1.56
0.018	-29.33	-1.57
0.017	-29.12	-1.57
0.016	-28.91	-1.58
0.015	-28.69	-1.59
0.014	-28.48	-1.6
0.013	-28.26	-1.61
0.012	-28.05	-1.61
0.011	-27.84	-1.62
0.01	-27.62	-1.63
0.009	-27.41	-1.63
0.008	-27.19	-1.64
0.007	-26.98	-1.65
0.006	-26.77	-1.65
0.005	-26.56	-1.66
0.004	-26.35	-1.67
0.003	-26.14	-1.68
0.002	-25.93	-1.69
0.001	-25.72	-1.69
0	-25.52	-1.7
-0.001	-25.31	-1.71
-0.002	-25.12	-1.72
-0.003	-24.91	-1.73
-0.004	-24.71	-1.73
-0.005	-24.51	-1.74
-0.006	-24.31	-1.75
-0.007	-24.12	-1.76
-0.008	-23.93	-1.77
-0.009	-23.73	-1.77
-0.01	-23.54	-1.78
-0.011	-23.35	-1.79
-0.012	-23.15	-1.8
-0.013	-22.96	-1.81
-0.014	-22.78	-1.82
-0.015	-22.6	-1.82
-0.016	-22.41	-1.83
-0.017	-22.23	-1.84
-0.018	-22.06	-1.85
-0.019	-21.88	-1.86
-0.02	-21.7	-1.86
-0.021	-21.53	-1.87
-0.022	-21.36	-1.88
-0.023	-21.19	-1.89
-0.024	-21.03	-1.9
-0.025	-20.86	-1.91
-0.026	-20.7	-1.92
-0.027	-20.53	-1.92
-0.028	-20.37	-1.93
-0.029	-20.21	-1.94
-0.03	-20.05	-1.95
-0.031	-19.9	-1.96
-0.032	-19.74	-1.97
-0.033	-19.59	-1.98
-0.034	-19.45	-1.98
-0.035	-19.31	-2
-0.036	-19.16	-2
-0.037	-19.01	-2.01
-0.038	-18.87	-2.02
-0.039	-18.72	-2.03
-0.04	-18.58	-2.04
-0.041	-18.44	-2.05
-0.042	-18.31	-2.06
-0.043	-18.17	-2.07
-0.044	-18.03	-2.07
-0.045	-17.9	-2.08
-0.046	-17.77	-2.09
-0.047	-17.64	-2.1
-0.048	-17.51	-2.11
-0.049	-17.38	-2.12
-0.05	-17.26	-2.13
-0.051	-17.13	-2.14
-0.052	-17.01	-2.15
-0.053	-16.89	-2.16
-0.054	-16.77	-2.17
-0.055	-16.65	-2.18
-0.056	-16.53	-2.19
-0.057	-16.41	-2.2
-0.058	-16.3	-2.21
-0.059	-16.19	-2.22
-0.06	-16.07	-2.23
-0.061	-15.96	-2.24
-0.062	-15.85	-2.25
-0.063	-15.74	-2.25
-0.064	-15.63	-2.26
-0.065	-15.53	-2.27
-0.066	-15.41	-2.28
-0.067	-15.31	-2.29
-0.068	-15.21	-2.3
-0.069	-15.1	-2.31
-0.07	-15	-2.32
-0.071	-14.9	-2.33
-0.072	-14.8	-2.34
-0.073	-14.71	-2.35
-0.074	-14.61	-2.36
-0.075	-14.52	-2.37
-0.076	-14.42	-2.38
-0.077	-14.33	-2.39
-0.078	-14.24	-2.4
-0.079	-14.15	-2.41
-0.08	-14.06	-2.42
-0.081	-13.97	-2.43
-0.082	-13.88	-2.44
-0.083	-13.79	-2.45
-0.084	-13.7	-2.46
-0.085	-13.62	-2.47
-0.086	-13.54	-2.48
-0.087	-13.46	-2.49
-0.088	-13.37	-2.5
-0.089	-13.29	-2.51
-0.09	-13.21	-2.52
-0.091	-13.14	-2.53
-0.092	-13.06	-2.54
-0.093	-12.98	-2.55
-0.094	-12.9	-2.56
-0.095	-12.82	-2.57
-0.096	-12.74	-2.58
-0.097	-12.67	-2.59
-0.098	-12.6	-2.6
-0.099	-12.53	-2.61
-0.1	-12.45	-2.62
-0.101	-12.38	-2.63
-0.102	-12.31	-2.64
-0.103	-12.24	-2.65
-0.104	-12.17	-2.66
-0.105	-12.1	-2.67
-0.106	-12.04	-2.68
-0.107	-11.97	-2.7
-0.108	-11.9	-2.7
-0.109	-11.84	-2.72
-0.11	-11.77	-2.73
-0.111	-11.71	-2.74
-0.112	-11.64	-2.75
-0.113	-11.58	-2.76
-0.114	-11.52	-2.77
-0.115	-11.46	-2.78
-0.116	-11.39	-2.79
-0.117	-11.33	-2.8
-0.118	-11.27	-2.82
-0.119	-11.21	-2.83
-0.12	-11.15	-2.84
-0.121	-11.09	-2.85
-0.122	-11.04	-2.86
-0.123	-10.98	-2.87
-0.124	-10.92	-2.88
-0.125	-10.87	-2.89
-0.126	-10.82	-2.9
-0.127	-10.76	-2.91
-0.128	-10.71	-2.93
-0.129	-10.65	-2.94
-0.13	-10.6	-2.95
-0.131	-10.55	-2.96
-0.132	-10.5	-2.97
-0.133	-10.44	-2.98
-0.134	-10.39	-3
-0.135	-10.34	-3.01
-0.136	-10.29	-3.02
-0.137	-10.24	-3.03
-0.138	-10.19	-3.04
-0.139	-10.15	-3.05
-0.14	-10.1	-3.06
-0.141	-10.05	-3.08
-0.142	-10	-3.09
-0.143	-9.957	-3.1
-0.144	-9.91	-3.11
-0.145	-9.867	-3.12
-0.146	-9.823	-3.14
-0.147	-9.779	-3.15
-0.148	-9.733	-3.16
-0.149	-9.689	-3.18
-0.15	-9.645	-3.19
-0.151	-9.604	-3.2
-0.152	-9.564	-3.22
-0.153	-9.523	-3.23
-0.154	-9.482	-3.24
-0.155	-9.443	-3.25
-0.156	-9.401	-3.27
-0.157	-9.361	-3.28
-0.158	-9.322	-3.29
-0.159	-9.282	-3.31
-0.16	-9.243	-3.32
-0.161	-9.205	-3.34
-0.162	-9.167	-3.35
-0.163	-9.128	-3.37
-0.164	-9.091	-3.38
-0.165	-9.055	-3.4
-0.166	-9.018	-3.41
-0.167	-8.979	-3.42
-0.168	-8.945	-3.44
-0.169	-8.908	-3.46
-0.17	-8.872	-3.47
-0.171	-8.839	-3.49
-0.172	-8.803	-3.51
-0.173	-8.769	-3.52
-0.174	-8.735	-3.54
-0.175	-8.699	-3.56
-0.176	-8.668	-3.57
-0.177	-8.636	-3.59
-0.178	-8.602	-3.61
-0.179	-8.573	-3.63
-0.18	-8.54	-3.64
-0.181	-8.508	-3.66
-0.182	-8.477	-3.68
-0.183	-8.443	-3.7
-0.184	-8.414	-3.71
-0.185	-8.383	-3.73
-0.186	-8.353	-3.75
-0.187	-8.326	-3.77
-0.188	-8.296	-3.79
-0.189	-8.266	-3.8
-0.19	-8.239	-3.83
-0.191	-8.21	-3.85
-0.192	-8.183	-3.87
-0.193	-8.156	-3.89
-0.194	-8.128	-3.91
-0.195	-8.102	-3.93
-0.196	-8.074	-3.95
-0.197	-8.048	-3.98
-0.198	-8.023	-4
-0.199	-7.997	-4.03
-0.2	-7.971	-4.05
-0.201	-7.944	-4.07
-0.202	-7.92	-4.1
-0.203	-7.896	-4.13
-0.204	-7.871	-4.15
-0.205	-7.848	-4.18
-0.206	-7.824	-4.21
-0.207	-7.799	-4.23
-0.208	-7.776	-4.26
-0.209	-7.752	-4.29
-0.21	-7.729	-4.32
-0.211	-7.708	-4.34
-0.212	-7.686	-4.37
-0.213	-7.665	-4.4
-0.214	-7.644	-4.43
-0.215	-7.622	-4.46
-0.216	-7.601	-4.5
-0.217	-7.58	-4.53
-0.218	-7.558	-4.56
-0.219	-7.536	-4.59
-0.22	-7.514	-4.62
-0.221	-7.494	-4.66
-0.222	-7.476	-4.69
-0.223	-7.454	-4.72
-0.224	-7.435	-4.76
-0.225	-7.416	-4.8
-0.226	-7.397	-4.83
-0.227	-7.38	-4.87
-0.228	-7.362	-4.9
-0.229	-7.342	-4.94
-0.23	-7.325	-4.98
-0.231	-7.308	-5.02
-0.232	-7.292	-5.05
-0.233	-7.273	-5.09
-0.234	-7.257	-5.13
-0.235	-7.241	-5.17
-0.236	-7.224	-5.21
-0.237	-7.209	-5.25
-0.238	-7.193	-5.3
-0.239	-7.177	-5.34
-0.24	-7.164	-5.38
-0.241	-7.149	-5.42
-0.242	-7.133	-5.47
-0.243	-7.119	-5.51
-0.244	-7.104	-5.56
-0.245	-7.092	-5.6
-0.246	-7.078	-5.64
-0.247	-7.061	-5.69
-0.248	-7.048	-5.73
-0.249	-7.036	-5.78
-0.25	-7.023	-5.83
-0.251	-7.01	-5.88
-0.252	-6.997	-5.93
-0.253	-6.985	-5.98
-0.254	-6.974	-6.03
-0.255	-6.961	-6.08
-0.256	-6.951	-6.13
-0.257	-6.94	-6.18
-0.258	-6.928	-6.23
-0.259	-6.918	-6.28
-0.26	-6.906	-6.33
-0.261	-6.895	-6.38
-0.262	-6.888	-6.43
-0.263	-6.878	-6.49
-0.264	-6.87	-6.54
-0.265	-6.859	-6.6
-0.266	-6.849	-6.65
-0.267	-6.842	-6.7
-0.268	-6.832	-6.76
-0.269	-6.823	-6.82
-0.27	-6.816	-6.87
-0.271	-6.806	-6.92
-0.272	-6.8	-6.98
-0.273	-6.792	-7.04
-0.274	-6.785	-7.1
-0.275	-6.779	-7.15
-0.276	-6.771	-7.21
-0.277	-6.763	-7.27
-0.278	-6.759	-7.33
-0.279	-6.751	-7.38
-0.28	-6.747	-7.44
-0.281	-6.739	-7.5
-0.282	-6.733	-7.56
-0.283	-6.729	-7.62
-0.284	-6.724	-7.68
-0.285	-6.72	-7.73
-0.286	-6.716	-7.79
-0.287	-6.711	-7.85
-0.288	-6.706	-7.91
-0.289	-6.702	-7.97
-0.29	-6.697	-8.02
-0.291	-6.693	-8.08
-0.292	-6.69	-8.14
-0.293	-6.687	-8.19
-0.294	-6.685	-8.25
-0.295	-6.682	-8.31
-0.296	-6.68	-8.37
-0.297	-6.676	-8.42
-0.298	-6.673	-8.48
-0.299	-6.672	-8.54
		-8.37
		-8.05

## Sheet: ED Fig. 3c
Potential [V]	K3Fe(CN)6	Culture medium
-5	-17.92	-37.99
-4.999	-17.89	-37.99
-4.998	-17.89	-37.96
-4.997	-17.92	-37.96
-4.996	-17.89	-37.96
-4.995	-17.89	-37.93
-4.994	-17.89	-37.9
-4.993	-17.86	-37.9
-4.992	-17.86	-37.9
-4.991	-17.86	-37.87
-4.99	-17.86	-37.84
-4.989	-17.86	-37.84
-4.988	-17.83	-37.84
-4.987	-17.83	-37.84
-4.986	-17.8	-37.8
-4.985	-17.83	-37.77
-4.984	-17.8	-37.77
-4.983	-17.8	-37.77
-4.982	-17.8	-37.74
-4.981	-17.8	-37.74
-4.98	-17.77	-37.71
-4.979	-17.77	-37.71
-4.978	-17.77	-37.68
-4.977	-17.77	-37.68
-4.976	-17.74	-37.68
-4.975	-17.74	-37.65
-4.974	-17.74	-37.62
-4.973	-17.74	-37.62
-4.972	-17.74	-37.62
-4.971	-17.7	-37.59
-4.97	-17.7	-37.59
-4.969	-17.7	-37.56
-4.968	-17.67	-37.56
-4.967	-17.7	-37.53
-4.966	-17.67	-37.53
-4.965	-17.67	-37.5
-4.964	-17.67	-37.5
-4.963	-17.67	-37.47
-4.962	-17.64	-37.47
-4.961	-17.64	-37.43
-4.96	-17.64	-37.43
-4.959	-17.61	-37.4
-4.958	-17.61	-37.4
-4.957	-17.61	-37.37
-4.956	-17.61	-37.37
-4.955	-17.61	-37.37
-4.954	-17.61	-37.34
-4.953	-17.58	-37.34
-4.952	-17.58	-37.31
-4.951	-17.58	-37.31
-4.95	-17.58	-37.28
-4.949	-17.58	-37.28
-4.948	-17.55	-37.25
-4.947	-17.55	-37.22
-4.946	-17.55	-37.25
-4.945	-17.55	-37.22
-4.944	-17.55	-37.19
-4.943	-17.52	-37.19
-4.942	-17.52	-37.16
-4.941	-17.52	-37.16
-4.94	-17.52	-37.16
-4.939	-17.52	-37.13
-4.938	-17.49	-37.13
-4.937	-17.49	-37.1
-4.936	-17.49	-37.1
-4.935	-17.49	-37.07
-4.934	-17.49	-37.07
-4.933	-17.46	-37.03
-4.932	-17.46	-37.03
-4.931	-17.46	-37.03
-4.93	-17.46	-37
-4.929	-17.46	-37
-4.928	-17.43	-36.97
-4.927	-17.43	-36.97
-4.926	-17.4	-36.94
-4.925	-17.43	-36.94
-4.924	-17.43	-36.91
-4.923	-17.4	-36.91
-4.922	-17.4	-36.88
-4.921	-17.4	-36.88
-4.92	-17.4	-36.85
-4.919	-17.37	-36.85
-4.918	-17.37	-36.85
-4.917	-17.37	-36.82
-4.916	-17.34	-36.82
-4.915	-17.37	-36.79
-4.914	-17.34	-36.79
-4.913	-17.34	-36.76
-4.912	-17.34	-36.76
-4.911	-17.3	-36.73
-4.91	-17.3	-36.73
-4.909	-17.3	-36.7
-4.908	-17.3	-36.7
-4.907	-17.3	-36.67
-4.906	-17.27	-36.63
-4.905	-17.3	-36.67
-4.904	-17.27	-36.63
-4.903	-17.24	-36.6
-4.902	-17.24	-36.6
-4.901	-17.24	-36.57
-4.9	-17.24	-36.57
-4.899	-17.24	-36.57
-4.898	-17.21	-36.54
-4.897	-17.21	-36.54
-4.896	-17.21	-36.51
-4.895	-17.21	-36.51
-4.894	-17.21	-36.48
-4.893	-17.18	-36.48
-4.892	-17.18	-36.48
-4.891	-17.18	-36.45
-4.89	-17.18	-36.45
-4.889	-17.18	-36.42
-4.888	-17.15	-36.42
-4.887	-17.15	-36.39
-4.886	-17.15	-36.39
-4.885	-17.15	-36.36
-4.884	-17.12	-36.36
-4.883	-17.12	-36.33
-4.882	-17.12	-36.33
-4.881	-17.12	-36.33
-4.88	-17.12	-36.3
-4.879	-17.09	-36.27
-4.878	-17.09	-36.27
-4.877	-17.09	-36.27
-4.876	-17.09	-36.23
-4.875	-17.06	-36.2
-4.874	-17.09	-36.2
-4.873	-17.06	-36.17
-4.872	-17.06	-36.17
-4.871	-17.03	-36.17
-4.87	-17.03	-36.14
-4.869	-17.03	-36.14
-4.868	-17.03	-36.11
-4.867	-17	-36.11
-4.866	-17	-36.11
-4.865	-17.03	-36.08
-4.864	-17	-36.08
-4.863	-17	-36.05
-4.862	-16.97	-36.05
-4.861	-17	-36.02
-4.86	-16.97	-36.02
-4.859	-16.97	-36.02
-4.858	-16.94	-35.99
-4.857	-16.94	-35.96
-4.856	-16.94	-35.96
-4.855	-16.94	-35.96
-4.854	-16.9	-35.93
-4.853	-16.9	-35.93
-4.852	-16.9	-35.9
-4.851	-16.9	-35.87
-4.85	-16.9	-35.87
-4.849	-16.87	-35.83
-4.848	-16.87	-35.83
-4.847	-16.87	-35.83
-4.846	-16.87	-35.8
-4.845	-16.87	-35.77
-4.844	-16.84	-35.77
-4.843	-16.84	-35.77
-4.842	-16.84	-35.74
-4.841	-16.84	-35.74
-4.84	-16.81	-35.71
-4.839	-16.81	-35.71
-4.838	-16.81	-35.71
-4.837	-16.81	-35.68
-4.836	-16.81	-35.68
-4.835	-16.81	-35.65
-4.834	-16.78	-35.65
-4.833	-16.78	-35.65
-4.832	-16.78	-35.62
-4.831	-16.78	-35.59
-4.83	-16.75	-35.59
-4.829	-16.75	-35.59
-4.828	-16.75	-35.56
-4.827	-16.75	-35.56
-4.826	-16.72	-35.53
-4.825	-16.72	-35.5
-4.824	-16.72	-35.5
-4.823	-16.72	-35.5
-4.822	-16.72	-35.47
-4.821	-16.69	-35.47
-4.82	-16.69	-35.43
-4.819	-16.69	-35.43
-4.818	-16.69	-35.43
-4.817	-16.66	-35.37
-4.816	-16.66	-35.37
-4.815	-16.66	-35.37
-4.814	-16.66	-35.34
-4.813	-16.66	-35.34
-4.812	-16.63	-35.34
-4.811	-16.63	-35.31
-4.81	-16.63	-35.31
-4.809	-16.63	-35.28
-4.808	-16.6	-35.28
-4.807	-16.6	-35.25
-4.806	-16.6	-35.25
-4.805	-16.6	-35.22
-4.804	-16.6	-35.22
-4.803	-16.57	-35.22
-4.802	-16.57	-35.19
-4.801	-16.57	-35.19
-4.8	-16.57	-35.16
-4.799	-16.54	-35.16
-4.798	-16.54	-35.16
-4.797	-16.54	-35.13
-4.796	-16.54	-35.13
-4.795	-16.54	-35.1
-4.794	-16.5	-35.06
-4.793	-16.5	-35.1
-4.792	-16.5	-35.06
-4.791	-16.5	-35.06
-4.79	-16.5	-35.03
-4.789	-16.47	-35
-4.788	-16.47	-35
-4.787	-16.47	-35
-4.786	-16.47	-34.97
-4.785	-16.44	-34.94
-4.784	-16.44	-34.94
-4.783	-16.44	-34.94
-4.782	-16.44	-34.91
-4.781	-16.41	-34.91
-4.78	-16.41	-34.88
-4.779	-16.41	-34.88
-4.778	-16.41	-34.88
-4.777	-16.41	-34.85
-4.776	-16.41	-34.82
-4.775	-16.38	-34.82
-4.774	-16.38	-34.79
-4.773	-16.38	-34.79
-4.772	-16.38	-34.79
-4.771	-16.38	-34.76
-4.77	-16.38	-34.76
-4.769	-16.38	-34.73
-4.768	-16.35	-34.73
-4.767	-16.35	-34.73
-4.766	-16.35	-34.7
-4.765	-16.35	-34.66
-4.764	-16.32	-34.66
-4.763	-16.32	-34.66
-4.762	-16.32	-34.63
-4.761	-16.32	-34.63
-4.76	-16.29	-34.6
-4.759	-16.29	-34.6
-4.758	-16.29	-34.57
-4.757	-16.29	-34.57
-4.756	-16.26	-34.54
-4.755	-16.26	-34.54
-4.754	-16.26	-34.51
-4.753	-16.26	-34.51
-4.752	-16.26	-34.51
-4.751	-16.23	-34.48
-4.75	-16.23	-34.48
-4.749	-16.23	-34.45
-4.748	-16.23	-34.45
-4.747	-16.23	-34.42
-4.746	-16.23	-34.42
-4.745	-16.2	-34.39
-4.744	-16.2	-34.39
-4.743	-16.17	-34.36
-4.742	-16.2	-34.36
-4.741	-16.2	-34.36
-4.74	-16.17	-34.33
-4.739	-16.17	-34.33
-4.738	-16.17	-34.3
-4.737	-16.17	-34.3
-4.736	-16.14	-34.26
-4.735	-16.14	-34.26
-4.734	-16.14	-34.23
-4.733	-16.14	-34.23
-4.732	-16.1	-34.23
-4.731	-16.1	-34.2
-4.73	-16.1	-34.2
-4.729	-16.1	-34.17
-4.728	-16.1	-34.14
-4.727	-16.07	-34.14
-4.726	-16.07	-34.14
-4.725	-16.07	-34.11
-4.724	-16.07	-34.08
-4.723	-16.04	-34.08
-4.722	-16.04	-34.08
-4.721	-16.04	-34.08
-4.72	-16.04	-34.05
-4.719	-16.04	-34.02
-4.718	-16.04	-34.02
-4.717	-16.01	-34.02
-4.716	-16.01	-33.99
-4.715	-16.01	-33.99
-4.714	-15.98	-33.96
-4.713	-15.98	-33.93
-4.712	-15.98	-33.93
-4.711	-15.98	-33.93
-4.71	-15.98	-33.93
-4.709	-15.95	-33.9
-4.708	-15.95	-33.86
-4.707	-15.95	-33.86
-4.706	-15.95	-33.86
-4.705	-15.95	-33.83
-4.704	-15.92	-33.8
-4.703	-15.92	-33.8
-4.702	-15.92	-33.8
-4.701	-15.92	-33.77
-4.7	-15.92	-33.74
-4.699	-15.89	-33.74
-4.698	-15.89	-33.74
-4.697	-15.89	-33.71
-4.696	-15.89	-33.71
-4.695	-15.89	-33.68
-4.694	-15.86	-33.68
-4.693	-15.86	-33.68
-4.692	-15.86	-33.65
-4.691	-15.86	-33.65
-4.69	-15.86	-33.62
-4.689	-15.83	-33.59
-4.688	-15.83	-33.59
-4.687	-15.83	-33.59
-4.686	-15.83	-33.56
-4.685	-15.8	-33.56
-4.684	-15.8	-33.53
-4.683	-15.8	-33.53
-4.682	-15.8	-33.5
-4.681	-15.8	-33.5
-4.68	-15.8	-33.46
-4.679	-15.77	-33.46
-4.678	-15.77	-33.43
-4.677	-15.77	-33.43
-4.676	-15.77	-33.43
-4.675	-15.74	-33.4
-4.674	-15.74	-33.37
-4.673	-15.74	-33.37
-4.672	-15.74	-33.34
-4.671	-15.74	-33.34
-4.67	-15.7	-33.34
-4.669	-15.7	-33.31
-4.668	-15.7	-33.31
-4.667	-15.7	-33.28
-4.666	-15.7	-33.28
-4.665	-15.67	-33.25
-4.664	-15.67	-33.22
-4.663	-15.67	-33.22
-4.662	-15.67	-33.22
-4.661	-15.67	-33.22
-4.66	-15.64	-33.19
-4.659	-15.64	-33.16
-4.658	-15.61	-33.16
-4.657	-15.64	-33.13
-4.656	-15.64	-33.13
-4.655	-15.61	-33.09
-4.654	-15.61	-33.09
-4.653	-15.61	-33.09
-4.652	-15.61	-33.06
-4.651	-15.61	-33.06
-4.65	-15.61	-33.03
-4.649	-15.58	-33.03
-4.648	-15.58	-33
-4.647	-15.58	-33
-4.646	-15.58	-33
-4.645	-15.55	-32.97
-4.644	-15.55	-32.94
-4.643	-15.52	-32.94
-4.642	-15.52	-32.94
-4.641	-15.52	-32.91
-4.64	-15.52	-32.91
-4.639	-15.52	-32.88
-4.638	-15.49	-32.88
-4.637	-15.49	-32.88
-4.636	-15.49	-32.85
-4.635	-15.49	-32.82
-4.634	-15.49	-32.82
-4.633	-15.46	-32.82
-4.632	-15.46	-32.79
-4.631	-15.46	-32.79
-4.63	-15.43	-32.76
-4.629	-15.46	-32.73
-4.628	-15.43	-32.73
-4.627	-15.43	-32.69
-4.626	-15.43	-32.69
-4.625	-15.43	-32.69
-4.624	-15.4	-32.66
-4.623	-15.4	-32.66
-4.622	-15.4	-32.63
-4.621	-15.4	-32.63
-4.62	-15.4	-32.6
-4.619	-15.4	-32.6
-4.618	-15.37	-32.6
-4.617	-15.37	-32.57
-4.616	-15.37	-32.54
-4.615	-15.37	-32.54
-4.614	-15.33	-32.51
-4.613	-15.33	-32.51
-4.612	-15.33	-32.51
-4.611	-15.33	-32.48
-4.61	-15.3	-32.48
-4.609	-15.3	-32.45
-4.608	-15.3	-32.45
-4.607	-15.3	-32.42
-4.606	-15.3	-32.42
-4.605	-15.3	-32.39
-4.604	-15.27	-32.39
-4.603	-15.27	-32.39
-4.602	-15.27	-32.36
-4.601	-15.27	-32.33
-4.6	-15.24	-32.33
-4.599	-15.24	-32.33
-4.598	-15.24	-32.29
-4.597	-15.24	-32.29
-4.596	-15.24	-32.26
-4.595	-15.21	-32.23
-4.594	-15.21	-32.23
-4.593	-15.21	-32.23
-4.592	-15.21	-32.2
-4.591	-15.21	-32.2
-4.59	-15.21	-32.17
-4.589	-15.21	-32.17
-4.588	-15.18	-32.14
-4.587	-15.18	-32.14
-4.586	-15.18	-32.14
-4.585	-15.15	-32.11
-4.584	-15.18	-32.11
-4.583	-15.15	-32.08
-4.582	-15.15	-32.08
-4.581	-15.15	-32.05
-4.58	-15.15	-32.05
-4.579	-15.15	-32.05
-4.578	-15.12	-32.02
-4.577	-15.12	-31.99
-4.576	-15.12	-31.99
-4.575	-15.12	-31.99
-4.574	-15.12	-31.96
-4.573	-15.09	-31.96
-4.572	-15.09	-31.93
-4.571	-15.09	-31.93
-4.57	-15.09	-31.89
-4.569	-15.09	-31.89
-4.568	-15.06	-31.89
-4.567	-15.06	-31.86
-4.566	-15.06	-31.83
-4.565	-15.06	-31.83
-4.564	-15.06	-31.83
-4.563	-15.03	-31.8
-4.562	-15.03	-31.8
-4.561	-15.03	-31.77
-4.56	-15.03	-31.77
-4.559	-15.03	-31.74
-4.558	-15	-31.74
-4.557	-15	-31.74
-4.556	-15	-31.71
-4.555	-15	-31.68
-4.554	-15	-31.68
-4.553	-14.97	-31.68
-4.552	-14.97	-31.65
-4.551	-14.97	-31.65
-4.55	-14.97	-31.62
-4.549	-14.97	-31.62
-4.548	-14.93	-31.59
-4.547	-14.93	-31.59
-4.546	-14.93	-31.56
-4.545	-14.93	-31.56
-4.544	-14.93	-31.56
-4.543	-14.9	-31.53
-4.542	-14.9	-31.53
-4.541	-14.9	-31.49
-4.54	-14.9	-31.46
-4.539	-14.9	-31.49
-4.538	-14.87	-31.46
-4.537	-14.87	-31.43
-4.536	-14.87	-31.43
-4.535	-14.87	-31.4
-4.534	-14.87	-31.4
-4.533	-14.84	-31.4
-4.532	-14.87	-31.37
-4.531	-14.84	-31.37
-4.53	-14.84	-31.34
-4.529	-14.84	-31.34
-4.528	-14.84	-31.34
-4.527	-14.84	-31.31
-4.526	-14.81	-31.28
-4.525	-14.81	-31.28
-4.524	-14.81	-31.28
-4.523	-14.78	-31.25
-4.522	-14.78	-31.25
-4.521	-14.78	-31.22
-4.52	-14.78	-31.22
-4.519	-14.78	-31.19
-4.518	-14.78	-31.19
-4.517	-14.78	-31.16
-4.516	-14.75	-31.16
-4.515	-14.75	-31.13
-4.514	-14.75	-31.13
-4.513	-14.75	-31.13
-4.512	-14.75	-31.09
-4.511	-14.75	-31.09
-4.51	-14.72	-31.06
-4.509	-14.72	-31.03
-4.508	-14.72	-31.03
-4.507	-14.72	-31.03
-4.506	-14.69	-31
-4.505	-14.69	-30.97
-4.504	-14.69	-30.94
-4.503	-14.66	-30.97
-4.502	-14.69	-30.94
-4.501	-14.69	-30.94
-4.5	-14.66	-30.91
-4.499	-14.66	-30.91
-4.498	-14.63	-30.91
-4.497	-14.63	-30.88
-4.496	-14.63	-30.85
-4.495	-14.63	-30.82
-4.494	-14.63	-30.82
-4.493	-14.63	-30.82
-4.492	-14.6	-30.82
-4.491	-14.6	-30.79
-4.49	-14.6	-30.79
-4.489	-14.6	-30.76
-4.488	-14.57	-30.76
-4.487	-14.57	-30.76
-4.486	-14.57	-30.72
-4.485	-14.57	-30.69
-4.484	-14.57	-30.69
-4.483	-14.53	-30.69
-4.482	-14.53	-30.66
-4.481	-14.53	-30.66
-4.48	-14.53	-30.63
-4.479	-14.53	-30.63
-4.478	-14.5	-30.63
-4.477	-14.5	-30.6
-4.476	-14.5	-30.57
-4.475	-14.5	-30.57
-4.474	-14.5	-30.54
-4.473	-14.47	-30.54
-4.472	-14.47	-30.54
-4.471	-14.47	-30.51
-4.47	-14.47	-30.51
-4.469	-14.47	-30.48
-4.468	-14.44	-30.48
-4.467	-14.47	-30.45
-4.466	-14.44	-30.45
-4.465	-14.44	-30.42
-4.464	-14.44	-30.42
-4.463	-14.41	-30.39
-4.462	-14.41	-30.39
-4.461	-14.41	-30.39
-4.46	-14.41	-30.36
-4.459	-14.38	-30.32
-4.458	-14.38	-30.32
-4.457	-14.41	-30.32
-4.456	-14.38	-30.29
-4.455	-14.38	-30.29
-4.454	-14.35	-30.26
-4.453	-14.35	-30.26
-4.452	-14.35	-30.26
-4.451	-14.35	-30.23
-4.45	-14.35	-30.2
-4.449	-14.32	-30.2
-4.448	-14.32	-30.17
-4.447	-14.35	-30.17
-4.446	-14.32	-30.17
-4.445	-14.32	-30.14
-4.444	-14.32	-30.14
-4.443	-14.29	-30.11
-4.442	-14.29	-30.11
-4.441	-14.29	-30.11
-4.44	-14.29	-30.08
-4.439	-14.29	-30.05
-4.438	-14.26	-30.05
-4.437	-14.26	-30.05
-4.436	-14.26	-30.05
-4.435	-14.26	-30.02
-4.434	-14.23	-29.99
-4.433	-14.23	-29.99
-4.432	-14.23	-29.99
-4.431	-14.23	-29.96
-4.43	-14.23	-29.96
-4.429	-14.23	-29.92
-4.428	-14.2	-29.92
-4.427	-14.23	-29.92
-4.426	-14.2	-29.89
-4.425	-14.2	-29.86
-4.424	-14.2	-29.86
-4.423	-14.17	-29.86
-4.422	-14.17	-29.83
-4.421	-14.17	-29.83
-4.42	-14.17	-29.8
-4.419	-14.17	-29.8
-4.418	-14.17	-29.77
-4.417	-14.17	-29.77
-4.416	-14.13	-29.77
-4.415	-14.13	-29.74
-4.414	-14.13	-29.71
-4.413	-14.1	-29.71
-4.412	-14.13	-29.71
-4.411	-14.1	-29.68
-4.41	-14.1	-29.68
-4.409	-14.1	-29.65
-4.408	-14.07	-29.65
-4.407	-14.1	-29.62
-4.406	-14.07	-29.62
-4.405	-14.07	-29.59
-4.404	-14.07	-29.59
-4.403	-14.04	-29.56
-4.402	-14.07	-29.56
-4.401	-14.04	-29.56
-4.4	-14.04	-29.52
-4.399	-14.04	-29.49
-4.398	-14.01	-29.49
-4.397	-14.01	-29.49
-4.396	-14.01	-29.46
-4.395	-14.01	-29.46
-4.394	-14.01	-29.43
-4.393	-14.01	-29.43
-4.392	-13.98	-29.43
-4.391	-14.01	-29.4
-4.39	-13.98	-29.37
-4.389	-13.98	-29.37
-4.388	-13.95	-29.34
-4.387	-13.95	-29.34
-4.386	-13.95	-29.34
-4.385	-13.95	-29.31
-4.384	-13.95	-29.31
-4.383	-13.92	-29.31
-4.382	-13.92	-29.28
-4.381	-13.95	-29.28
-4.38	-13.92	-29.25
-4.379	-13.92	-29.25
-4.378	-13.89	-29.22
-4.377	-13.89	-29.22
-4.376	-13.89	-29.19
-4.375	-13.89	-29.19
-4.374	-13.89	-29.16
-4.373	-13.86	-29.16
-4.372	-13.86	-29.16
-4.371	-13.86	-29.12
-4.37	-13.86	-29.12
-4.369	-13.86	-29.09
-4.368	-13.83	-29.06
-4.367	-13.86	-29.06
-4.366	-13.83	-29.06
-4.365	-13.83	-29.03
-4.364	-13.83	-29.03
-4.363	-13.8	-29.03
-4.362	-13.8	-29
-4.361	-13.8	-29
-4.36	-13.8	-28.97
-4.359	-13.8	-28.97
-4.358	-13.77	-28.94
-4.357	-13.77	-28.94
-4.356	-13.77	-28.91
-4.355	-13.77	-28.91
-4.354	-13.77	-28.88
-4.353	-13.73	-28.88
-4.352	-13.73	-28.88
-4.351	-13.73	-28.85
-4.35	-13.73	-28.85
-4.349	-13.73	-28.82
-4.348	-13.7	-28.79
-4.347	-13.73	-28.79
-4.346	-13.7	-28.79
-4.345	-13.73	-28.76
-4.344	-13.7	-28.72
-4.343	-13.67	-28.72
-4.342	-13.7	-28.72
-4.341	-13.67	-28.72
-4.34	-13.67	-28.69
-4.339	-13.67	-28.66
-4.338	-13.64	-28.66
-4.337	-13.67	-28.63
-4.336	-13.64	-28.63
-4.335	-13.64	-28.63
-4.334	-13.64	-28.6
-4.333	-13.64	-28.6
-4.332	-13.61	-28.57
-4.331	-13.61	-28.57
-4.33	-13.61	-28.57
-4.329	-13.61	-28.54
-4.328	-13.58	-28.54
-4.327	-13.58	-28.51
-4.326	-13.58	-28.51
-4.325	-13.58	-28.48
-4.324	-13.58	-28.48
-4.323	-13.55	-28.48
-4.322	-13.55	-28.45
-4.321	-13.55	-28.42
-4.32	-13.55	-28.42
-4.319	-13.55	-28.42
-4.318	-13.55	-28.39
-4.317	-13.55	-28.39
-4.316	-13.52	-28.35
-4.315	-13.52	-28.35
-4.314	-13.52	-28.35
-4.313	-13.52	-28.32
-4.312	-13.52	-28.32
-4.311	-13.52	-28.29
-4.31	-13.49	-28.29
-4.309	-13.49	-28.26
-4.308	-13.49	-28.26
-4.307	-13.49	-28.23
-4.306	-13.49	-28.2
-4.305	-13.46	-28.2
-4.304	-13.46	-28.2
-4.303	-13.46	-28.17
-4.302	-13.46	-28.17
-4.301	-13.43	-28.14
-4.3	-13.43	-28.14
-4.299	-13.43	-28.14
-4.298	-13.43	-28.11
-4.297	-13.43	-28.08
-4.296	-13.4	-28.08
-4.295	-13.43	-28.05
-4.294	-13.4	-28.05
-4.293	-13.4	-28.05
-4.292	-13.36	-28.02
-4.291	-13.36	-28.02
-4.29	-13.36	-27.99
-4.289	-13.36	-27.99
-4.288	-13.36	-27.95
-4.287	-13.36	-27.95
-4.286	-13.36	-27.95
-4.285	-13.33	-27.92
-4.284	-13.33	-27.92
-4.283	-13.33	-27.89
-4.282	-13.33	-27.89
-4.281	-13.33	-27.86
-4.28	-13.3	-27.86
-4.279	-13.3	-27.83
-4.278	-13.3	-27.83
-4.277	-13.3	-27.8
-4.276	-13.3	-27.8
-4.275	-13.3	-27.77
-4.274	-13.27	-27.77
-4.273	-13.27	-27.77
-4.272	-13.27	-27.74
-4.271	-13.27	-27.74
-4.27	-13.27	-27.71
-4.269	-13.24	-27.71
-4.268	-13.24	-27.68
-4.267	-13.24	-27.68
-4.266	-13.24	-27.65
-4.265	-13.24	-27.65
-4.264	-13.21	-27.62
-4.263	-13.21	-27.62
-4.262	-13.21	-27.59
-4.261	-13.21	-27.59
-4.26	-13.21	-27.55
-4.259	-13.21	-27.55
-4.258	-13.18	-27.55
-4.257	-13.18	-27.52
-4.256	-13.18	-27.52
-4.255	-13.18	-27.49
-4.254	-13.18	-27.49
-4.253	-13.18	-27.46
-4.252	-13.18	-27.46
-4.251	-13.15	-27.43
-4.25	-13.15	-27.43
-4.249	-13.15	-27.43
-4.248	-13.15	-27.4
-4.247	-13.12	-27.4
-4.246	-13.12	-27.37
-4.245	-13.12	-27.34
-4.244	-13.12	-27.34
-4.243	-13.09	-27.34
-4.242	-13.12	-27.31
-4.241	-13.09	-27.31
-4.24	-13.09	-27.28
-4.239	-13.09	-27.28
-4.238	-13.09	-27.25
-4.237	-13.09	-27.25
-4.236	-13.06	-27.25
-4.235	-13.06	-27.22
-4.234	-13.06	-27.19
-4.233	-13.06	-27.19
-4.232	-13.03	-27.19
-4.231	-13.03	-27.15
-4.23	-13.03	-27.12
-4.229	-13.03	-27.12
-4.228	-13	-27.12
-4.227	-13	-27.12
-4.226	-13	-27.09
-4.225	-13	-27.06
-4.224	-13	-27.06
-4.223	-12.96	-27.06
-4.222	-13	-27.03
-4.221	-12.96	-27
-4.22	-12.96	-27
-4.219	-12.96	-27
-4.218	-12.96	-27
-4.217	-12.96	-26.97
-4.216	-12.93	-26.94
-4.215	-12.93	-26.94
-4.214	-12.93	-26.91
-4.213	-12.93	-26.91
-4.212	-12.93	-26.91
-4.211	-12.9	-26.88
-4.21	-12.9	-26.85
-4.209	-12.87	-26.85
-4.208	-12.9	-26.85
-4.207	-12.9	-26.85
-4.206	-12.87	-26.82
-4.205	-12.87	-26.79
-4.204	-12.87	-26.79
-4.203	-12.87	-26.79
-4.202	-12.87	-26.75
-4.201	-12.84	-26.75
-4.2	-12.84	-26.72
-4.199	-12.84	-26.69
-4.198	-12.84	-26.72
-4.197	-12.84	-26.69
-4.196	-12.81	-26.69
-4.195	-12.81	-26.66
-4.194	-12.81	-26.66
-4.193	-12.81	-26.63
-4.192	-12.81	-26.63
-4.191	-12.78	-26.6
-4.19	-12.78	-26.6
-4.189	-12.78	-26.57
-4.188	-12.78	-26.57
-4.187	-12.78	-26.57
-4.186	-12.75	-26.54
-4.185	-12.75	-26.51
-4.184	-12.75	-26.51
-4.183	-12.75	-26.51
-4.182	-12.75	-26.48
-4.181	-12.75	-26.48
-4.18	-12.72	-26.45
-4.179	-12.72	-26.45
-4.178	-12.72	-26.42
-4.177	-12.72	-26.42
-4.176	-12.72	-26.38
-4.175	-12.72	-26.38
-4.174	-12.69	-26.35
-4.173	-12.69	-26.35
-4.172	-12.69	-26.35
-4.171	-12.66	-26.32
-4.17	-12.66	-26.29
-4.169	-12.66	-26.29
-4.168	-12.66	-26.29
-4.167	-12.63	-26.29
-4.166	-12.66	-26.26
-4.165	-12.63	-26.23
-4.164	-12.63	-26.23
-4.163	-12.63	-26.2
-4.162	-12.63	-26.2
-4.161	-12.63	-26.17
-4.16	-12.63	-26.17
-4.159	-12.63	-26.17
-4.158	-12.6	-26.14
-4.157	-12.6	-26.14
-4.156	-12.6	-26.11
-4.155	-12.6	-26.11
-4.154	-12.56	-26.08
-4.153	-12.56	-26.08
-4.152	-12.56	-26.08
-4.151	-12.56	-26.05
-4.15	-12.56	-26.05
-4.149	-12.56	-26.02
-4.148	-12.53	-26.02
-4.147	-12.53	-25.98
-4.146	-12.53	-25.98
-4.145	-12.5	-25.95
-4.144	-12.5	-25.95
-4.143	-12.5	-25.92
-4.142	-12.5	-25.92
-4.141	-12.5	-25.92
-4.14	-12.47	-25.89
-4.139	-12.47	-25.86
-4.138	-12.47	-25.86
-4.137	-12.47	-25.86
-4.136	-12.47	-25.83
-4.135	-12.47	-25.83
-4.134	-12.44	-25.8
-4.133	-12.44	-25.8
-4.132	-12.44	-25.8
-4.131	-12.44	-25.8
-4.13	-12.44	-25.77
-4.129	-12.41	-25.74
-4.128	-12.41	-25.74
-4.127	-12.41	-25.74
-4.126	-12.41	-25.71
-4.125	-12.41	-25.71
-4.124	-12.38	-25.68
-4.123	-12.38	-25.68
-4.122	-12.38	-25.65
-4.121	-12.38	-25.65
-4.12	-12.38	-25.62
-4.119	-12.35	-25.62
-4.118	-12.35	-25.58
-4.117	-12.35	-25.58
-4.116	-12.35	-25.58
-4.115	-12.35	-25.55
-4.114	-12.35	-25.52
-4.113	-12.32	-25.52
-4.112	-12.32	-25.49
-4.111	-12.35	-25.52
-4.11	-12.32	-25.49
-4.109	-12.32	-25.46
-4.108	-12.29	-25.46
-4.107	-12.29	-25.43
-4.106	-12.32	-25.43
-4.105	-12.29	-25.4
-4.104	-12.29	-25.4
-4.103	-12.29	-25.4
-4.102	-12.29	-25.37
-4.101	-12.26	-25.37
-4.1	-12.26	-25.34
-4.099	-12.26	-25.31
-4.098	-12.26	-25.31
-4.097	-12.26	-25.31
-4.096	-12.26	-25.31
-4.095	-12.23	-25.28
-4.094	-12.23	-25.25
-4.093	-12.2	-25.25
-4.092	-12.23	-25.25
-4.091	-12.23	-25.22
-4.09	-12.2	-25.22
-4.089	-12.2	-25.18
-4.088	-12.16	-25.18
-4.087	-12.2	-25.15
-4.086	-12.2	-25.15
-4.085	-12.16	-25.15
-4.084	-12.16	-25.12
-4.083	-12.13	-25.12
-4.082	-12.13	-25.09
-4.081	-12.16	-25.09
-4.08	-12.16	-25.06
-4.079	-12.13	-25.06
-4.078	-12.13	-25.03
-4.077	-12.13	-25.03
-4.076	-12.13	-25.03
-4.075	-12.1	-25
-4.074	-12.1	-24.97
-4.073	-12.1	-24.97
-4.072	-12.1	-24.94
-4.071	-12.1	-24.94
-4.07	-12.07	-24.94
-4.069	-12.07	-24.91
-4.068	-12.07	-24.91
-4.067	-12.07	-24.88
-4.066	-12.07	-24.88
-4.065	-12.04	-24.85
-4.064	-12.04	-24.82
-4.063	-12.04	-24.85
-4.062	-12.04	-24.82
-4.061	-12.04	-24.82
-4.06	-12.04	-24.78
-4.059	-12.01	-24.78
-4.058	-12.01	-24.75
-4.057	-12.01	-24.75
-4.056	-12.01	-24.72
-4.055	-11.98	-24.72
-4.054	-11.98	-24.69
-4.053	-11.98	-24.69
-4.052	-11.98	-24.66
-4.051	-11.98	-24.66
-4.05	-11.95	-24.66
-4.049	-11.95	-24.63
-4.048	-11.95	-24.63
-4.047	-11.95	-24.6
-4.046	-11.95	-24.6
-4.045	-11.92	-24.57
-4.044	-11.92	-24.57
-4.043	-11.92	-24.57
-4.042	-11.92	-24.54
-4.041	-11.92	-24.54
-4.04	-11.92	-24.51
-4.039	-11.89	-24.51
-4.038	-11.89	-24.48
-4.037	-11.89	-24.48
-4.036	-11.89	-24.45
-4.035	-11.86	-24.45
-4.034	-11.89	-24.42
-4.033	-11.86	-24.42
-4.032	-11.86	-24.38
-4.031	-11.86	-24.38
-4.03	-11.86	-24.38
-4.029	-11.86	-24.35
-4.028	-11.83	-24.35
-4.027	-11.83	-24.32
-4.026	-11.83	-24.32
-4.025	-11.83	-24.32
-4.024	-11.83	-24.29
-4.023	-11.8	-24.29
-4.022	-11.8	-24.26
-4.021	-11.8	-24.26
-4.02	-11.8	-24.23
-4.019	-11.8	-24.23
-4.018	-11.76	-24.23
-4.017	-11.76	-24.2
-4.016	-11.76	-24.17
-4.015	-11.76	-24.17
-4.014	-11.76	-24.14
-4.013	-11.76	-24.14
-4.012	-11.73	-24.11
-4.011	-11.73	-24.11
-4.01	-11.73	-24.11
-4.009	-11.73	-24.08
-4.008	-11.73	-24.08
-4.007	-11.7	-24.05
-4.006	-11.7	-24.05
-4.005	-11.7	-24.01
-4.004	-11.7	-24.01
-4.003	-11.67	-23.98
-4.002	-11.67	-23.98
-4.001	-11.67	-23.95
-4	-11.67	-23.95
-3.999	-11.67	-23.95
-3.998	-11.64	-23.92
-3.997	-11.67	-23.92
-3.996	-11.64	-23.89
-3.995	-11.64	-23.89
-3.994	-11.61	-23.86
-3.993	-11.61	-23.86
-3.992	-11.61	-23.86
-3.991	-11.61	-23.83
-3.99	-11.61	-23.83
-3.989	-11.61	-23.8
-3.988	-11.58	-23.8
-3.987	-11.58	-23.77
-3.986	-11.58	-23.77
-3.985	-11.58	-23.77
-3.984	-11.58	-23.74
-3.983	-11.55	-23.71
-3.982	-11.55	-23.71
-3.981	-11.55	-23.71
-3.98	-11.55	-23.68
-3.979	-11.55	-23.68
-3.978	-11.52	-23.65
-3.977	-11.55	-23.65
-3.976	-11.52	-23.65
-3.975	-11.52	-23.61
-3.974	-11.52	-23.58
-3.973	-11.49	-23.58
-3.972	-11.52	-23.58
-3.971	-11.49	-23.55
-3.97	-11.49	-23.55
-3.969	-11.49	-23.52
-3.968	-11.46	-23.52
-3.967	-11.49	-23.49
-3.966	-11.49	-23.49
-3.965	-11.46	-23.46
-3.964	-11.46	-23.46
-3.963	-11.43	-23.46
-3.962	-11.43	-23.43
-3.961	-11.46	-23.43
-3.96	-11.46	-23.4
-3.959	-11.43	-23.4
-3.958	-11.43	-23.37
-3.957	-11.43	-23.37
-3.956	-11.4	-23.34
-3.955	-11.43	-23.34
-3.954	-11.4	-23.34
-3.953	-11.36	-23.31
-3.952	-11.4	-23.28
-3.951	-11.4	-23.28
-3.95	-11.36	-23.25
-3.949	-11.36	-23.25
-3.948	-11.36	-23.25
-3.947	-11.36	-23.21
-3.946	-11.36	-23.21
-3.945	-11.33	-23.18
-3.944	-11.33	-23.18
-3.943	-11.33	-23.18
-3.942	-11.33	-23.15
-3.941	-11.33	-23.15
-3.94	-11.33	-23.12
-3.939	-11.3	-23.12
-3.938	-11.3	-23.12
-3.937	-11.3	-23.09
-3.936	-11.3	-23.06
-3.935	-11.3	-23.06
-3.934	-11.27	-23.06
-3.933	-11.27	-23.03
-3.932	-11.27	-23.03
-3.931	-11.27	-23
-3.93	-11.27	-23
-3.929	-11.24	-23
-3.928	-11.24	-22.97
-3.927	-11.24	-22.97
-3.926	-11.24	-22.94
-3.925	-11.21	-22.94
-3.924	-11.21	-22.91
-3.923	-11.21	-22.91
-3.922	-11.21	-22.88
-3.921	-11.21	-22.88
-3.92	-11.21	-22.85
-3.919	-11.18	-22.85
-3.918	-11.18	-22.85
-3.917	-11.18	-22.81
-3.916	-11.18	-22.81
-3.915	-11.18	-22.78
-3.914	-11.15	-22.78
-3.913	-11.15	-22.78
-3.912	-11.15	-22.75
-3.911	-11.15	-22.72
-3.91	-11.15	-22.72
-3.909	-11.12	-22.72
-3.908	-11.12	-22.69
-3.907	-11.12	-22.69
-3.906	-11.12	-22.66
-3.905	-11.12	-22.66
-3.904	-11.12	-22.63
-3.903	-11.09	-22.63
-3.902	-11.09	-22.63
-3.901	-11.09	-22.6
-3.9	-11.09	-22.6
-3.899	-11.09	-22.57
-3.898	-11.06	-22.57
-3.897	-11.06	-22.57
-3.896	-11.06	-22.54
-3.895	-11.06	-22.54
-3.894	-11.06	-22.51
-3.893	-11.03	-22.51
-3.892	-11.06	-22.48
-3.891	-11.03	-22.48
-3.89	-11.03	-22.45
-3.889	-11.03	-22.45
-3.888	-10.99	-22.41
-3.887	-11.03	-22.41
-3.886	-10.99	-22.41
-3.885	-10.99	-22.38
-3.884	-10.99	-22.35
-3.883	-10.96	-22.35
-3.882	-10.99	-22.35
-3.881	-10.96	-22.32
-3.88	-10.96	-22.32
-3.879	-10.96	-22.29
-3.878	-10.93	-22.29
-3.877	-10.96	-22.26
-3.876	-10.93	-22.26
-3.875	-10.93	-22.23
-3.874	-10.93	-22.23
-3.873	-10.93	-22.23
-3.872	-10.93	-22.2
-3.871	-10.93	-22.2
-3.87	-10.9	-22.17
-3.869	-10.9	-22.17
-3.868	-10.9	-22.14
-3.867	-10.87	-22.14
-3.866	-10.87	-22.14
-3.865	-10.87	-22.11
-3.864	-10.87	-22.08
-3.863	-10.87	-22.11
-3.862	-10.87	-22.08
-3.861	-10.84	-22.04
-3.86	-10.84	-22.04
-3.859	-10.84	-22.01
-3.858	-10.84	-22.01
-3.857	-10.81	-22.01
-3.856	-10.84	-21.98
-3.855	-10.84	-21.98
-3.854	-10.81	-21.95
-3.853	-10.81	-21.95
-3.852	-10.81	-21.95
-3.851	-10.81	-21.92
-3.85	-10.81	-21.89
-3.849	-10.81	-21.89
-3.848	-10.78	-21.89
-3.847	-10.78	-21.86
-3.846	-10.78	-21.86
-3.845	-10.78	-21.83
-3.844	-10.75	-21.83
-3.843	-10.75	-21.8
-3.842	-10.75	-21.8
-3.841	-10.75	-21.77
-3.84	-10.75	-21.77
-3.839	-10.72	-21.74
-3.838	-10.72	-21.74
-3.837	-10.72	-21.74
-3.836	-10.72	-21.71
-3.835	-10.72	-21.71
-3.834	-10.69	-21.68
-3.833	-10.69	-21.68
-3.832	-10.69	-21.68
-3.831	-10.69	-21.64
-3.83	-10.69	-21.61
-3.829	-10.66	-21.61
-3.828	-10.66	-21.61
-3.827	-10.66	-21.58
-3.826	-10.66	-21.58
-3.825	-10.66	-21.55
-3.824	-10.66	-21.55
-3.823	-10.66	-21.52
-3.822	-10.66	-21.52
-3.821	-10.63	-21.49
-3.82	-10.63	-21.49
-3.819	-10.63	-21.49
-3.818	-10.63	-21.46
-3.817	-10.63	-21.46
-3.816	-10.59	-21.43
-3.815	-10.59	-21.43
-3.814	-10.59	-21.4
-3.813	-10.59	-21.4
-3.812	-10.59	-21.4
-3.811	-10.56	-21.37
-3.81	-10.56	-21.37
-3.809	-10.56	-21.37
-3.808	-10.56	-21.34
-3.807	-10.56	-21.34
-3.806	-10.56	-21.31
-3.805	-10.56	-21.31
-3.804	-10.53	-21.28
-3.803	-10.53	-21.28
-3.802	-10.53	-21.28
-3.801	-10.53	-21.24
-3.8	-10.53	-21.24
-3.799	-10.5	-21.21
-3.798	-10.5	-21.21
-3.797	-10.5	-21.18
-3.796	-10.5	-21.18
-3.795	-10.5	-21.15
-3.794	-10.47	-21.12
-3.793	-10.47	-21.12
-3.792	-10.47	-21.12
-3.791	-10.47	-21.12
-3.79	-10.47	-21.09
-3.789	-10.44	-21.09
-3.788	-10.44	-21.06
-3.787	-10.44	-21.06
-3.786	-10.44	-21.06
-3.785	-10.44	-21.03
-3.784	-10.41	-21
-3.783	-10.44	-21
-3.782	-10.41	-21
-3.781	-10.41	-20.97
-3.78	-10.41	-20.97
-3.779	-10.38	-20.94
-3.778	-10.41	-20.94
-3.777	-10.38	-20.94
-3.776	-10.38	-20.91
-3.775	-10.38	-20.91
-3.774	-10.38	-20.88
-3.773	-10.35	-20.84
-3.772	-10.35	-20.84
-3.771	-10.35	-20.84
-3.77	-10.35	-20.81
-3.769	-10.35	-20.81
-3.768	-10.32	-20.78
-3.767	-10.32	-20.78
-3.766	-10.32	-20.78
-3.765	-10.32	-20.75
-3.764	-10.32	-20.75
-3.763	-10.32	-20.72
-3.762	-10.32	-20.72
-3.761	-10.29	-20.72
-3.76	-10.32	-20.69
-3.759	-10.29	-20.66
-3.758	-10.29	-20.66
-3.757	-10.29	-20.66
-3.756	-10.29	-20.66
-3.755	-10.26	-20.63
-3.754	-10.26	-20.6
-3.753	-10.23	-20.6
-3.752	-10.26	-20.57
-3.751	-10.26	-20.57
-3.75	-10.23	-20.54
-3.749	-10.23	-20.54
-3.748	-10.23	-20.51
-3.747	-10.23	-20.51
-3.746	-10.23	-20.51
-3.745	-10.19	-20.48
-3.744	-10.19	-20.48
-3.743	-10.19	-20.44
-3.742	-10.16	-20.44
-3.741	-10.19	-20.44
-3.74	-10.16	-20.41
-3.739	-10.16	-20.38
-3.738	-10.16	-20.38
-3.737	-10.16	-20.38
-3.736	-10.16	-20.38
-3.735	-10.13	-20.35
-3.734	-10.13	-20.32
-3.733	-10.13	-20.32
-3.732	-10.13	-20.32
-3.731	-10.13	-20.32
-3.73	-10.1	-20.29
-3.729	-10.1	-20.26
-3.728	-10.1	-20.26
-3.727	-10.1	-20.26
-3.726	-10.1	-20.23
-3.725	-10.07	-20.23
-3.724	-10.07	-20.2
-3.723	-10.07	-20.2
-3.722	-10.04	-20.17
-3.721	-10.07	-20.17
-3.72	-10.07	-20.17
-3.719	-10.04	-20.14
-3.718	-10.04	-20.14
-3.717	-10.04	-20.11
-3.716	-10.04	-20.11
-3.715	-10.04	-20.11
-3.714	-10.01	-20.08
-3.713	-10.01	-20.04
-3.712	-10.01	-20.04
-3.711	-10.01	-20.04
-3.71	-10.01	-20.04
-3.709	-9.979	-20.01
-3.708	-9.979	-19.98
-3.707	-9.979	-19.98
-3.706	-9.979	-19.98
-3.705	-9.979	-19.95
-3.704	-9.948	-19.95
-3.703	-9.948	-19.92
-3.702	-9.948	-19.89
-3.701	-9.948	-19.92
-3.7	-9.948	-19.89
-3.699	-9.918	-19.89
-3.698	-9.948	-19.86
-3.697	-9.918	-19.83
-3.696	-9.918	-19.86
-3.695	-9.918	-19.83
-3.694	-9.918	-19.8
-3.693	-9.887	-19.8
-3.692	-9.887	-19.77
-3.691	-9.887	-19.77
-3.69	-9.887	-19.77
-3.689	-9.887	-19.74
-3.688	-9.856	-19.74
-3.687	-9.887	-19.71
-3.686	-9.856	-19.71
-3.685	-9.856	-19.67
-3.684	-9.856	-19.67
-3.683	-9.825	-19.64
-3.682	-9.825	-19.64
-3.681	-9.825	-19.64
-3.68	-9.825	-19.61
-3.679	-9.825	-19.61
-3.678	-9.795	-19.58
-3.677	-9.795	-19.58
-3.676	-9.795	-19.55
-3.675	-9.795	-19.55
-3.674	-9.795	-19.52
-3.673	-9.764	-19.52
-3.672	-9.764	-19.52
-3.671	-9.764	-19.49
-3.67	-9.764	-19.49
-3.669	-9.795	-19.46
-3.668	-9.764	-19.46
-3.667	-9.764	-19.46
-3.666	-9.764	-19.43
-3.665	-9.764	-19.43
-3.664	-9.733	-19.4
-3.663	-9.733	-19.4
-3.662	-9.733	-19.4
-3.661	-9.733	-19.37
-3.66	-9.702	-19.37
-3.659	-9.702	-19.34
-3.658	-9.702	-19.34
-3.657	-9.702	-19.31
-3.656	-9.702	-19.31
-3.655	-9.671	-19.31
-3.654	-9.671	-19.27
-3.653	-9.671	-19.27
-3.652	-9.671	-19.24
-3.651	-9.671	-19.24
-3.65	-9.671	-19.24
-3.649	-9.671	-19.21
-3.648	-9.641	-19.21
-3.647	-9.641	-19.18
-3.646	-9.641	-19.15
-3.645	-9.641	-19.15
-3.644	-9.641	-19.15
-3.643	-9.61	-19.12
-3.642	-9.61	-19.12
-3.641	-9.61	-19.09
-3.64	-9.61	-19.09
-3.639	-9.61	-19.06
-3.638	-9.579	-19.06
-3.637	-9.579	-19.03
-3.636	-9.579	-19.03
-3.635	-9.579	-19.03
-3.634	-9.579	-19
-3.633	-9.548	-18.97
-3.632	-9.548	-18.97
-3.631	-9.548	-18.97
-3.63	-9.548	-18.97
-3.629	-9.548	-18.94
-3.628	-9.517	-18.94
-3.627	-9.548	-18.91
-3.626	-9.517	-18.91
-3.625	-9.517	-18.87
-3.624	-9.517	-18.87
-3.623	-9.487	-18.84
-3.622	-9.517	-18.84
-3.621	-9.517	-18.84
-3.62	-9.487	-18.81
-3.619	-9.487	-18.81
-3.618	-9.487	-18.78
-3.617	-9.487	-18.78
-3.616	-9.487	-18.78
-3.615	-9.456	-18.75
-3.614	-9.456	-18.75
-3.613	-9.425	-18.72
-3.612	-9.456	-18.72
-3.611	-9.456	-18.69
-3.61	-9.425	-18.69
-3.609	-9.425	-18.66
-3.608	-9.425	-18.66
-3.607	-9.425	-18.66
-3.606	-9.425	-18.63
-3.605	-9.425	-18.63
-3.604	-9.425	-18.6
-3.603	-9.394	-18.6
-3.602	-9.394	-18.6
-3.601	-9.394	-18.57
-3.6	-9.394	-18.57
-3.599	-9.394	-18.54
-3.598	-9.364	-18.54
-3.597	-9.364	-18.51
-3.596	-9.364	-18.51
-3.595	-9.333	-18.47
-3.594	-9.364	-18.47
-3.593	-9.333	-18.44
-3.592	-9.333	-18.44
-3.591	-9.333	-18.44
-3.59	-9.333	-18.41
-3.589	-9.302	-18.41
-3.588	-9.302	-18.41
-3.587	-9.302	-18.38
-3.586	-9.302	-18.35
-3.585	-9.302	-18.35
-3.584	-9.302	-18.32
-3.583	-9.271	-18.32
-3.582	-9.302	-18.32
-3.581	-9.271	-18.29
-3.58	-9.271	-18.29
-3.579	-9.271	-18.26
-3.578	-9.24	-18.26
-3.577	-9.271	-18.23
-3.576	-9.24	-18.23
-3.575	-9.24	-18.2
-3.574	-9.24	-18.2
-3.573	-9.21	-18.2
-3.572	-9.24	-18.17
-3.571	-9.21	-18.17
-3.57	-9.21	-18.14
-3.569	-9.21	-18.14
-3.568	-9.179	-18.14
-3.567	-9.179	-18.11
-3.566	-9.179	-18.07
-3.565	-9.179	-18.07
-3.564	-9.179	-18.07
-3.563	-9.179	-18.04
-3.562	-9.179	-18.04
-3.561	-9.148	-18.01
-3.56	-9.148	-18.01
-3.559	-9.148	-18.01
-3.558	-9.117	-17.98
-3.557	-9.148	-17.98
-3.556	-9.117	-17.95
-3.555	-9.117	-17.92
-3.554	-9.117	-17.92
-3.553	-9.117	-17.92
-3.552	-9.117	-17.92
-3.551	-9.117	-17.89
-3.55	-9.117	-17.86
-3.549	-9.087	-17.86
-3.548	-9.087	-17.86
-3.547	-9.087	-17.83
-3.546	-9.056	-17.83
-3.545	-9.056	-17.8
-3.544	-9.056	-17.8
-3.543	-9.056	-17.8
-3.542	-9.056	-17.77
-3.541	-9.056	-17.77
-3.54	-9.056	-17.74
-3.539	-9.025	-17.74
-3.538	-9.025	-17.74
-3.537	-9.025	-17.7
-3.536	-9.025	-17.7
-3.535	-9.025	-17.67
-3.534	-8.994	-17.64
-3.533	-8.994	-17.64
-3.532	-9.025	-17.64
-3.531	-8.994	-17.61
-3.53	-8.994	-17.61
-3.529	-8.963	-17.58
-3.528	-8.963	-17.58
-3.527	-8.963	-17.58
-3.526	-8.963	-17.55
-3.525	-8.963	-17.55
-3.524	-8.933	-17.52
-3.523	-8.933	-17.52
-3.522	-8.933	-17.49
-3.521	-8.933	-17.49
-3.52	-8.933	-17.49
-3.519	-8.933	-17.46
-3.518	-8.902	-17.46
-3.517	-8.933	-17.43
-3.516	-8.902	-17.43
-3.515	-8.902	-17.4
-3.514	-8.871	-17.4
-3.513	-8.871	-17.4
-3.512	-8.902	-17.37
-3.511	-8.902	-17.37
-3.51	-8.871	-17.37
-3.509	-8.871	-17.34
-3.508	-8.871	-17.34
-3.507	-8.871	-17.3
-3.506	-8.871	-17.27
-3.505	-8.84	-17.27
-3.504	-8.84	-17.27
-3.503	-8.84	-17.27
-3.502	-8.84	-17.24
-3.501	-8.84	-17.24
-3.5	-8.81	-17.21
-3.499	-8.81	-17.18
-3.498	-8.81	-17.18
-3.497	-8.81	-17.18
-3.496	-8.81	-17.15
-3.495	-8.779	-17.15
-3.494	-8.779	-17.15
-3.493	-8.779	-17.12
-3.492	-8.779	-17.12
-3.491	-8.779	-17.09
-3.49	-8.779	-17.09
-3.489	-8.748	-17.06
-3.488	-8.748	-17.06
-3.487	-8.748	-17.06
-3.486	-8.748	-17.03
-3.485	-8.748	-17
-3.484	-8.717	-17
-3.483	-8.717	-17
-3.482	-8.717	-17
-3.481	-8.717	-16.97
-3.48	-8.717	-16.94
-3.479	-8.686	-16.94
-3.478	-8.686	-16.94
-3.477	-8.686	-16.94
-3.476	-8.686	-16.9
-3.475	-8.656	-16.87
-3.474	-8.656	-16.84
-3.473	-8.656	-16.87
-3.472	-8.656	-16.84
-3.471	-8.656	-16.84
-3.47	-8.656	-16.81
-3.469	-8.656	-16.81
-3.468	-8.656	-16.81
-3.467	-8.625	-16.78
-3.466	-8.625	-16.78
-3.465	-8.625	-16.75
-3.464	-8.625	-16.72
-3.463	-8.594	-16.75
-3.462	-8.594	-16.72
-3.461	-8.594	-16.69
-3.46	-8.594	-16.69
-3.459	-8.594	-16.66
-3.458	-8.594	-16.66
-3.457	-8.594	-16.66
-3.456	-8.594	-16.63
-3.455	-8.563	-16.63
-3.454	-8.563	-16.6
-3.453	-8.533	-16.6
-3.452	-8.563	-16.6
-3.451	-8.563	-16.57
-3.45	-8.533	-16.57
-3.449	-8.533	-16.54
-3.448	-8.533	-16.54
-3.447	-8.533	-16.5
-3.446	-8.533	-16.5
-3.445	-8.533	-16.5
-3.444	-8.502	-16.47
-3.443	-8.502	-16.47
-3.442	-8.502	-16.44
-3.441	-8.502	-16.44
-3.44	-8.502	-16.44
-3.439	-8.471	-16.38
-3.438	-8.471	-16.41
-3.437	-8.471	-16.38
-3.436	-8.471	-16.38
-3.435	-8.44	-16.35
-3.434	-8.44	-16.32
-3.433	-8.44	-16.35
-3.432	-8.44	-16.32
-3.431	-8.44	-16.32
-3.43	-8.44	-16.29
-3.429	-8.409	-16.26
-3.428	-8.409	-16.29
-3.427	-8.409	-16.26
-3.426	-8.409	-16.23
-3.425	-8.409	-16.23
-3.424	-8.409	-16.2
-3.423	-8.379	-16.2
-3.422	-8.379	-16.2
-3.421	-8.379	-16.17
-3.42	-8.379	-16.17
-3.419	-8.379	-16.14
-3.418	-8.379	-16.14
-3.417	-8.379	-16.14
-3.416	-8.348	-16.1
-3.415	-8.348	-16.1
-3.414	-8.317	-16.07
-3.413	-8.348	-16.07
-3.412	-8.348	-16.07
-3.411	-8.317	-16.04
-3.41	-8.317	-16.01
-3.409	-8.317	-16.01
-3.408	-8.317	-16.01
-3.407	-8.317	-16.01
-3.406	-8.317	-15.98
-3.405	-8.286	-15.95
-3.404	-8.286	-15.95
-3.403	-8.286	-15.92
-3.402	-8.286	-15.95
-3.401	-8.286	-15.92
-3.4	-8.286	-15.89
-3.399	-8.256	-15.89
-3.398	-8.256	-15.86
-3.397	-8.256	-15.86
-3.396	-8.256	-15.86
-3.395	-8.256	-15.83
-3.394	-8.225	-15.83
-3.393	-8.225	-15.8
-3.392	-8.225	-15.8
-3.391	-8.225	-15.8
-3.39	-8.225	-15.77
-3.389	-8.194	-15.74
-3.388	-8.194	-15.74
-3.387	-8.194	-15.74
-3.386	-8.194	-15.74
-3.385	-8.194	-15.7
-3.384	-8.163	-15.67
-3.383	-8.163	-15.67
-3.382	-8.163	-15.67
-3.381	-8.163	-15.64
-3.38	-8.163	-15.64
-3.379	-8.163	-15.61
-3.378	-8.132	-15.61
-3.377	-8.132	-15.61
-3.376	-8.132	-15.58
-3.375	-8.132	-15.58
-3.374	-8.102	-15.55
-3.373	-8.102	-15.55
-3.372	-8.102	-15.52
-3.371	-8.102	-15.52
-3.37	-8.102	-15.49
-3.369	-8.071	-15.49
-3.368	-8.102	-15.49
-3.367	-8.102	-15.46
-3.366	-8.102	-15.46
-3.365	-8.071	-15.43
-3.364	-8.071	-15.43
-3.363	-8.071	-15.4
-3.362	-8.04	-15.4
-3.361	-8.071	-15.4
-3.36	-8.071	-15.37
-3.359	-8.04	-15.37
-3.358	-8.04	-15.33
-3.357	-8.009	-15.33
-3.356	-8.009	-15.33
-3.355	-8.009	-15.3
-3.354	-8.009	-15.27
-3.353	-8.009	-15.27
-3.352	-7.978	-15.27
-3.351	-8.009	-15.27
-3.35	-8.009	-15.24
-3.349	-7.978	-15.21
-3.348	-7.978	-15.21
-3.347	-7.978	-15.21
-3.346	-7.978	-15.21
-3.345	-7.978	-15.18
-3.344	-7.948	-15.15
-3.343	-7.948	-15.15
-3.342	-7.948	-15.15
-3.341	-7.948	-15.12
-3.34	-7.948	-15.12
-3.339	-7.917	-15.09
-3.338	-7.917	-15.09
-3.337	-7.917	-15.09
-3.336	-7.917	-15.06
-3.335	-7.917	-15.06
-3.334	-7.886	-15.03
-3.333	-7.886	-15.03
-3.332	-7.886	-15
-3.331	-7.886	-15
-3.33	-7.886	-15
-3.329	-7.855	-14.97
-3.328	-7.886	-14.97
-3.327	-7.855	-14.93
-3.326	-7.855	-14.93
-3.325	-7.855	-14.93
-3.324	-7.855	-14.9
-3.323	-7.855	-14.9
-3.322	-7.825	-14.87
-3.321	-7.855	-14.87
-3.32	-7.825	-14.87
-3.319	-7.825	-14.84
-3.318	-7.825	-14.84
-3.317	-7.794	-14.81
-3.316	-7.825	-14.81
-3.315	-7.794	-14.81
-3.314	-7.794	-14.78
-3.313	-7.794	-14.78
-3.312	-7.794	-14.75
-3.311	-7.794	-14.75
-3.31	-7.763	-14.75
-3.309	-7.763	-14.72
-3.308	-7.763	-14.69
-3.307	-7.763	-14.69
-3.306	-7.763	-14.69
-3.305	-7.763	-14.66
-3.304	-7.732	-14.66
-3.303	-7.732	-14.66
-3.302	-7.732	-14.63
-3.301	-7.732	-14.63
-3.3	-7.732	-14.6
-3.299	-7.701	-14.6
-3.298	-7.701	-14.57
-3.297	-7.701	-14.57
-3.296	-7.701	-14.57
-3.295	-7.671	-14.53
-3.294	-7.671	-14.5
-3.293	-7.671	-14.5
-3.292	-7.671	-14.5
-3.291	-7.671	-14.5
-3.29	-7.671	-14.47
-3.289	-7.64	-14.44
-3.288	-7.671	-14.44
-3.287	-7.64	-14.44
-3.286	-7.64	-14.44
-3.285	-7.64	-14.41
-3.284	-7.64	-14.38
-3.283	-7.64	-14.38
-3.282	-7.609	-14.35
-3.281	-7.609	-14.38
-3.28	-7.609	-14.35
-3.279	-7.609	-14.32
-3.278	-7.609	-14.32
-3.277	-7.609	-14.29
-3.276	-7.609	-14.29
-3.275	-7.578	-14.29
-3.274	-7.578	-14.26
-3.273	-7.578	-14.26
-3.272	-7.578	-14.23
-3.271	-7.578	-14.23
-3.27	-7.548	-14.23
-3.269	-7.548	-14.2
-3.268	-7.548	-14.2
-3.267	-7.548	-14.17
-3.266	-7.548	-14.17
-3.265	-7.517	-14.13
-3.264	-7.517	-14.13
-3.263	-7.517	-14.13
-3.262	-7.517	-14.1
-3.261	-7.517	-14.07
-3.26	-7.486	-14.07
-3.259	-7.486	-14.07
-3.258	-7.486	-14.04
-3.257	-7.486	-14.04
-3.256	-7.486	-14.04
-3.255	-7.455	-14.01
-3.254	-7.455	-14.01
-3.253	-7.455	-13.98
-3.252	-7.455	-13.98
-3.251	-7.455	-13.95
-3.25	-7.455	-13.95
-3.249	-7.424	-13.95
-3.248	-7.424	-13.92
-3.247	-7.424	-13.92
-3.246	-7.424	-13.92
-3.245	-7.424	-13.89
-3.244	-7.394	-13.89
-3.243	-7.394	-13.89
-3.242	-7.394	-13.86
-3.241	-7.394	-13.86
-3.24	-7.394	-13.83
-3.239	-7.363	-13.8
-3.238	-7.363	-13.8
-3.237	-7.363	-13.8
-3.236	-7.363	-13.77
-3.235	-7.363	-13.77
-3.234	-7.363	-13.73
-3.233	-7.332	-13.73
-3.232	-7.332	-13.73
-3.231	-7.332	-13.73
-3.23	-7.332	-13.7
-3.229	-7.332	-13.67
-3.228	-7.301	-13.67
-3.227	-7.301	-13.67
-3.226	-7.301	-13.64
-3.225	-7.301	-13.64
-3.224	-7.301	-13.61
-3.223	-7.271	-13.61
-3.222	-7.301	-13.58
-3.221	-7.271	-13.58
-3.22	-7.271	-13.58
-3.219	-7.271	-13.55
-3.218	-7.24	-13.55
-3.217	-7.271	-13.52
-3.216	-7.24	-13.52
-3.215	-7.271	-13.52
-3.214	-7.24	-13.49
-3.213	-7.24	-13.49
-3.212	-7.24	-13.46
-3.211	-7.24	-13.46
-3.21	-7.24	-13.46
-3.209	-7.209	-13.43
-3.208	-7.209	-13.4
-3.207	-7.209	-13.4
-3.206	-7.209	-13.4
-3.205	-7.209	-13.4
-3.204	-7.178	-13.36
-3.203	-7.178	-13.36
-3.202	-7.178	-13.33
-3.201	-7.178	-13.33
-3.2	-7.178	-13.33
-3.199	-7.178	-13.3
-3.198	-7.147	-13.3
-3.197	-7.178	-13.27
-3.196	-7.178	-13.27
-3.195	-7.147	-13.27
-3.194	-7.147	-13.24
-3.193	-7.147	-13.21
-3.192	-7.117	-13.21
-3.191	-7.147	-13.21
-3.19	-7.117	-13.18
-3.189	-7.117	-13.18
-3.188	-7.117	-13.18
-3.187	-7.117	-13.15
-3.186	-7.086	-13.15
-3.185	-7.117	-13.12
-3.184	-7.086	-13.12
-3.183	-7.086	-13.09
-3.182	-7.086	-13.09
-3.181	-7.086	-13.09
-3.18	-7.086	-13.06
-3.179	-7.086	-13.06
-3.178	-7.055	-13.03
-3.177	-7.055	-13.03
-3.176	-7.055	-13
-3.175	-7.055	-13
-3.174	-7.024	-13
-3.173	-7.024	-12.96
-3.172	-7.024	-12.96
-3.171	-7.024	-12.96
-3.17	-7.024	-12.93
-3.169	-6.994	-12.9
-3.168	-6.994	-12.9
-3.167	-6.994	-12.9
-3.166	-6.994	-12.87
-3.165	-6.994	-12.87
-3.164	-6.963	-12.87
-3.163	-6.963	-12.84
-3.162	-6.963	-12.84
-3.161	-6.963	-12.84
-3.16	-6.932	-12.81
-3.159	-6.963	-12.81
-3.158	-6.932	-12.78
-3.157	-6.932	-12.75
-3.156	-6.963	-12.75
-3.155	-6.932	-12.75
-3.154	-6.932	-12.72
-3.153	-6.932	-12.72
-3.152	-6.932	-12.69
-3.151	-6.901	-12.69
-3.15	-6.932	-12.66
-3.149	-6.901	-12.66
-3.148	-6.901	-12.66
-3.147	-6.87	-12.63
-3.146	-6.87	-12.63
-3.145	-6.87	-12.63
-3.144	-6.87	-12.6
-3.143	-6.87	-12.6
-3.142	-6.87	-12.56
-3.141	-6.87	-12.56
-3.14	-6.87	-12.56
-3.139	-6.84	-12.53
-3.138	-6.84	-12.53
-3.137	-6.84	-12.5
-3.136	-6.809	-12.5
-3.135	-6.809	-12.47
-3.134	-6.84	-12.47
-3.133	-6.809	-12.44
-3.132	-6.809	-12.44
-3.131	-6.809	-12.41
-3.13	-6.809	-12.41
-3.129	-6.778	-12.41
-3.128	-6.778	-12.38
-3.127	-6.778	-12.38
-3.126	-6.778	-12.38
-3.125	-6.778	-12.35
-3.124	-6.778	-12.35
-3.123	-6.747	-12.32
-3.122	-6.747	-12.32
-3.121	-6.747	-12.29
-3.12	-6.747	-12.29
-3.119	-6.747	-12.29
-3.118	-6.716	-12.29
-3.117	-6.716	-12.26
-3.116	-6.716	-12.23
-3.115	-6.716	-12.23
-3.114	-6.716	-12.23
-3.113	-6.716	-12.23
-3.112	-6.716	-12.2
-3.111	-6.686	-12.2
-3.11	-6.686	-12.16
-3.109	-6.686	-12.16
-3.108	-6.655	-12.13
-3.107	-6.686	-12.13
-3.106	-6.655	-12.1
-3.105	-6.655	-12.1
-3.104	-6.655	-12.1
-3.103	-6.655	-12.1
-3.102	-6.655	-12.07
-3.101	-6.655	-12.07
-3.1	-6.655	-12.04
-3.099	-6.655	-12.04
-3.098	-6.624	-12.04
-3.097	-6.624	-12.01
-3.096	-6.624	-12.01
-3.095	-6.624	-11.98
-3.094	-6.624	-11.98
-3.093	-6.593	-11.95
-3.092	-6.593	-11.95
-3.091	-6.593	-11.92
-3.09	-6.593	-11.92
-3.089	-6.593	-11.92
-3.088	-6.563	-11.89
-3.087	-6.563	-11.89
-3.086	-6.563	-11.86
-3.085	-6.532	-11.86
-3.084	-6.563	-11.86
-3.083	-6.532	-11.83
-3.082	-6.532	-11.83
-3.081	-6.532	-11.8
-3.08	-6.532	-11.8
-3.079	-6.532	-11.8
-3.078	-6.501	-11.76
-3.077	-6.532	-11.76
-3.076	-6.501	-11.73
-3.075	-6.501	-11.73
-3.074	-6.501	-11.7
-3.073	-6.47	-11.7
-3.072	-6.501	-11.7
-3.071	-6.501	-11.67
-3.07	-6.47	-11.64
-3.069	-6.47	-11.64
-3.068	-6.47	-11.64
-3.067	-6.47	-11.61
-3.066	-6.47	-11.61
-3.065	-6.47	-11.58
-3.064	-6.47	-11.58
-3.063	-6.439	-11.58
-3.062	-6.439	-11.58
-3.061	-6.439	-11.55
-3.06	-6.439	-11.55
-3.059	-6.409	-11.52
-3.058	-6.409	-11.52
-3.057	-6.409	-11.52
-3.056	-6.409	-11.49
-3.055	-6.409	-11.49
-3.054	-6.378	-11.46
-3.053	-6.378	-11.46
-3.052	-6.378	-11.46
-3.051	-6.378	-11.43
-3.05	-6.378	-11.43
-3.049	-6.347	-11.4
-3.048	-6.347	-11.4
-3.047	-6.347	-11.36
-3.046	-6.347	-11.36
-3.045	-6.347	-11.36
-3.044	-6.347	-11.33
-3.043	-6.316	-11.33
-3.042	-6.347	-11.33
-3.041	-6.316	-11.3
-3.04	-6.316	-11.3
-3.039	-6.316	-11.27
-3.038	-6.286	-11.27
-3.037	-6.316	-11.24
-3.036	-6.316	-11.24
-3.035	-6.286	-11.24
-3.034	-6.286	-11.21
-3.033	-6.286	-11.21
-3.032	-6.286	-11.21
-3.031	-6.286	-11.18
-3.03	-6.286	-11.15
-3.029	-6.255	-11.15
-3.028	-6.255	-11.15
-3.027	-6.255	-11.15
-3.026	-6.255	-11.12
-3.025	-6.255	-11.09
-3.024	-6.224	-11.09
-3.023	-6.224	-11.09
-3.022	-6.224	-11.09
-3.021	-6.224	-11.06
-3.02	-6.224	-11.03
-3.019	-6.224	-11.03
-3.018	-6.193	-11.03
-3.017	-6.193	-10.99
-3.016	-6.193	-10.99
-3.015	-6.193	-10.96
-3.014	-6.162	-10.96
-3.013	-6.162	-10.96
-3.012	-6.193	-10.96
-3.011	-6.162	-10.93
-3.01	-6.162	-10.93
-3.009	-6.162	-10.9
-3.008	-6.162	-10.9
-3.007	-6.162	-10.9
-3.006	-6.132	-10.87
-3.005	-6.132	-10.84
-3.004	-6.132	-10.81
-3.003	-6.101	-10.84
-3.002	-6.101	-10.81
[truncated: 18,001 more rows]

## Sheet: ED Fig. 3d
half-cell potential [V]	10 sec				20 sec
0	16271	17084	17586	14055	16271	17084	17586	14055
0.5	14273	15752	15266	23547	17777	18732	18961	15431
1	17456	15585	18305	18682	17700	14471	17399	26684
1.5	18894	21881	19763	17609	20875	18617	23740	22858
2	20617	16334	16532	26635	29621	23710	26935	17946
2.5	19226	15946	20032	27403	22985	32710	25886	14029
3	22382	15519	19367	28218	27318	26004	33945	30466
3.5	23166	18350	25958	24079	33580	29434	36625	30600
4	33445	32227	32169	22606	41995	35805	42689	40408
4.5	32699	38038	25451	31340	41140	38389	43747	44246
5	31625	31275	27144	39471	42948	37312	45073	42771
5.5	32107	31664	37968	27961	41745	49269	39983	38702
6	31608	31840	32604	39815	40320	40112	40078	49293
6.5	41955	41759	29886	28706	44723	42253	49660	46283
7	30734	37012	39701	35399	51419	50175	40102	40398
7.5	37116	39118	34111	33788	40251	50678	46612	45774
8	43171	36305	32246	32188	49984	41666	52143	40735
8.5	38663	31770	39383	36160	43865	50652	49173	41388
9	45001	31654	34529	33823	55043	40996	47014	45875
9.5	30231	37984	39213	38774	48949	49583	41917	49780
10	45080	37471	40241	33487	46995	55537	45582	49274

## Sheet: ED Fig. 3e
half-cell potential [V]	10 sec				20 sec
0	18963	20594	17709	19167	18963	20594	17709	19167
0.5	20062	21033	20797	17578	21881	28867	26383	22672
1	21052	21288	21943	20450	23953	29258	26035	23934
1.5	26728	24365	24067	20912	24366	18975	25500	32441
2	23545	20792	24310	26942	25838	21164	28003	35923
2.5	26164	21183	21098	26610	31422	24276	31850	37989
3	27260	21272	19844	27306	28755	24755	32518	37274
3.5	24696	21596	21163	29678	28285	26271	31640	41831
4	35971	29637	29534	35789	38777	33953	41649	50505
4.5	36030	30805	30579	38130	41202	35129	43801	48813
5	39480	32622	31819	36605	39922	46989	46019	44472
5.5	36540	31978	32781	43434	50112	42963	51874	61245
6	43640	34301	38051	49467	52099	47958	52457	65284
6.5	45163	37066	38427	48907	53047	43619	55993	63704
7	49585	39143	36520	49196	55870	49253	55174	62368
7.5	46110	39484	42072	53031	52797	49029	57199	68014
8	46489	41686	42568	53423	57564	52136	58162	64012
8.5	49676	41448	42493	51407	56982	53809	58793	64381
9	48897	41581	42456	54245	57704	67557	59715	53752
9.5	39771	58334	43804	47584	60809	68833	61420	50118
10	50060	47499	42575	50069	60647	63741	53219	69265

## Sheet: ED Fig. 3f
half-cell potential [V]	10 sec				20 sec
0	24681	19139	18962	14721	24681	19139	18962	14721
0.5	26640	18721	21076	16342	29855	22394	24902	22134
1	28385	20203	23232	18831	31890	24473	28048	24969
1.5	27109	22922	27656	24887	32444	27980	32068	26800
2	26816	22169	27738	25897	34945	27126	31659	27266
2.5	28604	23453	27651	24131	36509	31113	34851	31578
3	26818	20615	27491	27966	31915	30112	36221	33944
3.5	30975	21457	27021	24363	42446	34353	37965	33752
4	35063	29772	36248	36355	46769	40177	43906	39914
4.5	39098	29983	36215	34816	51509	42961	47952	44590
5	37024	27842	33909	44823	48371	43639	51639	46031
5.5	40112	32375	39976	39289	52136	41412	52314	54993
6	38521	32799	44372	38481	52288	41573	53144	56041
6.5	44623	31792	39898	35447	55704	41544	52614	56497
7	41813	31789	41889	39091	53200	47968	55493	56593
7.5	41914	31758	42647	40657	55195	47543	57826	60604
8	46521	34898	46448	40720	57667	48390	57428	60473
8.5	43134	36023	47353	44364	57101	49068	59775	62725
9	45592	36332	47168	44454	60669	54868	61669	60933
9.5	46332	36986	46935	45656	61004	55107	60614	65832
10	46260	38353	47345	46739	61969	53960	64913	68689

## Sheet: ED Fig. 3g
half-cell potential [V]	10 sec				20 sec
0	10.7504	9.76232	9.54275	10.0692	10.7504	9.76232	9.54275	10.0692
0.5	12.141	10.8039	10.6434	9.51742	12.6026	12.8391	10.5364	11.212
1	11.6664	10.4664	10.3335	10.9632	10.5409	11.0234	13.3113	12.4064
1.5	13.3824	11.3809	10.4069	13.723	12.7012	14.3085	12.5773	12.8081
2	13.6442	12.8954	10.8517	11.775	14.4276	12.365	11.3243	14.8683
2.5	13.6187	13.7032	11.5488	12.2003	14.7136	13.7772	11.7334	12.7837
3	14.21	14.4605	11.8144	11.7244	11.5555	13.7061	15.26	13.1881
3.5	22.3145	14.9528	13.4937	11.9274	23.2947	21.7112	19.8766	20.6887
4	25.7325	26.7294	21.9039	19.9613	47.4829	35.2265	38.6608	34.7705
4.5	34.648	24.7652	26.2767	36.6899	80.4675	51.8019	58.0724	43.0647
5	37.282	26.6233	28.2433	39.1558	73.7269	66.8499	71.0611	46.3963
5.5	58.4551	37.7856	41.7399	30.6669	78.8798	71.7232	75.5678	49.9335
6	58.6434	49.1266	47.6704	35.225	73.1188	67.3538	74.6783	87.3063
6.5	56.9707	54.3398	45.9219	41.4992	78.4827	71.8915	79.3684	91.7097
7	62.3524	51.8371	51.0116	38.6191	69.7643	71.2375	104.467	107.602
7.5	58.3728	47.8816	56.4618	44.0001	74.9263	76.748	111.728	114.61
8	61.1823	58.4566	49.3565	44.7755	113.349	75.7813	98.2988	85.547
8.5	60.0834	62.3949	51.043	46.5661	78.6201	70.8577	102.123	107.637
9	63.0312	51.5741	60.0991	48.0921	71.5941	64.8381	94.2283	98.1467
9.5	55.4838	51.6006	68.1102	71.2283	65.7009	73.4814	84.9775	90.2493
10	65.1166	48.5499	75.99	68.7452	66.2298	61.2137	86.4613	84.3042

## Sheet: ED Fig. 3h
half-cell potential [V]	10 sec				20 sec
0	4.09219	2.94649	2.51246	2.53403	4.09219	2.94649	2.51246	2.53403
0.5	3.91023	3.01388	2.74565	2.69308	4.11645	3.47081	3.11632	3.20393
1	4.1178	2.94649	2.62704	2.67421	4.02884	3.59213	3.50452	2.94379
1.5	3.76061	3.07858	2.75644	2.79417	4.73399	3.47245	3.01066	3.07516
2	4.00592	3.2902	2.72408	2.74296	4.74947	3.44182	3.1977	3.21479
2.5	4.52351	3.13923	2.80226	3.04623	4.72722	3.57145	3.2967	3.29638
3	3.64605	3.3576	3.58538	4.03017	4.32807	3.97223	3.32524	3.34816
3.5	5.95641	4.7862	4.52935	4.57157	5.41876	6.31992	5.20065	7.82927
4	5.30521	4.98356	7.88418	9.29748	8.07836	7.72747	12.014	13.5279
4.5	8.29762	6.62717	7.46567	10.9223	15.4456	15.978	15.9602	22.4283
5	8.12824	7.41266	11.5668	10.581	17.4488	19.0397	20.5004	23.5124
5.5	11.6114	9.50768	9.34155	7.64617	23.4289	19.0248	20.2165	26.5691
6	7.82412	7.50486	11.6111	13.3865	20.5701	19.6798	26.2888	24.1891
6.5	9.72284	9.32932	9.32727	14.223	28.15	25.9703	25.9703	24.8443
7	9.63488	8.85816	13.3904	12.8677	26.072	21.3972	29.4243	29.9915
7.5	9.10625	8.4602	14.5401	13.8733	28.2289	26.0526	30.3169	27.8125
8	10.1144	9.13273	14.451	13.995	33.5624	29.8914	26.5687	26.4267
8.5	14.1182	11.4947	14.5266	12.1952	31.4656	27.8289	27.9063	23.8718
9	15.7653	13.1652	13.2552	12.8782	28.9492	24.1631	22.5912	23.3185
9.5	13.1967	14.4237	15.5806	17.5902	22.5789	19.9871	31.1451	24.2377
10	13.6266	14.3377	14.0882	19.852	20.1928	24.1725	19.4899	28.9693

## Sheet: ED Fig. 3i
half-cell potential [V]	10 sec				20 sec
0	114.978	88.12	106.286	90.6159	97.9555	94.3794	108.561	99.1039
0.5	97.1596	95.3104	107.516	107.73	114.8	84.1567	111.352	94.6635
1	98.1666	98.384	99.1735	92.2557	107.651	87.4619	105.652	101.925
1.5	97.9513	98.6458	102.762	95.7748	108.114	85.079	108.084	83.1854
2	89.4842	88.7856	99.8007	110.958	103.395	96.4246	95.5857	104.146
2.5	99.5704	96.8388	102.832	97.3644	104.461	89.3622	95.1314	106.874
3	98.3409	86.6881	107.625	92.9104	109.437	86.9455	98.7643	97.4322
3.5	100.511	107.213	120.779	84.452	99.3515	84.2654	128.731	90.5234
4	99.1546	96.4089	108.159	92.9361	92.8624	90.3474	98.2091	106.033
4.5	105.396	88.4892	117.801	98.4345	103.701	85.5224	97.108	83.1863
5	97.5162	92.4309	111.635	90.7866	89.5287	93.2331	81.3101	100.446
5.5	89.8837	82.0596	118.904	98.6645	95.0865	75.1329	107.298	82.4431
6	98.6013	91.1978	124.575	79.7357	97.6911	78.9021	103.701	89.3055
6.5	95.0951	93.7307	103.972	86.1924	98.435	76.7028	112.643	78.3315
7	104.944	89.5069	109.095	89.3705	89.9953	73.8969	103.546	71.8368
7.5	91.9998	93.096	98.249	101.799	81.6882	88.5042	72.1623	85.8523
8	92.3117	90.5993	104.632	107.664	67.9419	66.361	91.0815	85.4786
8.5	91.9253	89.3515	91.4367	101.337	85.6934	65.1508	87.8456	66.6778
9	98.1229	79.7173	103.97	81.9414	84.0221	65.268	88.6483	65.9263
9.5	100.776	81.4421	88.037	91.2831	84.1213	63.1579	85.0441	65.1027
10	100.542	91.9213	83.4363	76.3355	81.2266	62.1809	77.1716	66.257

## Sheet: ED Fig. 3j
half-cell potential [V]	10 sec				20 sec
0	104.864	88.5108	111.986	94.6391	113.58	91.6027	113.711	81.1061
0.5	104.82	86.9898	117.32	87.284	105.156	102.611	83.1286	101.911
1	111.003	92.5441	114.355	98.9518	98.4802	109.276	104.962	88.9694
1.5	85.8453	87.6769	108.614	103.924	95.0049	94.6748	104.259	111.215
2	107.136	94.5613	101	103.443	98.2084	110.915	98.0649	92.5115
2.5	109.523	90.2523	117.079	97.9865	104.328	87.7059	105.283	81.9788
3	105.952	94.8419	107.58	104.797	100.927	98.9291	96.313	90.9402
3.5	109.646	96.081	95.2317	87.8138	96.8873	89.9017	92.5749	83.5784
4	97.407	92.8767	100.512	96.7174	114.234	78.3412	113.262	91.6688
4.5	96.4265	95.4283	96.6513	101.591	114.063	79.8799	108.76	86.0803
5	105.571	98.3281	97.3938	96.0122	109.049	74.4503	107.353	74.0668
5.5	104.154	98.6652	99.5709	94.5161	90.601	74.7891	100.23	77.2956
6	108.325	97.0216	111.356	90.0676	94.8784	74.7884	100.127	72.6084
6.5	101.918	93.0769	103.091	98.3569	94.1757	80.635	103.35	73.1457
7	99.683	95.1853	92.2055	98.6154	89.7986	76.3892	100.08	75.4235
7.5	113.507	84.2698	112.841	84.7861	95.9925	73.4376	98.3461	70.6443
8	96.6031	92.3721	90.6113	90.6725	91.8581	74.5478	87.4394	80.4097
8.5	95.4584	93.2936	92.0471	97.4096	77.7277	76.2483	86.013	86.1836
9	100.789	100.692	87.3024	89.6161	76.3538	73.8741	72.0329	83.6808
9.5	92.8591	90.3629	93.146	79.3277	64.115	63.4666	80.7051	83.527
10	84.136	82.6355	101.767	102.353	65.1853	60.7187	76.0596	73.6449
