# Supplementary material for: An electrogenetic interface to program mammalian gene expression by direct current
Source: Nat Metab. 2023 Jul 31;5(8):1395–407. doi: 10.1038/s42255-023-00850-7 (PMC10447240; doi:10.1038/s42255-023-00850-7)
Supplement: Source Data Extended Data Fig. 5 — Statistical Source Data. [file 42255_2023_850_MOESM16_ESM.xlsx]

## Sheet: Extended data Fig. 5a-l
a.
Time (min)	0	5	10	20	40	60
SEAP (U/L)	8.11148	9.37641	11.3497	16.4783	16.3192	31.9953
	6.94236	9.57756	11.1795	15.3204	18.2842	31.4346
	8.28583	9.2613	12.0424	16.1292	17.9458	28.0963
	8.66941	10.7955	13.3839	17.3659	22.982	31.954
		T Test
		0.0143188	0.000692409	6.08507e-06	0.000323783	4.71218e-07
b.
Time (min)	0	2	4	6	8	10
SEAP (U/L)	8.50328	22.0031	39.184	38.8171	40.547	40.6858
	6.74347	21.1321	31.738	39.9648	30.5638	35.4505
	7.1835	22.2863	31.2912	35.298	35.3678	39.5308
	9.56905	22.4789	32.4596	40.9702	45.7336	29.9085
		T Test
		1.10036e-06	1.23197e-05	5.63564e-07	0.00010453	2.91832e-05
c.
Time (s)	0	10	15	20	25	30
SEAP (U/L)	8.29875	29.1481	43.4476	52.2253	50.0145	56.9652
	9.19078	20.0696	34.9805	45.9392	48.3596	51.4802
	5.60909	21.4295	35.6231	44.7053	51.3066	49.7873
	8.89432	24.7598	35.3828	48.4788	49.9897	51.6878
		T Test
		0.000344746	1.07285e-05	6.55875e-07	1.35825e-08	2.49626e-07
d.
Time (min)	0	5	10	15	20	30
SEAP (U/L)	7.01307	26.9281	32.1595	39.9234	39.4437	45.5324
	6.15351	20.4237	30.6068	35.659	34.1265	37.2936
	7.74681	24.9246	32.3609	32.7417	35.9043	39.2392
	9.41726	27.1712	34.1105	39.8543	38.6299	48.1832
		T Test
		5.44593e-05	2.8271e-07	4.26639e-06	7.84009e-07	1.19637e-05
e
Time (s)	0	7	10	13	16	19
SEAP (U/L)	5.6841	40.9402	47.0385	52.836	55.863	49.9145
	8.85231	35.6327	44.178	49.1747	49.7485	50.2443
	7.59543	35.4228	45.484	52.1152	54.5141	46.8891
	9.89872	38.5914	53.8377	52.9282	57.9727	54.1135
		T Test
		1.57775e-06	2.65711e-06	3.88272e-08	3.73357e-07	3.1546e-07
f
Time (s)	0	7	10	13	16	19
SEAP (U/L)	8.473	38.2125	47.7409	57.1997	54.0407	59.6481
	6.57125	33.8849	39.6791	53.3008	51.4963	56.4525
	7.21178	49.2139	40.5534	47.5731	50.1192	45.024
	9.73797	32.5687	45.7736	50.2047	53.5814	55.8291
		T Test
		0.00021386	2.67665e-06	9.72041e-07	2.0837e-08	7.66962e-06
g
Time (s)	0	7	10	13	16	19
SEAP (U/L)	7.18451	28.1402	37.9279	41.3569	43.2823	42.3931
	9.0882	25.0751	34.1395	38.5155	44.897	38.8426
	5.783	25.0248	38.6049	39.0064	38.3092	38.3863
	9.94345	26.8907	35.0621	41.4931	45.5456	42.4043
		T Test
		5.1519e-06	1.06178e-06	1.96072e-07	1.57905e-06	4.99541e-07
h
Time (s)	0	7	10	13	16	19
SEAP (U/L)	7.78392	28.3082	35.6911	36.6109	45.3282	43.0233
	9.08898	23.7937	31.5112	33.7572	42.9523	39.3822
	6.7823	25.5264	31.9039	35.6244	41.3202	39.3499
	8.34411	25.5123	35.5064	38.6853	45.1419	46.0765
		T Test
		2.75336e-06	7.80155e-07	2.82391e-07	4.88551e-08	9.94695e-07
i
Time (s)	0	4	6	8	10	12
SEAP (U/L)	10.2836	36.8987	43.2512	44.4937	46.3265	41.2151
	6.94573	30.8987	49.9604	56.8939	55.7101	45.1348
	7.91131	35.5265	34.6995	38.2194	40.4968	55.4802
	8.85978	46.5651	44.1614	44.9527	53.413	63.5897
		T Test
		0.000135615	3.92819e-05	7.77705e-05	2.66281e-05	0.000157778
j
Time (s)	0	1	3	5	7	9
SEAP (U/L)	8.28362	28.8035	45.4941	48.3757	46.7091	43.1609
	7.94573	24.3755	43.8791	55.7964	53.9452	57.8247
	6.71132	24.8807	40.6418	44.1884	41.8024	40.3561
	9.05978	22.7921	41.8879	46.3986	44.0671	39.7529
		T Test
		1.53766e-05	9.68642e-08	3.98619e-06	6.99968e-06	0.000126187
k
Time (s)	0	1	3	5	7	9
SEAP (U/L)	9.25113	15.5532	25.8047	39.6902	44.8822	46.4077
	6.67438	12.7742	21.3934	37.4511	41.9255	45.7639
	6.56534	13.7574	25.001	38.9189	38.9647	44.6052
	9.56908	16.2061	28.1457	40.4933	45.6869	48.7717
		T Test
		0.00115734	4.24252e-05	9.01917e-08	9.76273e-07	6.01787e-08
l
Time (s)	0	1	3	5	7	9
SEAP (U/L)	8.08217	26.9524	29.6265	35.9634	40.7271	38.9586
	9.36332	28.0873	27.1048	39.4162	40.8868	46.3171
	6.70328	27.1361	29.9368	36.6146	42.1867	42.6449
	9.46538	28.3791	32.5784	44.2368	43.8584	47.4096
		T Test
		2.08501e-07	3.10125e-06	4.73644e-06	3.99213e-08	2.2324e-06
