# Supplementary material for: An electrogenetic interface to program mammalian gene expression by direct current
Source: Nat Metab. 2023 Jul 31;5(8):1395–407. doi: 10.1038/s42255-023-00850-7 (PMC10447240; doi:10.1038/s42255-023-00850-7)
Supplement: Source Data Extended Data Fig. 6 — Statistical Source Data. [file 42255_2023_850_MOESM17_ESM.xlsx]

## Sheet: ED Fig. 6b
sample number	Control		Electroinduction
1	20.2769	20.0386	89.9073	63.2373
2	36.5038	35.9459	72.5251	74.8917
3	77.7143	78.3079	205.701	209.946
4	12.5113	19.1969	89.3127	61.1398
5	15.6897	14.9498	51.1351	61.6484
6	27.5935	27.1429	150.641	152.634
7	23.5082	23.8069	117.073	128.78
8	295.508	289.313	574.232	581.183
9	6.12798	5.31274	44.7181	35.7054
10	69.3008	67.7606	243.56	346.191
11	10.8384	11.7529	81.7606	63.832
12	17.4595	16.2548	67.7374	70.7359
13	19.1235	17.2664	75.9305	77.1105
14	35.2271	32.7876	158.695	161.209
15	100.61	99.6525	508.193	409.749
16	29.3632	28.0309	157.799	178.093
17	5.82862	5.10425	35.3591	36.3833
18	19.0883	17.7529	113.691	106.5
19	40.9941	39.8996	228.023	230.184
20	161.699	165.896	479.761	467.205
21	217.39	217.851	795.198	739.413
22	36.1428	34.9498	121.413	165.214
23	6.40973	4.68726	35.4672	36.3129
24	23.7992	22.3988	126.658	105.313
25	6.64865	8.51402	67.3254	55.6139
26	351.938	363.585	604.927	582.656
27	36.888	36.4949	121.871	159.992
28	343.212	354.56	863.024	821.614
29	117.915	120.852	523.08	511.205
30	9.03474	3.98848	39.4473	58.0463

## Sheet: ED Fig. 6c
sample number	Control		Electroinduction
1	49.2432	50.1097	159.041	158.237
2	16.5915	17.1626	29.778	31.1429
3	34.6054	34.6634	52.3968	55.3564
4	101.817	107.422	145.14	145.889
5	61.0704	54.7028	463.285	515.836
6	99.9769	97.0336	121.116	128.633
7	25.9807	27.086	54.4329	45.5042
8	17.7844	18.8142	39.9231	50.5824
9	24.6678	25.7126	123.82	114.973
10	18.3986	19.2366	97.1116	97.49
11	14.5672	15.56	83.9627	84.9062
12	447.696	348.422	710.348	801.248
13	45.7793	57.4527	126.743	128.384
14	28.4852	16.4862	108.297	109.953
15	16.6955	17.4314	77.4756	81.4184
16	7.44814	8.72375	24.3965	25.6476
17	16.9758	10.2802	77.3869	77.9191
18	284.371	334.591	687.461	758.056
19	10.8191	12.237	24.2554	25.322
20	19.3531	19.6667	40.675	41.1386
21	8.87453	9.65868	53.0724	52.5028
22	57.4334	60.8974	288.378	306.983
23	10.1492	18.8384	79.846	79.2217
24	42.4699	41.8122	92.1864	113.082
25	164.822	167.802	588.434	499.479
26	69.2677	55.4374	351.976	384.009
27	80.0805	107.299	326.951	348.333
28	38.7959	38.5672	56.8143	58.0099
29	53.9977	42.7686	154.894	155.191
30	54.7225	74.5069	174.225	166.224

## Sheet: ED Fig. 6d
hMSC-TERT	DCINS
1.08	49.23
1.09	45.8
0.75	28.16
1.13	54.02

## Sheet: ED Fig. 6e
hMSC-TERT	DCINS
1.06	2.46
1.22	2.37
0.75	2.6
1.03	2.63
