# Supplementary material for: An electrogenetic interface to program mammalian gene expression by direct current
Source: Nat Metab. 2023 Jul 31;5(8):1395–407. doi: 10.1038/s42255-023-00850-7 (PMC10447240; doi:10.1038/s42255-023-00850-7)
Supplement: Source Data Extended Data Fig. 7 — Statistical Source Data. [file 42255_2023_850_MOESM19_ESM.xlsx]

## Sheet: ED Fig. 7a
Time [week]	Wild type					Stimulated, T1D					Non-stimulated, T1D
0	5.16081	4.32385	3.32984	5.237	6.26343	8.13644	4.36047	4.03836	8.16089	8.23732	6.41513	6.4986	6.26065	8.18833	5.85745
1	3.93071	4.45884	5.72947	5.42072	4.5578	5.97386	6.78937	7.04873	5.04516	6.72252	5.80749	7.75164	8.53072	6.9445	6.27665
2	6.27971	4.2272	3.88814	4.76419	4.56105	5.35995	8.28806	6.55876	6.5281	4.90101	7.62145	6.2496	6.56386	8.98945	7.18262
3	6.35562	5.57071	4.83125	5.15656	3.93494	6.78151	5.89511	7.47363	5.66273	6.26754	7.77598	7.75545	7.88779	10.1756	6.13908
4	4.74978	5.20499	6.15726	6.84477	5.51931	6.83872	6.6313	6.93521	5.60973	6.43901	10.1195	6.32501	8.32719	8.74213	7.99584
5	5.68033	4.58117	7.40265	5.62874	4.76848	5.29236	5.73883	6.72232	7.68766	5.31843	8.22472	10.0956	7.89757	9.19877	7.8862
6	4.71657	5.95054	7.84968	4.54248	6.32561	5.353	6.20712	7.27043	5.32261	6.44325	8.40819	7.45837	7.90647	10.1655	10.9559
Time [week]	T test					T test
0	0.153379					0.958008
1	0.015989					0.257554
2	0.0584462					0.226611
3	0.0420754					0.0667338
4	0.106086					0.024705
5	0.450929					0.00415162
6	0.739238					0.00579963

## Sheet: ED Fig. 7c
Time [day]	Negative control, T1D					Non-stimulated, T1D					Stimulated, T1D					Wild type					Sticky-patch stimulated, T1D
0	25.2	14.4	22.7	20.4	18.7	14.1	15.3	14.7	23.2	18	15.1	19	19.3	15.2	19.2	8.1	8.8	7.9	7.5	7.2	14.3	14	25.2	20.3	23.2
2	23.6	23.9	16.1	23.5	21.6	19.4	15.9	19.3	22.7	24.4	7.2	13.9	9.2	11.7	14.2	11.1	9.1	6.7	8.1	9.7	16.8	16.3	26.2	18.2	20.3
4	20.9	22.2	16.1	24.1	24.7	19.8	21.3	18.9	19.7	19.9	10.5	8.5	12.5	13.2	10.1	9.8	9.3	8	6.2	9.3	21.3	19.9	18.9	18.9	22

## Sheet: ED Fig. 7d
ROS inhibitors	Non-stimulated, T1D					Stimulated, T1D						T test
No inhibitor	26.3	29.8	21.9	26.7	25.9	10.8	13.4	18.2	8.9	10.8		0.000153678
NAC	29.1	25	24.9	25.6	24.3	26.9	29.9	29.1	24	15.4		0.800686
GKT136901	23.5	20.4	29.2	24.6	24.7	10.1	10.7	20.1	14.8	13.2		0.00157045
AEBSF	26.4	18.7	27.3	27.7	29.6	18.4	13.5	10.9	10.2	11.9		0.00062174
										Blood glucose (mmol/L)

## Sheet: ED Fig. 7e
ROS inhibitors	Non-stimulated, T1D					Stimulated, T1D						T test
No inhibitor	0.0913615	0.293888	0.138697	0.14193	0.138303	0.448689	0.536168	0.56475	0.763377	0.408314		0.000628933
NAC	0.147004	0.252894	0.050625	0.155009	0.193409	0.138951	0.442893	0.09718	0.130702	0.106651		0.756699
GKT136901	0.262192	0.0528362	0.183604	0.187995	0.0905108	0.598752	0.518609	0.478715	0.733563	0.219322		0.00503264
AEBSF	0.114965	0.148829	0.288675	0.0952399	0.124825	0.467661	0.565254	0.868964	0.404893	0.412421		0.00303047
										Blood insulin (μg/L)
