# Supplementary material for: An electrogenetic interface to program mammalian gene expression by direct current
Source: Nat Metab. 2023 Jul 31;5(8):1395–407. doi: 10.1038/s42255-023-00850-7 (PMC10447240; doi:10.1038/s42255-023-00850-7)
Supplement: Source Data Extended Data Fig. 8 — Statistical Source Data. [file 42255_2023_850_MOESM20_ESM.xlsx]

## Sheet: ED Fig. 8a
time (week)	Non-stimulated, T1D					Stimulated, T1D						T test
1	0.70965	0.134913	1.6449	1.72168	0.390844	2.46388	1.72168	0.09542	2.07998	2.48947		0.159748
3	1.54253	1.92643	0.30017	4.76725	5.58622	2.0288	2.7454	0.749146	0.390844	2.95014		0.379617
5	0.32576	2.46388	1.67049	2.3871	0.14474	0.109322	3.99946	2.33591	3.99946	2.87337		0.184188

## Sheet: ED Fig. 8b
time (week)	Non-stimulated, T1D					Stimulated, T1D						T test
1	0.47343	3.11594	1.29952	2.41546	3.21256	5.05797	6.13043	2.84058	5.09662	21.6329		0.11803
3	17.0725	8.53623	1.38647	10.8792	5.2657	6.91788	2.83092	14.7005	3.31884	6.7971		0.626964
5	5.64251	95.6473	87.9662	9.57488	42.3672	23.57	38.8357	27.401	18.285	65.6812		0.533563

## Sheet: ED Fig. 8c
time (week)	Non-stimulated, T1D					Stimulated, T1D						T test
1	3.67953	2.49664	5.26007	3.46644	5.33893	6.05034	4.49664	10.7181	5.02349	3.50168		0.20184
3	5.9547	3.00503	4.4698	3.06879	4.31711	4.0453	7.05034	5.94799	28.0889	6.92617		0.201014
5	2.47819	31.8087	13.5705	14.6007	2.13255	11.7466	11.656	39.698	27.1342	2.07215		0.536231

## Sheet: ED Fig. 8d
Wild type	Non-stimulated, T1D	Stimulated, T1D
7.3	7.2	7.2
7.3	7.3	7.5
7.4	7.4	7.4
7.5	7.3	7.3
7.3	7.5	7.3
7.3	7.5	7.3
7.4	7.3	7.5
7.5	7.2	7.2
7.3	7.4	7.1
7.2	7.2	7.5
	0.680863	0.71725

## Sheet: ED Fig. 8e
Time [min]	Negative control, T1D					Non-stimulated, T1D					Distantly stimulated, T1D					Stimulated, T1D					Wild type
0	0.192301	0.293167	0.124044	0.079072	0.0977827	0.164447	0.478869	0.400757	0.458939	0.0118406	0.268801	0.190642	0.1892	0.227223	0.214922	0.607082	0.472763	0.866233	0.688326	0.356673	0.7554	0.538389	0.797958	0.7542	1.06628
15	0.105244	0.228604	0.114362	0.034856	0.041393	0.27751	0.350449	0.146781	0.003153	0.163386	0.186467	0.113159	0.1401	0.106269	0.134248	0.464024	0.683242	0.615341	0.522844	0.347009	0.888089	0.896146	0.788005	0.7242	0.995596
30	0.092508	0.244889	0.098828	0.043623	0.055249	0.167086	0.134438	0.0112885	0.282227	0.344283	0.0950496	0.191472	0.1363	0.112959	0.129661	0.396204	0.573037	0.578818	0.439211	0.549946	0.938431	0.689825	0.710411	0.768173	0.652354
60	0.094838	0.202132	0.128891	0.063694	0.048277	0.012941	0.159654	0.300965	0.333277	0.244889	0.192136	0.116955	0.162	0.11953	0.192136	0.552219	0.601566	0.544727	0.437334	0.550812	0.577834	0.628491	0.795266	0.558304	0.748173
90	0.128698	0.190143	0.11155	0.07215	0.0899477	0.2645	0.1178	0.151178	0.0528626	0.170406	0.180385	0.127153	0.1579	0.160902	0.201807	0.451599	0.529316	0.496309	0.75262	0.480633	0.5851	0.5381	0.5862	0.886	0.721152
120	0.078187	0.068748	0.097364	0.191472	0.11874	0.131579	0.047547	0.149718	0.289772	0.27751	0.158223	0.141964	0.1067	0.125213	0.123458	0.432306	0.458203	0.66913	0.473627	0.403865	0.403133	0.634202	0.671359	0.890434	0.709716
