# Supplementary material for: An electrogenetic interface to program mammalian gene expression by direct current
Source: Nat Metab. 2023 Jul 31;5(8):1395–407. doi: 10.1038/s42255-023-00850-7 (PMC10447240; doi:10.1038/s42255-023-00850-7)
Supplement: Source Data Extended Data Fig. 9 — Statistical Source Data. [file 42255_2023_850_MOESM21_ESM.xlsx]

## Sheet: ED Fig. 9a
Time,[h]	Non-stimulated, T1D					Stimulated, T1D					Wild type						T test between stimulated and non-stimulated group
0	0.302997	0.239269	0.133128	0.118205	0.309944	0.581588	0.682741	0.652066	0.921564	0.710985	0.947893	0.804936	0.546753	1.13236	0.78327		0.000116606
6	0.204531	0.097472	0.210992	0.158507	0.140816	0.58118	0.409804	0.707532	0.47943	0.628523	0.427758	0.576578	1.02598	0.932802	0.921456		0.000111791
8	0.119923	0.112573	0.204647	0.097472	0.210725	0.409804	0.707495	0.479134	0.627988	0.828512	1.09735	0.545504	0.605765	0.995	0.440832		0.000403879
10	0.150742	0.105341	0.220964	0.160497	0.14222	0.723678	0.462092	0.793865	0.673522	0.62843	0.862754	0.568637	1.29643	0.576931	1.39333		2.81139e-05
12	0.150379	0.104969	0.09127	0.089358	0.14208	0.601689	1.23748	0.614615	0.530835	0.807213	0.534742	0.862234	0.566962	1.2917	1.15247		0.00106994
14	0.100842	0.078686	0.132201	0.203053	0.131234	0.712666	0.543132	0.639014	0.84096	0.838904	0.797448	0.97405	0.505494	0.761486	1.52461		1.20308e-05
16	0.117704	0.085711	0.160521	0.13196	0.13104	0.885439	0.678347	0.796123	0.649093	1.03852	0.785306	0.953202	0.988418	0.749834	1.14095		1.26807e-05
18	0.10465	0.076376	0.054552	0.106718	0.070715	0.69728	0.555158	0.486923	0.902817	0.792787	0.629549	0.988349	0.517008	0.496404	1.06147		4.81844e-05
20	0.1232	0.082467	0.048892	0.125499	0.07354	0.901434	0.636171	0.558683	0.46028	0.652528	0.936097	1.15314	1.33381	0.910517	0.530736		7.83252e-05
24	0.191173	0.243938	0.161377	0.144825	0.177335	0.470141	0.552031	0.512919	0.458581	0.840281	0.782778	1.21205	0.645142	1.06752	0.549335		0.000733453
30	0.208006	0.149193	0.113347	0.261235	0.29306	0.507087	0.463616	0.627232	0.514732	0.310534	1.08482	0.729208	0.49641	1.21538	0.446775		0.00182835
														Blood insulin (μg/L)

## Sheet: ED Fig. 9b
Time,[h]	Non-stimulated, T1D					Stimulated, T1D					Wild type						T test between stimulated and non-stimulated group
0	3.13426	3.23898	1.72731	2.49561	2.08775	0.368166	0.783429	0.682241	0.88679	0.688694	0.568975	0.650368	0.606537	0.470638	0.65437		0.000294787
6	2.16132	1.69539	2.7909	3.79602	3.14028	0.938491	0.486718	0.281112	1.06735	0.154699	0.450599	0.884974	0.432271	0.526373	0.869363		0.000812322
8	3.67825	1.56174	3.66549	2.21883	1.99165	0.712771	0.548995	0.551013	0.820692	0.292371	0.445041	0.940289	0.367652	0.655336	0.545605		0.00192497
10	1.63499	3.69221	2.69123	2.34755	1.44377	0.708253	0.650826	0.536053	0.976094	0.471722	0.764348	0.554341	0.666087	0.589622	0.455586		0.00341178
12	2.22105	3.31336	3.50563	2.08792	4.21763	0.626118	0.696694	0.564014	0.7549	1.46697	0.632225	0.250777	0.351087	0.611212	0.936676		0.000862586
14	3.42937	4.33924	3.04674	2.82193	2.06043	0.640795	0.835294	0.788892	1.13918	1.08411	0.812023	0.383463	0.817414	0.694714	0.714716		0.000397983
16	2.70291	2.52341	4.29822	3.01704	4.43161	0.757509	1.43386	0.651975	0.944115	1.35205	0.797826	0.458177	0.8106	0.774303	0.545468		0.000604297
18	2.45553	3.77765	3.5742	3.74391	2.64498	0.763714	0.69271	0.547511	1.29657	1.05748	0.682436	0.569077	0.888869	0.431231	0.621258		6.86357e-05
20	2.64053	3.00089	2.2417	2.25629	4.3565	1.23008	0.524778	0.74466	1.16451	0.588442	0.539511	1.04337	0.711975	0.79575	0.530829		0.00117181
24	2.0338	2.11567	2.12108	3.96275	1.93911	0.685002	0.508958	0.536317	0.769259	0.466607	0.495366	0.352342	0.299755	0.664833	0.569927		0.0014482
30	3.35005	2.01566	1.81045	2.13301	2.88894	0.41286	0.842112	1.08215	0.433385	0.469579	0.367803	0.536624	0.567698	0.490795	0.856691		0.000520606
														Blood ketone (mmol/L)

## Sheet: ED Fig. 9c
Time,[h]	Non-stimulated, T1D					Stimulated, T1D					Wild type						T test between stimulated and non-stimulated group
0	2.552	2.90621	2.55314	3.29777	2.1263	0.860294	0.828035	1.75129	1.79043	1.22321	1.29549	1.38133	0.851774	1.52858	0.927229		0.00122357
6	2.84129	2.68952	3.96604	3.66567	3.99513	0.804882	0.65999	0.755119	1.48893	0.836501	1.46496	1.52362	1.10039	1.12331	0.961093		4.42141e-05
8	2.81979	1.7452	2.9842	3.38554	3.63932	0.853569	1.57849	0.598335	0.930094	0.497983	0.692501	0.935363	0.690439	1.03251	0.61254		0.000673622
10	2.28545	2.08711	2.91359	3.49218	3.03163	1.30018	1.05863	2.21375	0.739928	1.66143	0.865585	1.14909	0.85854	1.29422	0.750888		0.00531922
12	2.46906	2.43996	3.1548	3.58645	3.27692	1.44194	0.90512	1.04099	2.00419	1.32073	0.936784	1.34768	0.922268	1.38015	0.711577		0.000558267
14	2.36988	1.78544	2.54616	1.64582	2.54321	0.64622	0.592836	0.765131	1.26987	0.764673	0.646203	1.13617	1.39236	0.487232	0.512417		0.000312433
16	2.0775	1.74872	2.05299	1.44377	2.23101	0.735575	0.84555	1.03594	0.837302	0.802477	0.440933	1.02014	1.48228	0.683795	0.707376		0.00010177
18	1.72204	1.52636	2.36954	1.91647	1.76317	0.607216	0.590272	0.805671	0.632729	0.53243	1.04839	0.595128	0.496011	1.00783	0.517252		3.59506e-05
20	1.96892	1.87487	2.42855	2.17806	2.02492	0.551825	1.58032	0.949568	0.80935	0.719766	1.34527	0.592012	0.507501	1.31309	0.724653		0.000395896
24	1.43158	2.52495	2.63394	2.75592	2.09785	1.73373	0.709194	0.812451	1.23729	1.70841	0.885344	0.897871	0.431078	1.77212	1.02977		0.0118378
30	2.89695	2.50082	2.60956	3.33106	3.58892	1.36403	1.83073	2.00458	1.10787	1.48946	0.770226	0.741402	2.55931	1.35137	1.65298		0.000633279
														Blood triglyceride (mmol/L)

## Sheet: ED Fig. 9d
Time,[h]	Non-stimulated, T1D					Stimulated, T1D					Wild type						T test between stimulated and non-stimulated group
0	100.405	145.157	161.424	112.471	151.212	52.8938	54.1938	54.1735	18.5037	35.7698	23.1895	46.1497	98.2455	16.2575	20.5658		0.000163459
6	93.4829	108.387	114.099	82.7551	159.871	44.4435	40.7872	53.4829	24.3132	16.3301	47.41	57.2632	21.9178	43.9041	34.177		0.000934172
8	97.9223	150.674	109.087	100.955	160.564	52.1422	72.1709	68.3724	30.59	22.3631	55.4071	47.937	10.621	50.0108	15.7309		0.00193694
10	138.072	131.131	77.379	164.941	136.987	79.9509	39.0808	54.0313	43.7529	22.1803	40.0774	56.7247	13.9894	25.9965	33.4093		0.00143027
12	102.944	169.762	97.9223	135.863	153.03	102.347	44.2708	69.3734	53.5625	32.7219	46.9403	49.816	48.5901	19.718	39.2754		0.00471196
14	159.01	203.375	131.569	222.523	142.865	61.067	49.4494	112.785	121.561	49.3463	52.0616	40.5014	26.0195	61.0326	50.8472		0.00436724
16	160.671	229.135	155.303	143.646	125.5	74.4492	117.689	110.929	33.547	54.6741	65.9592	50.4233	89.3089	30.5451	43.6864		0.00760321
18	144.134	142.466	122.854	140.665	223.805	111.003	74.2772	99.4028	65.2375	80.6359	122.621	83.4544	78.1784	70.9088	37.3278		0.00794542
20	88.3174	133.299	89.2393	153.343	167.932	33.0682	46.6576	26.9945	44.3419	50.5781	24.6675	42.1006	11.0908	47.7079	16.7621		0.000940839
24	152.55	108.833	80.804	133.736	130.602	36.3386	39.3043	37.3136	45.0123	38.3902	43.9385	34.4176	31.4043	48.0172	49.6327		0.000163703
30	85.7643	132.417	80.1823	128.106	151.358	57.0684	45.0613	79.4787	39.7223	37.0986	41.6241	48.9797	30.3732	60.3795	44.6947		0.00386992
														Blood glucagon (pg/mL)
