# Supplementary material for: An electrogenetic interface to program mammalian gene expression by direct current
Source: Nat Metab. 2023 Jul 31;5(8):1395–407. doi: 10.1038/s42255-023-00850-7 (PMC10447240; doi:10.1038/s42255-023-00850-7)
Supplement: Source Data Extended Data Fig. 10 — Statistical Source Data. [file 42255_2023_850_MOESM22_ESM.xlsx]

## Sheet: Extended data Fig. 10a
Voltage (V)	0	3.0	4.5	6.0	7.5	9.0	WT
Blood ketone (mmol/L)	3.01075	2.66136	2.65283	0.587762	0.554108	0.807617	0.486605
	2.62686	1.37561	1.33559	1.27187	0.796008	0.465876	0.660999
	2.8941	1.87744	1.50138	1.37816	1.41266	1.06343	0.408181
	2.0526	2.1286	0.730625	1.55308	1.46935	0.586853	0.487291
	2.05795	2.99011	1.16759	0.72942	0.683252	0.549995	0.414541
		T test
		0.38467	0.0243219	0.000884633	0.000544461	4.4675e-05	9.92801e-06
							0.121461

## Sheet: Extended data Fig. 10b
Time (s)	0	5	10	15	WT
Blood ketone (mmol/L)	2.1691	1.19469	0.891659	0.40343	0.887444
	2.8312	1.95281	0.504256	0.462293	0.680915
	2.67075	1.16057	0.930452	0.494594	0.440812
	3.11941	1.36191	0.338337	0.603815	0.384523
	2.42311	2.12698	1.00364	0.646199	0.371449
		T test
		0.00308445	1.71832e-05	1.57971e-06	4.51724e-06
			0.306767	0.785764

## Sheet: Extended data Fig. 10c
Voltage (V)	0	3.0	4.5	6.0	7.5	9.0	WT
Blood triglyceride (mmol/L)	1.8484	1.72599	1.23624	1.29365	0.684879	0.791851	0.565047
	2.21885	1.7377	1.45454	1.52129	0.411711	1.07944	0.435661
	2.94268	2.22944	2.25657	1.3274	1.03755	0.988509	1.68412
	2.47423	2.60844	2.01574	2.21069	1.87679	1.14108	0.679877
	3.1905	2.90201	1.91261	1.04992	1.77568	1.12619	0.418313
		T test
		0.407108	0.0379338	0.00968449	0.00658731	0.000312744	0.000770075
							0.304891

## Sheet: Extended data Fig. 10d
Time (s)	0	5	10	15	WT
Blood triglyceride (mmol/L)	1.70918	1.83919	0.31547	0.386422	0.419087
	2.4455	1.93708	0.918566	0.384846	0.32468
	2.43856	1.85668	0.998918	0.669382	0.962881
	2.20992	1.56951	1.55629	1.09786	0.700666
	2.85629	1.30949	1.00562	1.40059	0.663536
		T test
		0.0212776	0.000989259	0.000499971	4.95962e-05
			0.167091	0.472804

## Sheet: Extended data Fig. 10e
Voltage (V)	0	3.0	4.5	6.0	7.5	9.0	WT
Blood glucagon (pg/mL)	107.834	48.8667	51.6962	90.326	71.434	60.5271	37.5507
	165.965	130.483	120.495	62.4147	72.0726	55.1077	37.9048
	109.932	135.528	97.1809	75.5814	81.8514	69.1268	49.821
	124.372	172.771	138.494	110.202	39.3312	60.9143	59.172
	171.182	138.891	118.23	66.185	91.5525	39.0221	68.3698
		T test
		0.680009	0.168319	0.00963404	0.00409903	0.000633287	0.000449966
							0.438448

## Sheet: Extended data Fig. 10f
Time (s)	0	5	10	15	WT
Blood glucagon (pg/mL)	92.4125	91.298	59.0959	61.2723	49.0968
	140.651	101.01	53.2712	42.1184	38.0151
	108.026	95.5459	65.9446	38.7876	37.8832
	104.584	82.3612	58.2219	52.95	40.8489
	157.46	77.6883	37.4175	44.0829	55.4881
		T test
		0.0428344	0.00101639	0.000474882	0.000313886
			0.113066	0.523991

## Sheet: Extended data Fig. 10h
Time,[h]	Stimulated 1x, T1D					Stimulated 2x, T1D					Stimulated 3x, T1D					Stimulated 4x, T1D					Non-stimulated, T1D					Wild type
0	0.653636	0.886657	1.23854	1.44193	0.61151	0.628679	0.391363	0.677295	1.25171	1.16707	0.391581	0.80055	0.50033	0.873526	0.936497	1.53326	0.216596	1.04304	0.395582	0.537634	1.14318	2.43491	2.63124	1.46427	3.03116	0.544431	0.389286	0.362925	0.535409	0.340052
6	1.23846	0.954206	1.34214	1.61422	0.871028	0.744481	0.59838	1.4464	1.94124	0.962363	1.4338	0.810784	0.423379	0.63618	1.59487	1.04171	0.92364	1.56215	1.02505	1.38524	2.57067	2.5969	3.7024	3.00223	3.44736	1.02942	0.389196	0.937929	0.655667	0.386876
9	0.682533	0.661999	1.64095	1.48824	0.827533	1.26293	0.937873	1.79388	0.437555	0.538076	0.901219	0.92851	0.352718	0.493626	0.751561	0.588326	0.425504	0.743057	0.77904	0.444125	2.51439	1.82639	2.13744	1.60423	2.78091	0.401254	0.526362	0.448887	0.780398	0.342147
12	1.71154	0.456126	1.97895	0.91726	0.830549	1.04865	0.958026	0.854653	1.61141	2.4758	0.439446	1.26531	1.25343	0.719398	0.678645	0.840707	0.741527	0.550542	0.767348	0.580008	2.68614	2.89484	3.39241	2.18861	3.77296	0.88718	1.03867	0.591638	0.340524	0.586199
15	0.450936	1.20449	0.955069	1.32535	0.461967	1.26835	0.326789	1.20694	0.815892	1.16586	0.871523	0.791631	0.642886	0.670917	0.673004	0.747104	0.745125	0.577684	0.502867	0.523018	2.51527	1.65827	3.14242	1.7192	2.9416	0.645943	0.563453	0.405893	0.454182	0.24091
18	0.63227	0.62019	2.23636	1.58056	0.771479	1.38576	1.15656	1.43934	1.04482	0.623689	1.16455	0.763071	0.698545	0.796971	1.32715	0.963155	0.748154	0.258481	1.04175	0.786386	3.37284	3.63804	3.17849	2.71395	3.50932	1.1443	0.427469	1.25826	0.778465	0.707003
21	1.37958	0.476391	1.03184	0.651972	0.809031	0.402507	1.16016	0.486614	0.635416	1.7359	0.60632	0.686083	0.258181	0.527153	0.373028	0.787136	1.34691	0.716399	0.71292	0.60692	2.34815	2.24377	2.61968	2.89754	2.5819	0.741977	0.31615	0.730062	0.446773	0.638314
24	0.983015	0.780828	1.80304	0.976759	1.93277	1.45153	1.06071	0.794867	0.877775	1.23883	1.46695	1.18475	0.359294	1.20814	0.410571	0.4327	0.73646	0.483676	1.34326	0.688184	3.75542	3.81388	4.22812	3.60209	3.77611	0.29755	0.458772	1.23327	0.58548	1.27665
Time, (h)	T test between stimulated and non-stimulated					T test between stimulated and non-stimulated					T test between stimulated and non-stimulated					T test between stimulated and non-stimulated
0	0.017553					0.0102893					0.00489738					0.0120003
6	0.000104423					0.000425666					0.0001895					8.28337e-05
9	0.0060334					0.00715414					0.000289305					0.00012208
12	0.00186762					0.00447582					0.000172582					3.82711e-05
15	0.00278451					0.00355427					0.000654029					0.000443717
18	0.000365273					9.1504e-06					3.06284e-06					2.22851e-06
21	2.58248e-05					0.000319168					4.20179e-07					9.93172e-06
24	9.9649e-06					1.26201e-07					2.66823e-06					2.28367e-07

## Sheet: Extended data Fig. 10i
Time,[h]	Stimulated 1x, T1D					Stimulated 2x, T1D					Stimulated 3x, T1D					Stimulated 4x, T1D					Non-stimulated, T1D					Wild type
0	1.5681	1.40198	0.992908	1.80084	1.28812	1.43693	2.01316	1.37014	0.744246	1.55235	0.578645	0.956915	1.61326	0.703062	1.20575	1.29954	1.52778	0.898946	1.04395	1.15245	2.38036	2.68353	2.72125	2.71883	2.0206	1.0854	1.20949	0.797432	0.853959	1.07358
6	0.636268	0.586605	0.772452	0.895139	0.749957	0.451459	0.639902	0.442288	0.508909	0.558399	0.901715	1.02423	0.529155	0.940476	1.20817	0.41737	0.533654	0.634711	1.47552	0.361997	2.09363	2.76157	1.63282	1.90657	1.29417	0.942899	1.25334	1.00779	0.929748	1.01281
9	0.389164	0.505102	0.624328	0.537807	0.750649	0.559784	1.30646	1.20177	0.466687	0.905003	1.5482	0.833709	1.55062	0.798582	0.570512	0.440904	1.72522	0.743554	0.579857	1.86487	2.69045	2.28155	2.89153	2.86072	2.96437	0.805503	1.59354	1.6785	1.62451	1.59977
12	1.46791	0.66309	0.440039	0.786123	1.30404	1.28898	0.930959	0.462707	0.814675	0.531232	0.400412	0.503545	0.595084	0.285858	0.414428	0.924729	1.16474	1.46947	0.775394	0.883891	2.76659	2.34264	1.8358	3.0971	2.52814	0.556323	0.956915	0.519638	0.369264	1.06385
15	0.983391	1.15851	1.52536	2.03445	0.447999	1.33761	1.46445	0.70462	0.584875	0.687489	1.17754	0.216295	1.20402	0.320121	1.05936	0.800485	0.523445	1.90795	0.735594	1.15159	2.93877	2.3326	2.79047	3.12773	3.05211	0.70064	0.870048	1.20921	1.24503	1.05538
18	1.16595	1.04326	0.669319	0.706523	0.87472	0.545421	1.32117	0.743727	0.908636	1.29867	0.653399	1.02059	0.871778	0.422042	0.721232	0.804638	1.05849	0.674165	1.17529	1.65445	1.32082	1.71017	1.55789	1.83372	2.95538	0.824538	1.01039	1.19173	1.06732	0.763281
21	1.06455	0.533654	0.811387	1.37966	2.15765	0.610831	0.821077	2.09743	0.577261	1.18914	0.508736	0.989966	0.655649	1.0822	1.15228	1.00623	0.544729	0.693891	1.71634	0.702197	2.8853	1.51636	2.01559	2.47276	3.15074	1.15626	1.12442	1.34591	1.1682	0.931997
24	1.77489	0.774875	1.2369	1.11802	1.59354	0.70462	1.05278	2.07771	0.699429	0.568782	1.33916	0.513235	1.42032	1.07804	1.72263	1.36789	1.2587	1.40648	1.77897	1.38468	2.88183	3.12323	2.21199	1.50009	1.96229	0.849802	2.01801	1.78198	1.74477	0.113855
Time, (h)	T test between stimulated and non-stimulated					T test between stimulated and non-stimulated					T test between stimulated and non-stimulated					T test between stimulated and non-stimulated
0	0.000461957					0.00225814					0.000190645					6.46477e-05
6	0.00135456					0.00045541					0.00549715					0.00438079
9	2.42432e-07					1.97431e-05					0.000109328					0.000886346
12	0.000574038					0.000167518					1.21444e-05					0.000323191
15	0.000660589					3.76603e-05					4.66065e-05					0.000189185
18	0.010995					0.0219823					0.00536207					0.0413469
21	0.0170007					0.0106626					0.00138619					0.00352372
24	0.0172315					0.0118904					0.0144257					0.0202886

## Sheet: Extended data Fig. 10j
Time,[h]	Stimulated 1x, T1D					Stimulated 2x, T1D					Stimulated 3x, T1D					Stimulated 4x, T1D					Non-stimulated, T1D					Wild type
0	26.4869	41.3095	30.3752	48.1569	28.4266	28.3988	26.1253	53.4249	79.1366	57.0516	19.3591	36.9152	30.3475	42.5448	29.9144	59.4153	70.7465	62.0135	37.3302	32.0616	164.457	124.266	117.161	73.3971	121.627	23.076	24.9886	33.92	25.9449	28.6333
6	34.2515	110.412	91.6437	44.6336	71.5109	57.2639	55.5209	72.7235	65.1705	59.891	57.7439	86.0106	93.9929	49.5594	40.1119	76.4115	104.097	80.0996	67.5197	76.361	118.523	128.171	109.804	108.473	164.538	60.6949	65.0975	82.78	55.6428	40.9194
9	35.6522	48.1923	37.6911	64.9726	36.1213	35.2913	50.3395	49.9966	62.8976	50.5921	41.6606	34.4794	36.0491	38.918	20.4056	25.8727	35.2552	41.1735	42.5267	46.1173	60.7859	81.3823	139.247	69.582	118.245	14.2889	16.3278	22.8956	17.3743	22.1197
12	116.553	72.8919	44.0178	67.1719	27.4341	56.5962	78.0906	113.178	55.1559	52.1656	51.9599	58.6537	69.0237	53.7842	55.3617	67.844	59.8197	66.2254	57.5564	40.9863	104.3	168.169	191.368	119.012	196.958	47.4954	115.922	62.0692	56.8568	37.3239
15	41.8343	39.8076	47.9636	56.8225	48.6838	43.5742	30.246	47.0263	19.0324	47.7236	31.9149	47.9979	56.0795	23.9362	21.0214	5.52127	37.5045	24.2791	37.4016	48.3294	60.1324	113.062	123.761	87.8058	93.0268	15.0206	48.3747	37.5045	25.1364	25.4794
18	50.5127	113.142	16.1404	38.5333	50.627	60.2974	50.0783	49.2782	49.6782	59.5544	49.8654	57.001	56.2785	84.4229	47.2677	31.9657	24.6678	26.4943	51.1805	39.3935	157.479	109.101	147.011	96.396	117.28	71.2554	23.211	60.686	83.1106	33.6537
21	51.9772	54.3151	35.4559	24.1461	19.6846	65.3202	21.523	30.7968	25.7313	34.8297	10.5351	37.2282	37.7494	60.7113	37.914	27.1051	17.9148	21.9201	27.7909	72.8372	108.735	192.522	239.756	166.842	145.155	26.4869	41.3095	30.3752	48.1569	28.4266
24	76.0773	95.9108	77.4606	45.3823	80.8798	58.4163	39.2258	58.8741	78.4055	63.6181	55.2893	76.3404	51.4609	31.5885	84.5523	71.2067	97.2356	60.345	34.0921	34.5889	105.837	107.066	90.4838	132.177	176.305	56.4965	89.9101	53.449	39.3181	55.8429
Time, (h)	T test between stimulated and non-stimulated					T test between stimulated and non-stimulated					T test between stimulated and non-stimulated					T test between stimulated and non-stimulated
0	0.00047309					0.00353417					0.000359806					0.0031191
6	0.0133414					0.000347194					0.00335661					0.00558911
9	0.0150647					0.0225153					0.004825					0.00684442
12	0.00573217					0.00491697					0.000884994					0.0010411
15	0.00277931					0.0015407					0.00179616					0.00117957
18	0.00683882					0.000301683					0.00106343					8.87414e-05
21	0.000424395					0.000420858					0.000454363					0.000478169
24	0.024932					0.00492168					0.00781605					0.0112138
